# Supplementary material for: Structural genomics of human proteins – target selection and generation of a public catalogue of expression clones
Source: Microb Cell Fact. 2005 Jul 5;4:21. doi: 10.1186/1475-2859-4-21 (PMC1250228; doi:10.1186/1475-2859-4-21)
Supplement: Additional File 1 — A ZIP archive that contains the XML list psfClones.xml of PSF clones available at the RZPD and the XSL stylesheet psfToHtml.xsl to display the XML file in a web browser. The two files should be extracted from the ZIP archive into a local directory. Then psfClones.xml can be opened with a current web browser like Mozilla or Internet Explorer. 1414 Clones for 537 target proteins are described in the XML file. It lists the gene, cloning details, expected sequence, protein expression results and the degree of sequence verification for each clone. [file 1475-2859-4-21-S1.zip]

Archive with 2 entries (2 files):
- psfToHtml.xsl
- psfClones.xml
