# Supplementary material for: Structural genomics of human proteins – target selection and generation of a public catalogue of expression clones
Source: Microb Cell Fact. 2005 Jul 5;4:21. doi: 10.1186/1475-2859-4-21 (PMC1250228; doi:10.1186/1475-2859-4-21)
Supplement: Additional File 1 — A ZIP archive that contains the XML list psfClones.xml of PSF clones available at the RZPD and the XSL stylesheet psfToHtml.xsl to display the XML file in a web browser. The two files should be extracted from the ZIP archive into a local directory. Then psfClones.xml can be opened with a current web browser like Mozilla or Internet Explorer. 1414 Clones for 537 target proteins are described in the XML file. It lists the gene, cloning details, expected sequence, protein expression results and the degree of sequence verification for each clone. [file 1475-2859-4-21-S1.zip › psfToHtml.xsl]

<xsl:stylesheet version="1.0"
		xmlns:xsl="http://www.w3.org/1999/XSL/Transform">
		
	<xsl:output method="html"/>

	<xsl:template match="/">
		<HTML>
			<HEAD>
				<TITLE>PSF Expression clone list</TITLE>
			</HEAD>
			<BODY>
      <H1>PSF expression clones</H1>
			<p>
			<i>E. coli</i> clones of the Protein Structure Factory for recombinant expression of human proteins.
			</p>
			
			
			
					<xsl:apply-templates select="psfExpressionClones/gene"/>
					
					<a name="strength"><h1>Protein expression strength levels</h1></a>
					<p>
					0: no protein observed<br/>
					1: weak expression<br/>
					2: moderate expression<br/>
					3: strong expression<br/>
					</p>
			</BODY>
		</HTML>
	</xsl:template>

	<xsl:template match="psfExpressionClones/gene">
	<a name="{@ncbiGeneId}">
				<H1>
				<xsl:value-of select="symbol"/>
				</H1></a>
				<H3>
					<xsl:value-of select="description"/>
				</H3>
				<ul>
				<xsl:if test="string-length(synonym)>0">
					<li>Synonyms: 
					<xsl:for-each select="synonym">
					<xsl:if test="position()>1">, </xsl:if>
					<xsl:value-of select="."/>
					</xsl:for-each>
					</li>
				</xsl:if>	
				<li>
					<a href="http://www.ncbi.nlm.nih.gov/books/bv.fcgi?rid=handbook.chapter.ch19">
					NCBI Entrez Gene ID</a>: 
					<a href="http://www.ncbi.nlm.nih.gov/entrez/query.fcgi?db=gene&amp;cmd=Retrieve&amp;dopt=Graphics&amp;list_uids={@ncbiGeneId}">
					<xsl:value-of select="@ncbiGeneId"/>
					</a>
				</li>
				
				</ul>
				
				
				<xsl:apply-templates select="construct"/>
				<HR/>
	</xsl:template>
	
	<xsl:template match="construct">
	   <H2>Expression construct 
				
		 <!-- <xsl:if test="count(ancestor::gene/construct)>1"> -->
				<xsl:number level="multiple" count="construct" format="1"/>
				<xsl:text> of </xsl:text>
				<xsl:value-of select="count(ancestor::gene/construct)"/>
				
				</H2>
				<H3>Construct</H3>
				<ul>
				<li>Template: 
				<a href="http://www.ncbi.nlm.nih.gov/entrez/viewer.fcgi?db=protein&amp;val={@genPeptGi}">
				<xsl:value-of select="@genPeptAccession"/>
				</a>, amino acids: <xsl:value-of select="@fromAminoAcid"/>
				-
				<xsl:if	test="@toLastAminoAcid">
					end
				</xsl:if>
				<xsl:value-of select="@toAminoAcid"/></li>
				<li>Vector: <b><xsl:value-of select="@vector"/></b>. 
				Restriction sites used for cloning: 				
				<xsl:for-each select="vectorRestrictionSite">
				<xsl:sort select = "@position"/>
				<xsl:variable name="reCount" select="count(.)"/>
				 <xsl:value-of select="@name"/>
				<xsl:if test="position()=1">, </xsl:if>
				</xsl:for-each>
				</li>
				<li>PCR template clone, RZPD ID: 
				<xsl:value-of select="pcrTemplateClone/rzpdClone/@name"/>
				</li>
				
				<xsl:apply-templates select="pcrPrimer"/>

				</ul>
				<xsl:if test="predictedOrfSequence/@length>0">
				<H4>Predicted sequence</H4>
				<p><xsl:value-of select="predictedOrfSequence/@length"/> nucleotides
				</p>
				<textarea name="sequence" cols="60" rows="4" >
				<xsl:value-of select="predictedOrfSequence"/>
				</textarea>
				</xsl:if>
				<xsl:apply-templates select="clone"/>				
	</xsl:template>

	
	<xsl:template match="clone">
		<H3>Clone <xsl:value-of select="@psfCloneName"/></H3>
		<ul>
		<li>PSF clone ID: <xsl:value-of select="@psfCloneId"/></li>
		<li>E. coli strain: <xsl:value-of select="@strain"/>
		<xsl:if test="string-length(@helperPlasmid)>0">
		with helper plasmid <xsl:value-of select="@helperPlasmid"/>
		</xsl:if></li>
		<xsl:apply-templates select="rzpdClone"/>
		<li>cDNA insert control PCR: <xsl:value-of select="insertPcr"/>
		  <xsl:if test="insertPcr/@sizeBasePairs>0">
				(<xsl:value-of select="insertPcr/@sizeBasePairs"/> bp)
			</xsl:if>
		</li>
		<xsl:if test="count(proteinExpression)>0">
		<li><b>Protein expression</b></li>
		<ul>
		  <xsl:choose>
		  <xsl:when test="contains(proteinExpression/@expressesProtein,'false')">
			<li>No protein expression observed</li>
			</xsl:when>
			<xsl:otherwise>
			<li>Observed protein size: <xsl:value-of select="proteinExpression/@observedSizeKDa"/> kDa</li>
			<li>Soluble protein <a href="#strength">expression strength</a>: 
			<xsl:value-of select="proteinExpression/@soluble"/></li>
			<li>Whole protein <a href="#strength">expression strength</a>: 
			<xsl:value-of select="proteinExpression/@whole"/></li>
			<li>Optimal induction temperature: 
			<xsl:value-of select="proteinExpression/@inductionTemperature"/> 
			&#176;C</li>
			</xsl:otherwise>
			</xsl:choose>
		</ul>
		</xsl:if>
		
		<li><b>Sequencing</b></li>
		<ul>
			<li>Status: <xsl:value-of select="sequencing/@status"/></li>
			<xsl:if test="contains(sequencing/@status,'Clone was not sequenced yet.')=false">
			<li>Result: <xsl:value-of select="sequencing/sequencingResult"/></li>
			</xsl:if>
		</ul>
		</ul>
		<xsl:if test="sequencing/experimentalOrfSequence/@length>0">
		  <H4>Experimental clone ORF sequence.</H4>
				<p><xsl:value-of select="sequencing/experimentalOrfSequence/@length"/> 
				nucleotides.
				</p>
				<textarea name="experimentalSequence" cols="60" rows="4" >
				<xsl:value-of select="sequencing/experimentalOrfSequence"/>
				</textarea>
		</xsl:if>
		
		
		
	</xsl:template>
	
	<xsl:template match="rzpdClone">
	  <li>RZPD clone ID: <xsl:value-of select="@name"/></li>
	</xsl:template>
	
	
	<xsl:template match="pcrPrimer">
	<li>

		<xsl:choose>
	<xsl:when test="contains(@position,'left')">
	Left
	</xsl:when>
<xsl:otherwise>
          Right
        </xsl:otherwise>	</xsl:choose>
				PCR Primer: <xsl:value-of select="@name"/>, 
				<xsl:if test="string-length(@restrictionEnzyme)>0">
				<xsl:value-of select="@restrictionEnzyme"/> restriction site,
				</xsl:if>
				5'-<xsl:value-of select="sequence"/>-3'	</li>
	</xsl:template>
	
	
</xsl:stylesheet>
