# Supplementary material for: Structural genomics of human proteins – target selection and generation of a public catalogue of expression clones
Source: Microb Cell Fact. 2005 Jul 5;4:21. doi: 10.1186/1475-2859-4-21 (PMC1250228; doi:10.1186/1475-2859-4-21)
Supplement: Additional File 1 — A ZIP archive that contains the XML list psfClones.xml of PSF clones available at the RZPD and the XSL stylesheet psfToHtml.xsl to display the XML file in a web browser. The two files should be extracted from the ZIP archive into a local directory. Then psfClones.xml can be opened with a current web browser like Mozilla or Internet Explorer. 1414 Clones for 537 target proteins are described in the XML file. It lists the gene, cloning details, expected sequence, protein expression results and the degree of sequence verification for each clone. [file 1475-2859-4-21-S1.zip › psfClones.xml]

<?xml version="1.0"?>
<?xml-stylesheet type="text/xsl" href="psfToHtml.xsl"?>
<psfExpressionClones
xmlns:xsi="http://www.w3.org/2001/XMLSchema-instance"
xsi:schemaLocation="http://www.proteinstrukturfabrik.de
http://www.molgen.mpg.de/~psf/schema/psfExpressionClones.xsd">
<gene ncbiGeneId="10">
	<description>N-acetyltransferase 2 (arylamine N-acetyltransferase)</description>
	<symbol>NAT2</symbol>
	<synonym>AAC2</synonym>
	<construct targetList="1" psfTargetId="200000282" genPeptAccession="BAA14094" genPeptGi="219412" fromAminoAcid="2" toAminoAcid="290" vector="pQStrep2">
		<vectorRestrictionSite position="left" name="BamHI"/>
		<vectorRestrictionSite position="right" name="NotI"/>
		<pcrPrimer position="left" name="Pr0477" restrictionEnzyme="BamHI">
			<sequence length="38">GAGGATCCGACATTGAAGCATATTTTGAAAGAATTGGC</sequence>
		</pcrPrimer>
		<pcrPrimer position="right" name="Pr0478" restrictionEnzyme="NotI">
			<sequence length="37">GTGAGCGGCCGCAATAGTAAGGGATTCATCACCAGGT</sequence>
		</pcrPrimer>
		<pcrTemplateClone psfCloneId="38020">
			<rzpdClone name="IMAGp998I184581"/>
		</pcrTemplateClone>
		<predictedOrfSequence length="939">ATGAGAGGATCGCATCACCATCACCATCACGGATCCGACATTGAAGCATATTTTGAAAGAATTGGCTATAAGAACTCTAGGAACAAATTGGACTTGGAAACATTAACTGACATTCTTGAGCACCAGATCCGGGCTGTTCCCTTTGAGAACCTTAACATGCATTGTGGGCAAGCCATGGAGTTGGGCTTAGAGGCTATTTTTGATCACATTGTAAGAAGAAACCGGGGTGGGTGGTGTCTCCAGGTCAATCAACTTCTGTACTGGGCTCTGACCACAATCGGTTTTCAGACCACAATGTTAGGAGGGTATTTTTACATCCCTCCAGTTAACAAATACAGCACTGGCATGGTTCACCTTCTCCTGCAGGTGACCATTGACGGCAGGAATTACATTGTCGATGCTGGGTCTGGAAGCTCCTCCCAGATGTGGCAGCCTCTAGAATTAATTTCTGGGAAGGATCAGCCTCAGGTGCCTTGCATTTTCTGCTTGACAGAAGAGAGAGGAATCTGGTACCTGGACCAAATCAGGAGAGAGCAGTATATTACAAACAAAGAATTTCTTAATTCTCATCTCCTGCCAAAGAAGAAACACCAAAAAATATACTTATTTACGCTTGAACCTCGAACAATTGAAGATTTTGAGTCTATGAATACATACCTGCAGACGTCTCCAACATCTTCATTTATAACCACATCATTTTGTTCCTTGCAGACCCCAGAAGGGGTTTACTGTTTGGTGGGCTTCATCCTCACCTATAGAAAATTCAATTATAAAGACAATACAGATCTGGTCGAGTTTAAAACTCTCACTGAGGAAGAGGTTGAAGAAGTGCTGAAAAATATATTTAAGATTTCCTTGGGGAGAAATCTCGTGCCCAAACCTGGTGATGAATCCCTTACTATTGCGGCCGCTTGGAGCCACCCGCAGTTCGAAAAATAA</predictedOrfSequence>
		<clone psfCloneId="63405" psfCloneName="396.367.1" strain="SCS1" helperPlasmid="pSE111">
			<rzpdClone name="PSFEp758H0612"/>
			<rzpdClone name="PSFEp758P111"/>
			<proteinExpression expressesProtein="true" observedSizeKDa="33" soluble="0" whole="1" inductionTemperature="37">weak expression</proteinExpression>
			<insertPcr sizeBasePairs="900">Contains insert, size was not compared to expectation</insertPcr>
			<sequencing status="Clone was not sequenced yet.">
				<sequencingResult>Clone was not sequenced or no result was entered yet.</sequencingResult>
			</sequencing>
		</clone>
		<clone psfCloneId="63407" psfCloneName="396.367.3" strain="SCS1" helperPlasmid="pSE111">
			<rzpdClone name="PSFEp758H0412"/>
			<rzpdClone name="PSFEp758P071"/>
			<insertPcr sizeBasePairs="1000">Contains insert, size was not compared to expectation</insertPcr>
			<sequencing status="Clone was not sequenced yet.">
				<sequencingResult>Clone was not sequenced or no result was entered yet.</sequencingResult>
			</sequencing>
		</clone>
	</construct>
</gene>
<gene ncbiGeneId="39">
	<description>acetyl-Coenzyme A acetyltransferase 2 (acetoacetyl Coenzyme A thiolase)</description>
	<symbol>ACAT2</symbol>
	<construct targetList="3" psfTargetId="200001257" genPeptAccession="AAM00223" genPeptGi="19880019" fromAminoAcid="2" toLastAminoAcid="true" vector="pQTEV">
		<vectorRestrictionSite position="left" name="BamHI"/>
		<vectorRestrictionSite position="right" name="NotI"/>
		<pcrPrimer position="left" name="Pr1414" restrictionEnzyme="BamHI">
			<sequence length="28">GGGGATCCAATGCAGGCTCAGATCCTGT</sequence>
		</pcrPrimer>
		<pcrPrimer position="right" name="pQE276">
			<sequence length="20">GGCAACCGAGCGTTCTGAAC</sequence>
		</pcrPrimer>
		<pcrTemplateClone psfCloneId="13591">
			<rzpdClone name="MPMGp800C15573"/>
		</pcrTemplateClone>
		<predictedOrfSequence length="1266">ATGAAACATCACCATCACCATCACCATAGCGATTACGACATCCCCACTACTGAGAATCTTTATTTTCAGGGATCCAATGCAGGCTCAGATCCTGTGGTCATCGTCTCGGCGGCGCGGACCATCATAGGTTCCTTCAATGGTGCCTTAGCTGCTGTTCCTGTCCAGGACCTGGGCTCCACTGTCATCAAAGAAGTCTTGAAGAGGGCCACTGTGGCTCCGGAAGATGTGTCTGAGGTCATCTTTGGACATGTCTTGGCAGCAGGCTGTGGGCAGAATCCTGTTAGACAAGCCAGTGTGGGTGCAGGAATTCCCTACTCTGTTCCAGCATGGAGCTGCCAGATGATCTGTGGGTCAGGCCTAAAAGCTGTGTGCCTTGCAGTCCAGTCAATAGGGATAGGAGACTCCAGCATTGTGGTTGCAGGAGGCATGGAAAATATGAGCAAGGCTCCTCACTTGGCTTACTTGAGAACAGGAGTAAAGATAGGTGAGATGCCACTGACTGACAGTATACTCTGTGATGGTCTTACAGATGCATTTCACAACTGTCATATGGGTATTACAGCTGAAAATGTAGCCAAAAAATGGCAAGTGAGTAGAGAAGATCAGGACAAGGTTGCAGTTCTGTCCCAGAACAGGACAGAGAATGCACAGAAAGCTGGCCATTTTGACAAAGAGATTGTACCAGTTTTGGTGTCAACTAGAAAAGGTCTTATTGAAGTTAAAACAGATGAGTTTCCTCGCCATGGGAGCAACATAGAAGCCATGTCCAAGCTAAAGCCTTACTTTCTTACTGATGGAACGGGAACAGTCACCCCAGCCAATGCTTCAGGAATAAATGATGGTGCTGCAGCTGTCGTTCTTATGAAGAAGTCAGAAGCTGATAAACGTGGGCTTACACCTTTAGCACGGATAGTTTCCTGGTCCCAAGTGGGTGTGGAGCCTTCCATTATGGGAATAGGACCAATTCCAGCCATAAAGCAAGCTGTTACAAAAGCAGGTTGGTCACTGGAAGATGTTGACATATTTGAAATCAATGAAGCCTTTGCAGCTGTCTCTGCTGCAATAGTTAAAGAACTTGGATTAAACCCAGAGAAGGTCAATATTGAAGGAGGGGCTATAGCCTTGGGCCACCCTCTTGGAGCATCTGGCTGTCGAATTCTTGTGACCCTGTTACACACACTGGAGAGAATGGGCGGAAGTCGTGGTGTTGCAGCCCTGTGCATTGGGGGTGGGATGGGAATAGCAATGTGTGTTCAGAGAGAATGA</predictedOrfSequence>
		<clone psfCloneId="109036" psfCloneName="552.363.1" strain="SCS1" helperPlasmid="pRARE">
			<rzpdClone name="PSFEp250A023"/>
			<insertPcr sizeBasePairs="1839">Contains insert of correct size</insertPcr>
			<sequencing status="Clone was partly sequenced.">
				<sequencingResult>Non-silent mutations of the expected sequence were found, template cDNA clone does not have (all of) these mutations.</sequencingResult>
			</sequencing>
		</clone>
		<clone psfCloneId="109037" psfCloneName="552.363.2" strain="SCS1" helperPlasmid="pRARE">
			<rzpdClone name="PSFEp250C082"/>
			<proteinExpression expressesProtein="true" observedSizeKDa="45" soluble="2" whole="2" inductionTemperature="37">moderate soluble expression</proteinExpression>
			<insertPcr sizeBasePairs="1828">Contains insert of correct size</insertPcr>
			<sequencing status="Clone was partly sequenced.">
				<sequencingResult>Clone was not sequenced or no result was entered yet.</sequencingResult>
			</sequencing>
		</clone>
	</construct>
</gene>
<gene ncbiGeneId="203">
	<description>adenylate kinase 1</description>
	<symbol>AK1</symbol>
	<construct targetList="3" psfTargetId="200001239" genPeptAccession="BAA78534" genPeptGi="4996565" fromAminoAcid="2" toLastAminoAcid="true" vector="pQTEV">
		<vectorRestrictionSite position="left" name="BamHI"/>
		<vectorRestrictionSite position="right" name="NotI"/>
		<pcrPrimer position="left" name="Pr1446" restrictionEnzyme="BamHI">
			<sequence length="42">GAGGATCCGAAGAGAAGCTGAAGAAAACCAAGATCATCTTTG</sequence>
		</pcrPrimer>
		<pcrPrimer position="right" name="pQE276">
			<sequence length="20">GGCAACCGAGCGTTCTGAAC</sequence>
		</pcrPrimer>
		<pcrTemplateClone psfCloneId="17813">
			<rzpdClone name="MPMGp800H07543"/>
		</pcrTemplateClone>
		<predictedOrfSequence length="657">ATGAAACATCACCATCACCATCACCATAGCGATTACGACATCCCCACTACTGAGAATCTTTATTTTCAGGGATCCGAAGAGAAGCTGAAGAAAACCAAGATCATCTTTGTGGTGGGTGGGCCTGGCTCAGGGAAGGGCACCCAGTGTGAGAAGATCGTGCAGAAGTATGGCTACACCCACCTCTCCACCGGGGACCTCCTGCGGTCCGAGGTCAGCTCAGGCTCGGCCAGGGGCAAGAAGCTGTCGGAAATCATGGAGAAGGGGCAGCTGGTTCCACTGGAGACAGTGTTGGACATGCTCCGGGATGCCATGGTGGCCAAAGTCAATACTTCCAAAGGCTTCCTGATTGATGGCTACCCGCGGGAGGTGCAGCAAGGAGAAGAGTTTGAGCGACGGATTGGACAGCCCACACTGCTGCTGTATGTGGACGCAGGCCCTGAGACCATGACCCAGCGGCTCTTGAAACGTGGAGAGACCAGCGGGCGTGTGGACGACAATGAGGAGACCATCAAAAAGCGGCTGGAGACCTATTACAAGGCCACAGAACCCGTCATCGCCTTCTATGAGAAACGTGGCATTGTGCGCAAGGTCAACGCTGAGGGCTCCGTGGACAGTGTCTTCTCCCAGGTCTGCACCCACCTGGACGCCCTAAAGTAG</predictedOrfSequence>
		<clone psfCloneId="108523" psfCloneName="552.316.1" strain="SCS1" helperPlasmid="pRARE">
			<rzpdClone name="PSFEp250B052"/>
			<insertPcr sizeBasePairs="1917">Contains insert of correct size</insertPcr>
			<sequencing status="Clone was completely sequenced.">
				<sequencingResult>Clone sequence(s) are as expected.</sequencingResult>
				<experimentalOrfSequence length="657">ATGAAACATCACCATCACCATCACCATAGCGATTACGACATCCCCACTACTGAGAATCTTTATTTTCAGGGATCCGAAGAGAAGCTGAAGAAAACCAAGATCATCTTTGTGGTGGGTGGGCCTGGCTCAGGGAAGGGCACCCAGTGTGAGAAGATCGTGCAGAAGTATGGCTACACCCACCTCTCCACCGGGGACCTCCTGCGGTCCGAGGTCAGCTCAGGCTCGGCCAGGGGCAAGAAGCTGTCGGAAATCATGGAGAAGGGGCAGCTGGTTCCACTGGAGACAGTGTTGGACATGCTCCGGGATGCCATGGTGGCCAAAGTCAATACTTCCAAAGGCTTCCTGATTGATGGCTACCCGCGGGAGGTGCAGCAAGGAGAAGAGTTTGAGCGACGGATTGGACAGCCCACACTGCTGCTGTATGTGGACGCAGGCCCTGAGACCATGACCCAGCGGCTCTTGAAACGTGGAGAGACCAGCGGGCGTGTGGACGACAATGAGGAGACCATCAAAAAGCGGCTGGAGACCTATTACAAGGCCACAGAACCCGTCATCGCCTTCTATGAGAAACGTGGCATTGTGCGCAAGGTCAACGCTGAGGGCTCCGTGGACAGTGTCTTCTCCCAGGTCTGCACCCACCTGGACGCCCTAAAGTAG</experimentalOrfSequence>
			</sequencing>
		</clone>
		<clone psfCloneId="108526" psfCloneName="552.316.2" strain="SCS1" helperPlasmid="pRARE">
			<rzpdClone name="PSFEp250B112"/>
			<proteinExpression expressesProtein="true" observedSizeKDa="26" soluble="3" whole="2" inductionTemperature="37">strong soluble expression</proteinExpression>
			<insertPcr sizeBasePairs="1944">Contains insert of correct size</insertPcr>
			<sequencing status="Clone was completely sequenced.">
				<sequencingResult>Clone sequence(s) are as expected.</sequencingResult>
				<experimentalOrfSequence length="657">ATGAAACATCACCATCACCATCACCATAGCGATTACGACATCCCCACTACTGAGAATCTTTATTTTCAGGGATCCGAAGAGAAGCTGAAGAAAACCAAGATCATCTTTGTGGTGGGTGGGCCTGGCTCAGGGAAGGGCACCCAGTGTGAGAAGATCGTGCAGAAGTATGGCTACACCCACCTCTCCACCGGGGACCTCCTGCGGTCCGAGGTCAGCTCAGGCTCGGCCAGGGGCAAGAAGCTGTCGGAAATCATGGAGAAGGGGCAGCTGGTTCCACTGGAGACAGTGTTGGACATGCTCCGGGATGCCATGGTGGCCAAAGTCAATACTTCCAAAGGCTTCCTGATTGATGGCTACCCGCGGGAGGTGCAGCAAGGAGAAGAGTTTGAGCGACGGATTGGACAGCCCACACTGCTGCTGTATGTGGACGCAGGCCCTGAGACCATGACCCAGCGGCTCTTGAAACGTGGAGAGACCAGCGGGCGTGTGGACGACAATGAGGAGACCATCAAAAAGCGGCTGGAGACCTATTACAAGGCCACAGAACCCGTCATCGCCTTCTATGAGAAACGTGGCATTGTGCGCAAGGTCAACGCTGAGGGCTCCGTGGACAGTGTCTTCTCCCAGGTCTGCACCCACCTGGACGCCCTAAAGTAG</experimentalOrfSequence>
			</sequencing>
		</clone>
	</construct>
</gene>
<gene ncbiGeneId="241">
	<description>arachidonate 5-lipoxygenase-activating protein</description>
	<symbol>ALOX5AP</symbol>
	<synonym>FLAP</synonym>
	<construct targetList="1" psfTargetId="200000550" genPeptAccession="AAA35845" genPeptGi="182658" fromAminoAcid="2" toAminoAcid="161" vector="pQStrep2">
		<vectorRestrictionSite position="left" name="BamHI"/>
		<vectorRestrictionSite position="right" name="NotI"/>
		<pcrPrimer position="left" name="Pr0469" restrictionEnzyme="BamHI">
			<sequence length="34">GAGGATCCGATCAAGAAACTGTAGGCAATGTTGT</sequence>
		</pcrPrimer>
		<pcrPrimer position="right" name="Pr0470" restrictionEnzyme="NotI">
			<sequence length="34">GAGAGCGGCCGCGGGAATGAGAAGTAGAGGGGAG</sequence>
		</pcrPrimer>
		<pcrTemplateClone psfCloneId="31050">
			<rzpdClone name="IMAGp998D08567"/>
		</pcrTemplateClone>
		<predictedOrfSequence length="552">ATGAGAGGATCGCATCACCATCACCATCACGGATCCGATCAAGAAACTGTAGGCAATGTTGTCCTGTTGGCCATCGTCACCCTCATCAGCGTGGTCCAGAATGGATTCTTTGCCCATAAAGTGGAGCACGAAAGCAGGACCCAGAATGGGAGGAGCTTCCAGAGGACCGGAACACTTGCCTTTGAGCGGGTCTACACTGCCAACCAGAACTGTGTAGATGCGTACCCCACTTTCCTCGCTGTGCTCTGGTCTGCGGGGCTACTTTGCAGCCAAGTTCCTGCTGCGTTTGCTGGACTGATGTACTTGTTTGTGAGGCAAAAGTACTTTGTCGGTTACCTAGGAGAGAGAACGCAGAGCACCCCTGGCTACATATTTGGGAAACGCATCATACTCTTCCTGTTCCTCATGTCCGTTGCTGGCATATTCAACTATTACCTCATCTTCTTTTTCGGAAGTGACTTTGAAAACTACATAAAGACGATCTCCACCACCATCTCCCCTCTACTTCTCATTCCCGCGGCCGCTTGGAGCCACCCGCAGTTCGAAAAATAA</predictedOrfSequence>
		<clone psfCloneId="62988" psfCloneName="396.239.3" strain="SCS1" helperPlasmid="pSE111">
			<rzpdClone name="PSFEp758K131"/>
			<rzpdClone name="PSFEp758F0710"/>
			<insertPcr sizeBasePairs="600">Contains insert, size was not compared to expectation</insertPcr>
			<sequencing status="Clone was not sequenced yet.">
				<sequencingResult>Clone was not sequenced or no result was entered yet.</sequencingResult>
			</sequencing>
		</clone>
		<clone psfCloneId="62989" psfCloneName="396.239.4" strain="SCS1" helperPlasmid="pSE111">
			<rzpdClone name="PSFEp758L011"/>
			<rzpdClone name="PSFEp758F0112"/>
			<insertPcr sizeBasePairs="600">Contains insert, size was not compared to expectation</insertPcr>
			<sequencing status="Clone was not sequenced yet.">
				<sequencingResult>Clone was not sequenced or no result was entered yet.</sequencingResult>
			</sequencing>
		</clone>
	</construct>
</gene>
<gene ncbiGeneId="292">
	<description>solute carrier family 25 (mitochondrial carrier; adenine nucleotide translocator), member 5</description>
	<symbol>SLC25A5</symbol>
	<synonym>2F1</synonym>
	<synonym>ANT2</synonym>
	<synonym>T2</synonym>
	<synonym>T3</synonym>
	<construct targetList="1" psfTargetId="200000267" genPeptAccession="AAA51737" genPeptGi="178661" fromAminoAcid="2" toLastAminoAcid="true" vector="pQStrep2">
		<vectorRestrictionSite position="left" name="BamHI"/>
		<vectorRestrictionSite position="right" name="NotI"/>
		<pcrPrimer position="left" name="Pr1080" restrictionEnzyme="Eco31I">
			<sequence length="31">CGGTCTCCGATCCACAGATGCCGCTGTGTCC</sequence>
		</pcrPrimer>
		<pcrPrimer position="right" name="Pr1081" restrictionEnzyme="Eco31I">
			<sequence length="44">CGGTCTCCGGCCCCTGTGTACTTCTTGATTTCATCATACAAGAC</sequence>
		</pcrPrimer>
		<pcrTemplateClone psfCloneId="38425">
			<rzpdClone name="IMAGp998K096272"/>
		</pcrTemplateClone>
		<clone psfCloneId="63469" psfCloneName="396.384.1" strain="SCS1" helperPlasmid="pSE111">
			<rzpdClone name="PSFEp758P161"/>
			<rzpdClone name="PSFEp758H0813"/>
			<proteinExpression expressesProtein="true" observedSizeKDa="33" soluble="0" whole="1" inductionTemperature="37">weak expression</proteinExpression>
			<insertPcr sizeBasePairs="1000">Contains insert, size was not compared to expectation</insertPcr>
			<sequencing status="Clone was not sequenced yet.">
				<sequencingResult>Clone was not sequenced or no result was entered yet.</sequencingResult>
			</sequencing>
		</clone>
		<clone psfCloneId="63470" psfCloneName="396.384.2" strain="SCS1" helperPlasmid="pSE111">
			<rzpdClone name="PSFEp758P211"/>
			<rzpdClone name="PSFEp758H1112"/>
			<insertPcr sizeBasePairs="1000">Contains insert, size was not compared to expectation</insertPcr>
			<sequencing status="Clone was not sequenced yet.">
				<sequencingResult>Clone was not sequenced or no result was entered yet.</sequencingResult>
			</sequencing>
		</clone>
	</construct>
</gene>
<gene ncbiGeneId="293">
	<description>solute carrier family 25 (mitochondrial carrier; adenine nucleotide translocator), member 6</description>
	<symbol>SLC25A6</symbol>
	<synonym>ANT3</synonym>
	<synonym>ANT3Y</synonym>
	<synonym>MGC17525</synonym>
	<construct targetList="3" psfTargetId="200001292" genPeptAccession="AAH14775" genPeptGi="15928608" fromAminoAcid="2" toLastAminoAcid="true" vector="pQTEV">
		<vectorRestrictionSite position="left" name="BamHI"/>
		<vectorRestrictionSite position="right" name="NotI"/>
		<pcrPrimer position="left" name="Pr1392" restrictionEnzyme="BamHI">
			<sequence length="26">CAGGATCCACGGAACAGGCCATCTCC</sequence>
		</pcrPrimer>
		<pcrPrimer position="right" name="pQE276">
			<sequence length="20">GGCAACCGAGCGTTCTGAAC</sequence>
		</pcrPrimer>
		<pcrTemplateClone psfCloneId="17231">
			<rzpdClone name="MPMGp800P06526"/>
		</pcrTemplateClone>
		<predictedOrfSequence length="969">ATGAAACATCACCATCACCATCACCATAGCGATTACGACATCCCCACTACTGAGAATCTTTATTTTCAGGGATCCACGGAACAGGCCATCTCCTTCGCCAAAGACTTCTTGGCCGGAGGCATCGCCGCCGCCATCTCCAAGACGGCCGTGGCTCCGATCGAGCGGGTCAAGCTGCTGCTGCAGGTCCAGCACGCCAGCAAGCAGATCGCCGCCGACAAGCAGTACAAGGGCATCGTGGACTGCATTGTCCGCATCCCCAAGGAGCAGGGCGTGCTGTCCTTCTGGAGGGGCAACCTTGCCAACGTCATTCGCTACTTCCCCACTCAAGCCCTCAACTTCGCCTTCAAGGATAAGTACAAGCAGATCTTCCTGGGGGGCGTGGACAAGCACACGCAGTTCTGGAGGTACTTTGCGGGCAACCTGGCCTCCGGCGGTGCGGCCGGCGCGACCTCCCTCTGCTTCGTGTACCCGCTGGATTTTGCCAGAACCCGCCTGGCAGCGGACGTGGGAAAGTCAGGCACAGAGCGCGAGTTCCGAGGCCTGGGAGACTGCCTGGTGAAGATCACCAAGTCCGACGGCATCCGGGGCCTGTACCAGGGCTTCAGTGTCTCCGTGCAGGGCATCATCATCTACCGGGCGGCCTACTTCGGCGTGTACGATACGGCCAAGGGCATGCTCCCCGACCCCAAGAACACGCACATCGTGGTGAGCTGGATGATCGCGCAGACCGTGACGGCCGTGGCCGGCGTGGTGTCCTACCCCTTCGACACGGTGCGGCGGCGCATGATGATGCAGTTCGGGCGCAAAGGAGCTGACATCATGTACACGGGCACCGTCGACTGTTGGAGGAAGATCTTCAGAGATGAGGGGGGCAAGGCCTTCTTCAAGGGTGCGTGGTCCAACGTCCTGCGGGGCATGGGGGGCGCCTTCGTGCTGGTCCTGTACGACGAGCTCAAGAAGGTGATCTAA</predictedOrfSequence>
		<clone psfCloneId="109228" psfCloneName="552.395.1" strain="SCS1" helperPlasmid="pRARE">
			<rzpdClone name="PSFEp250H072"/>
			<insertPcr sizeBasePairs="1643">Contains insert of correct size</insertPcr>
			<sequencing status="Clone was partly sequenced.">
				<sequencingResult>Non-silent mutations of the expected sequence were found, but the template cDNA clone has the same mutations.</sequencingResult>
			</sequencing>
		</clone>
		<clone psfCloneId="109229" psfCloneName="552.395.2" strain="SCS1" helperPlasmid="pRARE">
			<rzpdClone name="PSFEp250A043"/>
			<proteinExpression expressesProtein="true" observedSizeKDa="35" soluble="0" whole="2" inductionTemperature="37">moderate expression</proteinExpression>
			<insertPcr sizeBasePairs="1667">Contains insert of correct size</insertPcr>
			<sequencing status="Clone was partly sequenced.">
				<sequencingResult>Non-silent mutations of the expected sequence were found, but the template cDNA clone has the same mutations.</sequencingResult>
			</sequencing>
		</clone>
	</construct>
</gene>
<gene ncbiGeneId="372">
	<description>archain 1</description>
	<symbol>ARCN1</symbol>
	<synonym>COPD</synonym>
	<construct targetList="1" psfTargetId="200000052" genPeptAccession="CAA57072" genPeptGi="773575" fromAminoAcid="2" toLastAminoAcid="true" vector="pGEX-6P-1">
		<vectorRestrictionSite position="left" name="BamHI"/>
		<vectorRestrictionSite position="right" name="NotI"/>
		<pcrPrimer position="left" name="Pr1050" restrictionEnzyme="BamHI">
			<sequence length="34">GAGGATCCAACACTGGAAAACAACATACGTTTGT</sequence>
		</pcrPrimer>
		<pcrPrimer position="right" name="M13For-NotI-SacI" restrictionEnzyme="NotI">
			<sequence length="39">GCAGAGCTCGCGGCCGCGACGTTGTAAAACGACGGCCAG</sequence>
		</pcrPrimer>
		<pcrTemplateClone psfCloneId="37507">
			<rzpdClone name="IMAGp998N065203"/>
		</pcrTemplateClone>
		<predictedOrfSequence length="2109">ATGTCCCCTATACTAGGTTATTGGAAAATTAAGGGCCTTGTGCAACCCACTCGACTTCTTTTGGAATATCTTGAAGAAAAATATGAAGAGCATTTGTATGAGCGCGATGAAGGTGATAAATGGCGAAACAAAAAGTTTGAATTGGGTTTGGAGTTTCCCAATCTTCCTTATTATATTGATGGTGATGTTAAATTAACACAGTCTATGGCCATCATACGTTATATAGCTGACAAGCACAACATGTTGGGTGGTTGTCCAAAAGAGCGTGCAGAGATTTCAATGCTTGAAGGAGCGGTTTTGGATATTAGATACGGTGTTTCGAGAATTGCATATAGTAAAGACTTTGAAACTCTCAAAGTTGATTTTCTTAGCAAGCTACCTGAAATGCTGAAAATGTTCGAAGATCGTTTATGTCATAAAACATATTTAAATGGTGATCATGTAACCCATCCTGACTTCATGTTGTATGACGCTCTTGATGTTGTTTTATACATGGACCCAATGTGCCTGGATGCGTTCCCAAAATTAGTTTGTTTTAAAAAACGTATTGAAGCTATCCCACAAATTGATAAGTACTTGAAATCCAGCAAGTATATAGCATGGCCTTTGCAGGGCTGGCAAGCCACGTTTGGTGGTGGCGACCATCCTCCAAAATCGGATCTGGAAGTTCTGTTCCAGGGGCCCCTGGGATCCAACACTGGAAAACAACATACGTTTGTTGAAACAGAGAGTGTAAGATATGTCTACCAGCCTATGGAGAAACTGTATATGGTACTGATCACTACCAAAAACAGCAACATTTTAGAAGATTTGGAGACCCTAAGGCTCTTCTCAAGAGTGATCCCTGAATATTGCCGAGCCTTAGAAGAGAATGAAATATCTGAGCACTGTTTTGATTTGATTTTTGCTTTTGATGAAATTGTCGCACTGGGATACCGGGAGAATGTTAACTTGGCACAGATCAGAACCTTCACAGAAATGGATTCTCATGAGGAGAAGGTGTTCAGAGCCGTCAGAGAGACTCAAGAACGTGAAGCTAAGGCTGAGATGCGTCGTAAAGCAAAGGAATTACAACAGGCCCGAAGAGATGCAGAGAGACAGGGCAAAAAAGCACCAGGATTTGGCGGATTTGGCAGCTCTGCAGTATCTGGAGGCAGCACAGCTGCCATGATCACAGAGACCATCATTGAAACTGATAAACCAAAAGTGGCACCTGCACCAGCCAGGCCTTCAGGCCCCAGCAAGGCTTTAAAACTTGGAGCCAAAGGAAAGGAAGTAGATAACTTTGTGGACAAATTAAAATCTGAAGGTGAAACCATCATGTCCTCTAGTATGGGCAAGCGTACTTCTGAAGCAACCAAAATGCATGCTCCACCCATTAATATGGAAAGTGTACATATGAAGATTGAAGAAAAGATAACATTAACCTGTGGACGAGACGGAGGATTACAGAATATGGAGTTGCATGGCATGATCATGCTTAGGATCTCAGATGACAACTATGGCCGAATTCGTCTTCATGTGGAAAATGAAGATAAGAAAGGGGTGCAGCTACAGACCCATCCAAATGTGGATAAAAAACTTTTCACTGCAGAGTCTCTAATTGGCCTGAAGAATCCAGAGAAGTCATTTCCAGTCAACAGTGACGTAGGGGTGCTAAAGTGGAGACTACAAACCACAGAGGAATCTTTTATTCCACTGACAATTAATTGCTGGCCCTCGGAGAGTGGAAATGGCTGTGATGTCAACATAGAATATGAGCTACAAGAAGATAATTTAGAACTGAATGATGTGGTTATCACCATCCCACTCCCGTCTGGTGTCGGCGCGCCTGTTATCGGTGAGATCGATGGGGAGTATCGACATGACAGTCGACGAAATACCCTGGAGTGGTGCCTGCCTGTGATTGATGCCAAAAATAAGAGTGGCAGCCTGGAGTTTAGCATTGCTGGGCAGCCCAATGACTTCTTCCCTGTTCAAGTTTCCTTTGTCTCCAAGAAAAATTACTGTAACATACAGGTTACCAAAGTGACCCAGGTAGATGGAAACAGCCCCGTCAGGTTTTCCACAGAGACCACTTTCCTAGTGGATAAGTATGAAATTCTGTAA</predictedOrfSequence>
		<clone psfCloneId="65966" psfCloneName="401.230.1" strain="SCS1" helperPlasmid="pSE111">
			<rzpdClone name="PSFEp758E222"/>
			<rzpdClone name="PSFEp758C1115"/>
			<proteinExpression expressesProtein="true" observedSizeKDa="27" soluble="3" whole="3" inductionTemperature="37">strong soluble expression</proteinExpression>
			<insertPcr sizeBasePairs="650">Contains insert, size was not compared to expectation</insertPcr>
			<sequencing status="Clone was not sequenced yet.">
				<sequencingResult>Clone was not sequenced or no result was entered yet.</sequencingResult>
			</sequencing>
		</clone>
		<clone psfCloneId="65967" psfCloneName="401.230.2" strain="SCS1" helperPlasmid="pSE111">
			<rzpdClone name="PSFEp758C0316"/>
			<rzpdClone name="PSFEp758F052"/>
			<insertPcr sizeBasePairs="650">Contains insert, size was not compared to expectation</insertPcr>
			<sequencing status="Clone was not sequenced yet.">
				<sequencingResult>Clone was not sequenced or no result was entered yet.</sequencingResult>
			</sequencing>
		</clone>
	</construct>
</gene>
<gene ncbiGeneId="481">
	<description>ATPase, Na+/K+ transporting, beta 1 polypeptide</description>
	<symbol>ATP1B1</symbol>
	<synonym>ATP1B</synonym>
	<synonym>MGC1798</synonym>
	<construct targetList="1" psfTargetId="200000257" genPeptAccession="CAA27385" genPeptGi="28933" fromAminoAcid="2" toAminoAcid="303" vector="pQStrep2">
		<vectorRestrictionSite position="left" name="BamHI"/>
		<vectorRestrictionSite position="right" name="NotI"/>
		<pcrPrimer position="left" name="Pr1034" restrictionEnzyme="BamHI">
			<sequence length="26">CAGGATCCGCCCGCGGGAAAGCCAAG</sequence>
		</pcrPrimer>
		<pcrPrimer position="right" name="Pr1035" restrictionEnzyme="NotI">
			<sequence length="42">CTCTGCGGCCGCGCTCTTAACTTCAATTTTTACATCAAAACG</sequence>
		</pcrPrimer>
		<pcrTemplateClone psfCloneId="38902">
			<rzpdClone name="IMAGp998M056885"/>
		</pcrTemplateClone>
		<predictedOrfSequence length="978">ATGAGAGGATCGCATCACCATCACCATCACGGATCCGCCCGCGGGAAAGCCAAGGAGGAGGGCAGCTGGAAGAAATTCATCTGGAACTCAGAGAAGAAGGAGTTTCTGGGCAGGACCGGTGGCAGTTGGTTTAAGATCCTTCTATTCTACGTAATATTTTATGGCTGCCTGGCTGGCATCTTCATCGGAACCATCCAAGTGATGCTGCTCACCATCAGTGAATTTAAGCCCACATATCAGGACCGAGTGGCCCCGCCAGGATTAACACAGATTCCTCAGATCCAGAAGACTGAAATTTCCTTTCGTCCTAATGATCCCAAGAGCTATGAGGCATATGTACTGAACATAGTTAGGTTCCTGGAAAAGTACAAAGATTCAGCCCAGAGGGATGACATGATTTTTGAAGATTGTGGCGATGTGCCCAGTGAACCGAAAGAACGAGGAGACTTTAATCATGAACGAGGAGAGCGAAAGGTCTGCAGATTCAAGCTTGAATGGCTGGGAAATTGCTCTGGATTAAATGATGAAACTTATGGCTACAAAGAGGGCAAACCGTGCATTATTATAAAGCTCAACCGAGTTCTAGGCTTCAAACCTAAGCCTCCCAAGAATGAGTCCTTGGAGACTTACCCAGTGATGAAGTATAACCCAAATGTCCTTCCCGTTCAGTGCACTGGCAAGCGAGATGAAGATAAGGATAAAGTTGGAAATGTGGAGTATTTTGGACTGGGCAACTCCCCTGGTTTTCCTCTGCAGTATTATCCGTACTATGGCAAACTCCTGCAGCCCAAATACCTGCAGCCCCTGCTGGCCGTACAGTTCACCAATCTTACCATGGACACTGAAATTCGCATAGAGTGTAAGGCGTACGGTGAGAACATTGGGTACAGTGAGAAAGACCGTTTTCAGGGACGTTTTGATGTAAAAATTGAAGTTAAGAGCGCGGCCGCTTGGAGCCACCCGCAGTTCGAAAAATAA</predictedOrfSequence>
		<clone psfCloneId="63539" psfCloneName="396.402.3" strain="SCS1" helperPlasmid="pSE111">
			<rzpdClone name="PSFEp758A0315"/>
			<rzpdClone name="PSFEp758A062"/>
			<proteinExpression expressesProtein="false">no expression observed</proteinExpression>
			<insertPcr sizeBasePairs="1000">Contains insert, size was not compared to expectation</insertPcr>
			<sequencing status="Clone was not sequenced yet.">
				<sequencingResult>Clone was not sequenced or no result was entered yet.</sequencingResult>
			</sequencing>
		</clone>
		<clone psfCloneId="63540" psfCloneName="396.402.4" strain="SCS1" helperPlasmid="pSE111">
			<rzpdClone name="PSFEp758A022"/>
			<rzpdClone name="PSFEp758A0115"/>
			<insertPcr sizeBasePairs="1000">Contains insert, size was not compared to expectation</insertPcr>
			<sequencing status="Clone was not sequenced yet.">
				<sequencingResult>Clone was not sequenced or no result was entered yet.</sequencingResult>
			</sequencing>
		</clone>
	</construct>
</gene>
<gene ncbiGeneId="514">
	<description>ATP synthase, H+ transporting, mitochondrial F1 complex, epsilon subunit</description>
	<symbol>ATP5E</symbol>
	<synonym>ATPE</synonym>
	<construct targetList="1" psfTargetId="200000848" genPeptAccession="AAD27778" genPeptGi="4689138" fromAminoAcid="2" toAminoAcid="51" vector="pQStrep2">
		<vectorRestrictionSite position="left" name="BamHI"/>
		<vectorRestrictionSite position="right" name="NotI"/>
		<pcrPrimer position="left" name="Pr1070" restrictionEnzyme="BamHI">
			<sequence length="27">GAGGATCCGTGGCCTACTGGAGACAGG</sequence>
		</pcrPrimer>
		<pcrPrimer position="right" name="Pr1071" restrictionEnzyme="NotI">
			<sequence length="42">CAGTGCGGCCGCTTCCTTCTTTACTTTCACAATTTTTACGTT</sequence>
		</pcrPrimer>
		<pcrTemplateClone psfCloneId="36821">
			<rzpdClone name="IMAGp998P244231"/>
		</pcrTemplateClone>
		<predictedOrfSequence length="222">ATGAGAGGATCGCATCACCATCACCATCACGGATCCGTGGCCTACTGGAGACAGGCTGGACTCAGCTACATCCGATACTCCCAGATCTGTGCAAAAGCAGTGAGAGATGCACTGAAGACAGAATTCAAAGCAAATGCTGAGAAGACTTCTGGCAGCAACGTAAAAATTGTGAAAGTAAAGAAGGAAGCGGCCGCTTGGAGCCACCCGCAGTTCGAAAAATAA</predictedOrfSequence>
		<clone psfCloneId="63263" psfCloneName="396.317.2" strain="SCS1" helperPlasmid="pSE111">
			<rzpdClone name="PSFEp758C1011"/>
			<rzpdClone name="PSFEp758E201"/>
			<proteinExpression expressesProtein="false">no expression observed</proteinExpression>
			<insertPcr sizeBasePairs="350">Contains insert, size was not compared to expectation</insertPcr>
			<sequencing status="Clone was not sequenced yet.">
				<sequencingResult>Clone was not sequenced or no result was entered yet.</sequencingResult>
			</sequencing>
		</clone>
	</construct>
</gene>
<gene ncbiGeneId="516">
	<description>ATP synthase, H+ transporting, mitochondrial F0 complex, subunit c (subunit 9), isoform 1</description>
	<symbol>ATP5G1</symbol>
	<synonym>ATP5G</synonym>
	<construct targetList="2" psfTargetId="200000983" genPeptAccession="CAB45704" genPeptGi="5262507" fromAminoAcid="2" toAminoAcid="137" vector="pQTEV">
		<vectorRestrictionSite position="left" name="BamHI"/>
		<vectorRestrictionSite position="right" name="NotI"/>
		<pcrPrimer position="left" name="Pr1461" restrictionEnzyme="BamHI">
			<sequence length="26">GAGGATCCCAGACCGCCGGGGCATTA</sequence>
		</pcrPrimer>
		<pcrPrimer position="right" name="Pr1462" restrictionEnzyme="NotI">
			<sequence length="35">CACTGCGGCCGCTCACATGGCGAAGAGGATGAGGA</sequence>
		</pcrPrimer>
		<pcrTemplateClone psfCloneId="108716">
			<rzpdClone name="DKFZp564L2362"/>
		</pcrTemplateClone>
		<predictedOrfSequence length="483">ATGAAACATCACCATCACCATCACCATAGCGATTACGACATCCCCACTACTGAGAATCTTTATTTTCAGGGATCCCAGACCGCCGGGGCATTATTCATTTCTCCAGCTCTGATCCGCTGTTGTACCAGGGGTCTAATCAGGCCTGTGTCTGCCTCCTTCTTGAATAGCCCAGTGAATTCATCTAAACAGCCTTCCTACAGCAACTTCCCACTCCAGGTGGCCAGACGGGAGTTCCAGACCAGTGTTGTCTCCCGGGACATTGACACAGCAGCCAAGTTTATTGGTGCTGGGGCAGCCACAGTTGGTGTGGCTGGTTCAGGGGCTGGCATTGGAACCGTGTTTGGCAGCTTGATCATTGGCTATGCCAGGAACCCGTCTCTCAAGCAGCAGCTCTTCTCCTATGCCATTCTTGGCTTTGCCCTGTCTGAGGCCATGGGGCTTTTCTGTTTGATGGTCGCCTTCCTCATCCTCTTCGCCATGTGA</predictedOrfSequence>
		<clone psfCloneId="109823" psfCloneName="552.489.1" strain="SCS1" helperPlasmid="pRARE">
			<rzpdClone name="PSFEp250H026"/>
			<insertPcr sizeBasePairs="686">Contains insert of correct size</insertPcr>
			<sequencing status="Clone was not sequenced yet.">
				<sequencingResult>Clone was not sequenced or no result was entered yet.</sequencingResult>
			</sequencing>
		</clone>
		<clone psfCloneId="109825" psfCloneName="552.489.3" strain="SCS1" helperPlasmid="pRARE">
			<rzpdClone name="PSFEp250A116"/>
			<proteinExpression expressesProtein="false">no expression observed</proteinExpression>
			<insertPcr sizeBasePairs="693">Contains insert of correct size</insertPcr>
			<sequencing status="Clone was not sequenced yet.">
				<sequencingResult>Clone was not sequenced or no result was entered yet.</sequencingResult>
			</sequencing>
		</clone>
	</construct>
</gene>
<gene ncbiGeneId="534">
	<description>ATPase, H+ transporting, lysosomal 13kDa, V1 subunit G isoform 2</description>
	<symbol>ATP6V1G2</symbol>
	<synonym>ATP6G</synonym>
	<synonym>ATP6G2</synonym>
	<synonym>NG38</synonym>
	<synonym>Vma10</synonym>
	<construct targetList="3" psfTargetId="200001234" genPeptAccession="BAB63399" genPeptGi="15277271" fromAminoAcid="2" toLastAminoAcid="true" vector="pQTEV">
		<vectorRestrictionSite position="left" name="BamHI"/>
		<vectorRestrictionSite position="right" name="NotI"/>
		<pcrPrimer position="left" name="Pr1421" restrictionEnzyme="BamHI">
			<sequence length="26">CAGGATCCGCCAGTCAGTCCCAAGGT</sequence>
		</pcrPrimer>
		<pcrPrimer position="right" name="pQE276">
			<sequence length="20">GGCAACCGAGCGTTCTGAAC</sequence>
		</pcrPrimer>
		<pcrTemplateClone psfCloneId="15897">
			<rzpdClone name="MPMGp800E23602"/>
		</pcrTemplateClone>
		<predictedOrfSequence length="429">ATGAAACATCACCATCACCATCACCATAGCGATTACGACATCCCCACTACTGAGAATCTTTATTTTCAGGGATCCGCCAGTCAGTCCCAAGGTATCCAGCAGCTTCTGCAAGCTGAGAAGCGGGCAGCTGAGAAGGTGGCAGATGCCAGAAAGAGGAAGGCCCGGCGACTGAAGCAGGCAAAGGAGGAGGCACAGATGGAGGTGGAGCAATACCGCAGAGAGCGAGAGCACGAATTCCAGAGCAAGCAGCAGGCGGCCATGGGCTCCCAGGGGAACCTGTCTGCTGAGGTGGAGCAGGCTACAAGGCGCCAGGTGCAGGGCATGCAGAGCTCCCAGCAGAGAAACCGAGAGCGTGTCCTGGCCCAGCTTCTTGGCATGGTCTGCGACGTCAGGCCCCAGGTCCACCCCAACTACCGGATTTCTGCCTAG</predictedOrfSequence>
		<clone psfCloneId="108506" psfCloneName="552.299.5" strain="SCS1" helperPlasmid="pRARE">
			<rzpdClone name="PSFEp250B042"/>
			<insertPcr sizeBasePairs="1107">Contains insert, size was not compared to expectation</insertPcr>
			<sequencing status="Clone was not sequenced yet.">
				<sequencingResult>Clone was not sequenced or no result was entered yet.</sequencingResult>
			</sequencing>
		</clone>
	</construct>
</gene>
<gene ncbiGeneId="583">
	<description>Bardet-Biedl syndrome 2</description>
	<symbol>BBS2</symbol>
	<synonym>BBS</synonym>
	<synonym>MGC20703</synonym>
	<construct targetList="2" psfTargetId="200001202" genPeptAccession="CAD38873" genPeptGi="21739664" fromAminoAcid="2" toAminoAcid="151" vector="pQTEV">
		<vectorRestrictionSite position="left" name="BamHI"/>
		<vectorRestrictionSite position="right" name="NotI"/>
		<pcrPrimer position="left" name="Pr1899" restrictionEnzyme="BamHI">
			<sequence length="35">CAGGATCCGCATCATTTTTTGCTATTGAAGACCTT</sequence>
		</pcrPrimer>
		<pcrPrimer position="right" name="Pr1900" restrictionEnzyme="NotI">
			<sequence length="34">GACTGCGGCCGCTCAGGAAGAAGCTGTCCCCACT</sequence>
		</pcrPrimer>
		<pcrTemplateClone psfCloneId="108596">
			<rzpdClone name="DKFZp434I052"/>
		</pcrTemplateClone>
		<predictedOrfSequence length="528">ATGAAACATCACCATCACCATCACCATAGCGATTACGACATCCCCACTACTGAGAATCTTTATTTTCAGGGATCCGCATCATTTTTTGCTATTGAAGACCTTCAAGTAGAAGCGGATTTTCCTGTCTATTTTGAGGAATTACGAAAGGTGCTAGTTAAGGTGGATGAATATCATTCAGTGCATCAGAAGCTCAGTGCTGATATGGCTGATCATTCTAATTTGATCCGAAGTTTGCTGGTCGGAGCTGAGGATGCTCGTCTGATGAGGGACATGAAAACAATGAAGAGTCGTTATATGGAACTCTATGACCTTAATAGAGACTTGCTAAATGGATATAAAATTCGCTGTAACAATCACACAGAGCTGTTGGGAAACCTCAAAGCAGTAAATCAAGCAATTCAAAGAGCAGGTCGTCTGCGGGTTGGAAAACCAAAGAACCAGGTGATCACTGCTTGTCGGGATGCAATTCGAAGCAATAACATCAACACACTGTTCAAAATCATGCGAGTGGGGACAGCTTCTTCCTGA</predictedOrfSequence>
		<clone psfCloneId="110057" psfCloneName="552.529.1" strain="SCS1" helperPlasmid="pRARE">
			<rzpdClone name="PSFEp250G075"/>
			<proteinExpression expressesProtein="true" observedSizeKDa="19" soluble="2" whole="1" inductionTemperature="25">moderate soluble expression</proteinExpression>
			<insertPcr sizeBasePairs="707">Contains insert of correct size</insertPcr>
			<sequencing status="Clone was completely sequenced.">
				<sequencingResult>Mutations to the expected sequence were found, but all are silent.</sequencingResult>
				<experimentalOrfSequence length="528">ATGAAACATCACCATCACCATCACCATAGCGATTACGACATCCCCACTACTGAGAATCTTTATTTTCAGGGATCCGCATCATTTTTTGCTATTGAAGACCTTCAAGTAGAAGCGGATTTTCCTGTCTATTTTGAGGAATTACGAAAGGTGCTAGTTAAGGTGGATGAATATCATTCAGTGCATCAGAAGCTCAGTGCTGATATGGCTGATCATTCTAATTTGATCCGAAGTTTGCTGGTCGGAGCTGAAGATGCTCGTCTGATGAGGGACATGAAAACAATGAAGAGTCGTTATATGGAACTCTATGACCTTAATAGAGACTTGCTAAATGGATATAAAATTCGCTGTAACAATCACACAGAGCTGTTGGGAAACCTCAAAGCAGTAAATCAAGCAATTCAAAGAGCAGGTCGTCTGCGGGTTGGAAAACCAAAGAACCAGGTGATCACTGCTTGTCGGGATGCAATTCGAAGCAATAACATCAACACACTGTTCAAAATCATGCGAGTGGGGACAGCTTCTTCCTGA</experimentalOrfSequence>
			</sequencing>
		</clone>
		<clone psfCloneId="110058" psfCloneName="552.529.2" strain="SCS1" helperPlasmid="pRARE">
			<rzpdClone name="PSFEp250H075"/>
			<insertPcr sizeBasePairs="715">Contains insert of correct size</insertPcr>
			<sequencing status="Clone was completely sequenced.">
				<sequencingResult>Clone sequence(s) are as expected.</sequencingResult>
				<experimentalOrfSequence length="528">ATGAAACATCACCATCACCATCACCATAGCGATTACGACATCCCCACTACTGAGAATCTTTATTTTCAGGGATCCGCATCATTTTTTGCTATTGAAGACCTTCAAGTAGAAGCGGATTTTCCTGTCTATTTTGAGGAATTACGAAAGGTGCTAGTTAAGGTGGATGAATATCATTCAGTGCATCAGAAGCTCAGTGCTGATATGGCTGATCATTCTAATTTGATCCGAAGTTTGCTGGTCGGAGCTGAGGATGCTCGTCTGATGAGGGACATGAAAACAATGAAGAGTCGTTATATGGAACTCTATGACCTTAATAGAGACTTGCTAAATGGATATAAAATTCGCTGTAACAATCACACAGAGCTGTTGGGAAACCTCAAAGCAGTAAATCAAGCAATTCAAAGAGCAGGTCGTCTGCGGGTTGGAAAACCAAAGAACCAGGTGATCACTGCTTGTCGGGATGCAATTCGAAGCAATAACATCAACACACTGTTCAAAATCATGCGAGTGGGGACAGCTTCTTCCTGA</experimentalOrfSequence>
			</sequencing>
		</clone>
	</construct>
</gene>
<gene ncbiGeneId="689">
	<description>basic transcription factor 3</description>
	<symbol>BTF3</symbol>
	<synonym>BETA-NAC</synonym>
	<synonym>BTF3a</synonym>
	<synonym>BTF3b</synonym>
	<synonym>NACB</synonym>
	<construct targetList="1" psfTargetId="200000548" genPeptAccession="CAA37376" genPeptGi="29507" fromAminoAcid="2" toAminoAcid="162" vector="pQStrep2">
		<vectorRestrictionSite position="left" name="BamHI"/>
		<vectorRestrictionSite position="right" name="NotI"/>
		<pcrPrimer position="left" name="Pr0442" restrictionEnzyme="BamHI">
			<sequence length="36">GAGGATCCAAAGAAACAATCATGAACCAGGAAAAAC</sequence>
		</pcrPrimer>
		<pcrPrimer position="right" name="Pr0443" restrictionEnzyme="NotI">
			<sequence length="34">GTGAGCGGCCGCGTTTGCCTCATTCTTGGAAGCC</sequence>
		</pcrPrimer>
		<pcrTemplateClone psfCloneId="32713">
			<rzpdClone name="IMAGp998A111321"/>
		</pcrTemplateClone>
		<predictedOrfSequence length="555">ATGAGAGGATCGCATCACCATCACCATCACGGATCCAAAGAAACAATCATGAACCAGGAAAAACTCGCCAAACTGCAGGCACAAGTGCGCATTGGTGGGAAAGGAACTGCTCGCAGAAAGAAGAAGGTGGTTCATAGAACAGCCACAGCAGATGACAAAAAACTTCAGTTCTCCTTAAAGAAGTTAGGGGTAAACAATATCTCTGGTATTGAAGAGGTGAATATGTTTACAAACCAAGGAACAGTGATCCACTTTAACAACCCTAAAGTTCAGGCATCTCTGGCAGCGAACACTTTCACCATTACAGGCCATGCTGAGACGAAGCAGCTGACAGAAATGCTACCCAGCATCTTAAACCAGCTTGGTGCGGATAGTCTGACTAGTTTAAGGAGACTGGCCGAAGCTCTGCCCAAACAATCTGTGGATGGAAAAGCACCACTTGCTACTGGAGAGGATGATGATGATGAAGTTCCAGATCTTGTGGAGAATTTTGATGAGGCTTCCAAGAATGAGGCAAACGCGGCCGCTTGGAGCCACCCGCAGTTCGAAAAATAA</predictedOrfSequence>
		<clone psfCloneId="63072" psfCloneName="396.264.1" strain="SCS1" helperPlasmid="pSE111">
			<rzpdClone name="PSFEp758E0213"/>
			<rzpdClone name="PSFEp758J041"/>
			<proteinExpression expressesProtein="true" observedSizeKDa="20" soluble="1" whole="0" inductionTemperature="37">weak soluble expression</proteinExpression>
			<insertPcr sizeBasePairs="600">Contains insert of correct size</insertPcr>
			<sequencing status="Clone was completely sequenced.">
				<sequencingResult>Mutations to the expected sequence were found, but all are silent.</sequencingResult>
				<experimentalOrfSequence length="555">ATGAGAGGATCGCATCACCATCACCATCACGGATCCAAAGAAACAATCATGAACCAGGAAAAACTCGCCAAACTGCAGGCACAAGTGCGCATTGGTGGGAAAGGAACTGCTCGCAGAAAGAAGAAGGTGGTTCATAGAACAGCCACAGCAGATGACAAAAAACTTCAGTTCTCCTTAAAGAAGTTAGGGGTAAACAATATCTCTGGTATTGAAGAGGTGAATATGTTTACAAACCAAGGAACAGTGATCCACTTTAACAACCCTAAAGTTCAGGCATCTCTGGCAGCGAACACTTTCACCATTACAGGCCATGCTGAGACAAAGCAGCTGACAGAAATGCTACCCAGCATCTTAAACCAGCTTGGTGCGGATAGTCTGACTAGTTTAAGGAGACTGGCCGAAGCTCTGCCCAAACAATCTGTGGATGGAAAAGCACCACTTGCTACTGGAGAGGATGATGATGATGAAGTTCCAGATCTTGTGGAGAATTTTGATGAGGCTTCCAAGAATGAGGCAAACGCGGCCGCTTGGAGCCACCCGCAGTTCGAAAAATAA</experimentalOrfSequence>
			</sequencing>
		</clone>
		<clone psfCloneId="63073" psfCloneName="396.264.2" strain="SCS1" helperPlasmid="pSE111">
			<rzpdClone name="PSFEp758I161"/>
			<rzpdClone name="PSFEp758E0811"/>
			<insertPcr sizeBasePairs="600">Contains insert of correct size</insertPcr>
			<sequencing status="Clone was completely sequenced.">
				<sequencingResult>Mutations to the expected sequence were found, but all are silent.</sequencingResult>
				<experimentalOrfSequence length="555">ATGAGAGGATCGCATCACCATCACCATCACGGATCCAAAGAAACAATCATGAACCAGGAAAAACTCGCCAAACTGCAGGCACAAGTGCGCATTGGTGGGAAAGGAACTGCTCGCAGAAAGAAGAAGGTGGTTCATAGAACAGCCACAGCAGATGACAAAAAACTTCAGTTCTCCTTAAAGAAGTTAGGGGTAAACAATATCTCTGGTATTGAAGAGGTGAATATGTTTACAAACCAAGGAACAGTGATCCACTTTAACAACCCTAAAGTTCAGGCATCTCTGGCAGCGAACACTTTCACCATTACAGGCCATGCTGAGACAAAGCAGCTGACAGAAATGCTACCCAGCATCTTAAACCAGCTTGGTGCGGATAGTCTGACTAGTTTAAGGAGACTGGCCGAAGCTCTGCCCAAACAATCTGTGGATGGAAAAGCACCACTTGCTACTGGAGAGGATGATGATGATGAAGTTCCAGATCTTGTGGAGAATTTTGATGAGGCTTCCAAGAATGAGGCAAACGCGGCCGCTTGGAGCCACCCGCAGTTCGAAAAATAA</experimentalOrfSequence>
			</sequencing>
		</clone>
	</construct>
	<construct targetList="1" psfTargetId="200000548" genPeptAccession="CAA37376" genPeptGi="29507" fromAminoAcid="2" toLastAminoAcid="true" vector="pGEX-6P-1">
		<vectorRestrictionSite position="left" name="BamHI"/>
		<vectorRestrictionSite position="right" name="NotI"/>
		<pcrPrimer position="left" name="Pr0442" restrictionEnzyme="BamHI">
			<sequence length="36">GAGGATCCAAAGAAACAATCATGAACCAGGAAAAAC</sequence>
		</pcrPrimer>
		<pcrPrimer position="right" name="M13For-NotI-SacI" restrictionEnzyme="NotI">
			<sequence length="39">GCAGAGCTCGCGGCCGCGACGTTGTAAAACGACGGCCAG</sequence>
		</pcrPrimer>
		<pcrTemplateClone psfCloneId="32713">
			<rzpdClone name="IMAGp998A111321"/>
		</pcrTemplateClone>
		<predictedOrfSequence length="1179">ATGTCCCCTATACTAGGTTATTGGAAAATTAAGGGCCTTGTGCAACCCACTCGACTTCTTTTGGAATATCTTGAAGAAAAATATGAAGAGCATTTGTATGAGCGCGATGAAGGTGATAAATGGCGAAACAAAAAGTTTGAATTGGGTTTGGAGTTTCCCAATCTTCCTTATTATATTGATGGTGATGTTAAATTAACACAGTCTATGGCCATCATACGTTATATAGCTGACAAGCACAACATGTTGGGTGGTTGTCCAAAAGAGCGTGCAGAGATTTCAATGCTTGAAGGAGCGGTTTTGGATATTAGATACGGTGTTTCGAGAATTGCATATAGTAAAGACTTTGAAACTCTCAAAGTTGATTTTCTTAGCAAGCTACCTGAAATGCTGAAAATGTTCGAAGATCGTTTATGTCATAAAACATATTTAAATGGTGATCATGTAACCCATCCTGACTTCATGTTGTATGACGCTCTTGATGTTGTTTTATACATGGACCCAATGTGCCTGGATGCGTTCCCAAAATTAGTTTGTTTTAAAAAACGTATTGAAGCTATCCCACAAATTGATAAGTACTTGAAATCCAGCAAGTATATAGCATGGCCTTTGCAGGGCTGGCAAGCCACGTTTGGTGGTGGCGACCATCCTCCAAAATCGGATCTGGAAGTTCTGTTCCAGGGGCCCCTGGGATCCAAAGAAACAATCATGAACCAGGAAAAACTCGCCAAACTGCAGGCACAAGTGCGCATTGGTGGGAAAGGAACTGCTCGCAGAAAGAAGAAGGTGGTTCATAGAACAGCCACAGCAGATGACAAAAAACTTCAGTTCTCCTTAAAGAAGTTAGGGGTAAACAATATCTCTGGTATTGAAGAGGTGAATATGTTTACAAACCAAGGAACAGTGATCCACTTTAACAACCCTAAAGTTCAGGCATCTCTGGCAGCGAACACTTTCACCATTACAGGCCATGCTGAGACGAAGCAGCTGACAGAAATGCTACCCAGCATCTTAAACCAGCTTGGTGCGGATAGTCTGACTAGTTTAAGGAGACTGGCCGAAGCTCTGCCCAAACAATCTGTGGATGGAAAAGCACCACTTGCTACTGGAGAGGATGATGATGATGAAGTTCCAGATCTTGTGGAGAATTTTGATGAGGCTTCCAAGAATGAGGCAAACTGA</predictedOrfSequence>
		<clone psfCloneId="65854" psfCloneName="401.186.1" strain="SCS1" helperPlasmid="pSE111">
			<rzpdClone name="PSFEp758I212"/>
			<rzpdClone name="PSFEp758E1114"/>
			<proteinExpression expressesProtein="true" observedSizeKDa="45" soluble="1" whole="2" inductionTemperature="37">weak soluble expression</proteinExpression>
			<insertPcr sizeBasePairs="1400">Contains insert of correct size</insertPcr>
			<sequencing status="Clone was not sequenced yet.">
				<sequencingResult>Clone was not sequenced or no result was entered yet.</sequencingResult>
			</sequencing>
		</clone>
	</construct>
	<construct targetList="1" psfTargetId="200000548" genPeptAccession="CAA37376" genPeptGi="29507" fromAminoAcid="2" toAminoAcid="163" vector="pQTEV">
		<vectorRestrictionSite position="left" name="BamHI"/>
		<vectorRestrictionSite position="right" name="NotI"/>
		<pcrPrimer position="left" name="Pr0442" restrictionEnzyme="BamHI">
			<sequence length="36">GAGGATCCAAAGAAACAATCATGAACCAGGAAAAAC</sequence>
		</pcrPrimer>
		<pcrPrimer position="right" name="Pr1146" restrictionEnzyme="NotI">
			<sequence length="37">GACTGCGGCCGCTCAGTTTGCCTCATTCTTGGAAGCC</sequence>
		</pcrPrimer>
		<pcrTemplateClone psfCloneId="32713">
			<rzpdClone name="IMAGp998A111321"/>
		</pcrTemplateClone>
		<predictedOrfSequence length="561">ATGAAACATCACCATCACCATCACCATAGCGATTACGACATCCCCACTACTGAGAATCTTTATTTTCAGGGATCCAAAGAAACAATCATGAACCAGGAAAAACTCGCCAAACTGCAGGCACAAGTGCGCATTGGTGGGAAAGGAACTGCTCGCAGAAAGAAGAAGGTGGTTCATAGAACAGCCACAGCAGATGACAAAAAACTTCAGTTCTCCTTAAAGAAGTTAGGGGTAAACAATATCTCTGGTATTGAAGAGGTGAATATGTTTACAAACCAAGGAACAGTGATCCACTTTAACAACCCTAAAGTTCAGGCATCTCTGGCAGCGAACACTTTCACCATTACAGGCCATGCTGAGACGAAGCAGCTGACAGAAATGCTACCCAGCATCTTAAACCAGCTTGGTGCGGATAGTCTGACTAGTTTAAGGAGACTGGCCGAAGCTCTGCCCAAACAATCTGTGGATGGAAAAGCACCACTTGCTACTGGAGAGGATGATGATGATGAAGTTCCAGATCTTGTGGAGAATTTTGATGAGGCTTCCAAGAATGAGGCAAACTGA</predictedOrfSequence>
		<clone psfCloneId="106629" psfCloneName="552.152.2" strain="SCS1" helperPlasmid="pSE111">
			<rzpdClone name="PSFEp758G0724"/>
			<insertPcr sizeBasePairs="693">Contains insert of correct size</insertPcr>
			<sequencing status="Clone was not sequenced yet.">
				<sequencingResult>Clone was not sequenced or no result was entered yet.</sequencingResult>
			</sequencing>
		</clone>
		<clone psfCloneId="106630" psfCloneName="552.152.3" strain="SCS1" helperPlasmid="pSE111">
			<rzpdClone name="PSFEp758D0224"/>
			<proteinExpression expressesProtein="true" observedSizeKDa="22" soluble="2" whole="3" inductionTemperature="28">moderate soluble expression</proteinExpression>
			<insertPcr sizeBasePairs="708">Contains insert of correct size</insertPcr>
			<sequencing status="Clone was not sequenced yet.">
				<sequencingResult>Clone was not sequenced or no result was entered yet.</sequencingResult>
			</sequencing>
		</clone>
	</construct>
</gene>
<gene ncbiGeneId="830">
	<description>capping protein (actin filament) muscle Z-line, alpha 2</description>
	<symbol>CAPZA2</symbol>
	<synonym>CAPPA2</synonym>
	<synonym>CAPZ</synonym>
	<construct targetList="3" psfTargetId="200000288" genPeptAccession="AAC60382" genPeptGi="2393732" fromAminoAcid="2" toLastAminoAcid="true" vector="pQTEV">
		<vectorRestrictionSite position="left" name="BamHI"/>
		<vectorRestrictionSite position="right" name="NotI"/>
		<pcrPrimer position="left" name="Pr1109" restrictionEnzyme="BglII">
			<sequence length="26">CAAGATCTGCGGATCTGGAGGAGCAG</sequence>
		</pcrPrimer>
		<pcrPrimer position="right" name="pQE276">
			<sequence length="20">GGCAACCGAGCGTTCTGAAC</sequence>
		</pcrPrimer>
		<pcrTemplateClone psfCloneId="11602">
			<rzpdClone name="MPMGp800O08552"/>
		</pcrTemplateClone>
		<predictedOrfSequence length="933">ATGAAACATCACCATCACCATCACCATAGCGATTACGACATCCCCACTACTGAGAATCTTTATTTTCAGGGATCTGCGGATCTGGAGGAGCAGTTGTCTGATGAAGAGAAGGTGCGTATAGCAGCAAAATTCATCATTCATGCCCCTCCTGGAGAATTTAATGAGGTTTTCAATGATGTTCGGTTACTGCTTAATAATGACAATCTTCTCAGGGAAGGAGCAGCCCATGCATTTGCACAGTATAACTTGGACCAGTTTACTCCAGTAAAAATTGAAGGTTATGAAGATCAGGTATTGATAACAGAACATGGCGACTTGGGAAATGGAAAGTTTTTGGATCCAAAGAACAGAATCTGTTTTAAATTTGATCACTTAAGGAAGGAGGCAACTGATCCAAGACCCTGTGAAGTAGAAAATGCAGTTGAATCATGGAGAACTTCAGTAGAAACTGCTCTGAGAGCTTACGTAAAAGAACATTACCCGAATGGAGTCTGCACTGTGTATGGCAAAAAAATAGATGGACAGCAAACCATTATTGCATGCATAGAAAGCCATCAGTTCCAAGCAAAAAATTTTTGGAATGGTCGTTGGAGGTCAGAATGGAAGTTTACAATCACTCCTTCAACCACTCAAGTGGTTGGCATCTTGAAAATTCAGGTTCATTATTATGAAGATGGTAATGTTCAGCTAGTGAGTCATAAAGATATACAAGATTCCCTAACAGTGTCTAATGAAGTGCAAACAGCAAAAGAATTTATAAAGATTGTAGAAGCTGCAGAAAATGAATACCAGACTGCCATCAGTGAGAATTATCAGACAATGTCGGACACTACTTTCAAAGCCTTACGTCGACAGTTGCCAGTTACACGCACTAAGATTGATTGGAACAAGATCCTTAGCTACAAGATTGGCAAAGAGATGCAGAATGCATAA</predictedOrfSequence>
		<clone psfCloneId="102605" psfCloneName="514.11.40" strain="SCS1" helperPlasmid="pSE111">
			<rzpdClone name="PSFEp758G0626"/>
			<insertPcr sizeBasePairs="1600">Contains insert, size was not compared to expectation</insertPcr>
			<sequencing status="Clone was partly sequenced.">
				<sequencingResult>Clone was not sequenced or no result was entered yet.</sequencingResult>
			</sequencing>
		</clone>
		<clone psfCloneId="102606" psfCloneName="514.11.42" strain="SCS1" helperPlasmid="pSE111">
			<rzpdClone name="PSFEp758G0926"/>
			<insertPcr sizeBasePairs="1600">Contains insert, size was not compared to expectation</insertPcr>
			<sequencing status="Clone was partly sequenced.">
				<sequencingResult>Clone was not sequenced or no result was entered yet.</sequencingResult>
			</sequencing>
		</clone>
	</construct>
	<construct targetList="3" psfTargetId="200000288" genPeptAccession="AAC60382" genPeptGi="2393732" fromAminoAcid="2" toLastAminoAcid="true" vector="pGEX-6P-1">
		<vectorRestrictionSite position="left" name="BamHI"/>
		<vectorRestrictionSite position="right" name="NotI"/>
		<pcrPrimer position="left" name="Pr1109" restrictionEnzyme="BglII">
			<sequence length="26">CAAGATCTGCGGATCTGGAGGAGCAG</sequence>
		</pcrPrimer>
		<pcrPrimer position="right" name="pQE276">
			<sequence length="20">GGCAACCGAGCGTTCTGAAC</sequence>
		</pcrPrimer>
		<pcrTemplateClone psfCloneId="11602">
			<rzpdClone name="MPMGp800O08552"/>
		</pcrTemplateClone>
		<predictedOrfSequence length="1551">ATGTCCCCTATACTAGGTTATTGGAAAATTAAGGGCCTTGTGCAACCCACTCGACTTCTTTTGGAATATCTTGAAGAAAAATATGAAGAGCATTTGTATGAGCGCGATGAAGGTGATAAATGGCGAAACAAAAAGTTTGAATTGGGTTTGGAGTTTCCCAATCTTCCTTATTATATTGATGGTGATGTTAAATTAACACAGTCTATGGCCATCATACGTTATATAGCTGACAAGCACAACATGTTGGGTGGTTGTCCAAAAGAGCGTGCAGAGATTTCAATGCTTGAAGGAGCGGTTTTGGATATTAGATACGGTGTTTCGAGAATTGCATATAGTAAAGACTTTGAAACTCTCAAAGTTGATTTTCTTAGCAAGCTACCTGAAATGCTGAAAATGTTCGAAGATCGTTTATGTCATAAAACATATTTAAATGGTGATCATGTAACCCATCCTGACTTCATGTTGTATGACGCTCTTGATGTTGTTTTATACATGGACCCAATGTGCCTGGATGCGTTCCCAAAATTAGTTTGTTTTAAAAAACGTATTGAAGCTATCCCACAAATTGATAAGTACTTGAAATCCAGCAAGTATATAGCATGGCCTTTGCAGGGCTGGCAAGCCACGTTTGGTGGTGGCGACCATCCTCCAAAATCGGATCTGGAAGTTCTGTTCCAGGGGCCCCTGGGATCTGCGGATCTGGAGGAGCAGTTGTCTGATGAAGAGAAGGTGCGTATAGCAGCAAAATTCATCATTCATGCCCCTCCTGGAGAATTTAATGAGGTTTTCAATGATGTTCGGTTACTGCTTAATAATGACAATCTTCTCAGGGAAGGAGCAGCCCATGCATTTGCACAGTATAACTTGGACCAGTTTACTCCAGTAAAAATTGAAGGTTATGAAGATCAGGTATTGATAACAGAACATGGCGACTTGGGAAATGGAAAGTTTTTGGATCCAAAGAACAGAATCTGTTTTAAATTTGATCACTTAAGGAAGGAGGCAACTGATCCAAGACCCTGTGAAGTAGAAAATGCAGTTGAATCATGGAGAACTTCAGTAGAAACTGCTCTGAGAGCTTACGTAAAAGAACATTACCCGAATGGAGTCTGCACTGTGTATGGCAAAAAAATAGATGGACAGCAAACCATTATTGCATGCATAGAAAGCCATCAGTTCCAAGCAAAAAATTTTTGGAATGGTCGTTGGAGGTCAGAATGGAAGTTTACAATCACTCCTTCAACCACTCAAGTGGTTGGCATCTTGAAAATTCAGGTTCATTATTATGAAGATGGTAATGTTCAGCTAGTGAGTCATAAAGATATACAAGATTCCCTAACAGTGTCTAATGAAGTGCAAACAGCAAAAGAATTTATAAAGATTGTAGAAGCTGCAGAAAATGAATACCAGACTGCCATCAGTGAGAATTATCAGACAATGTCGGACACTACTTTCAAAGCCTTACGTCGACAGTTGCCAGTTACACGCACTAAGATTGATTGGAACAAGATCCTTAGCTACAAGATTGGCAAAGAGATGCAGAATGCATAA</predictedOrfSequence>
		<clone psfCloneId="102629" psfCloneName="514.35.9" strain="SCS1" helperPlasmid="pSE111">
			<rzpdClone name="PSFEp758H1226"/>
			<proteinExpression expressesProtein="true" observedSizeKDa="60" soluble="1" whole="2" inductionTemperature="37">weak soluble expression</proteinExpression>
			<insertPcr sizeBasePairs="1400">Contains insert, size was not compared to expectation</insertPcr>
			<sequencing status="Clone was not sequenced yet.">
				<sequencingResult>Clone was not sequenced or no result was entered yet.</sequencingResult>
			</sequencing>
		</clone>
	</construct>
</gene>
<gene ncbiGeneId="832">
	<description>capping protein (actin filament) muscle Z-line, beta</description>
	<symbol>CAPZB</symbol>
	<synonym>CAPB</synonym>
	<synonym>CAPPB</synonym>
	<synonym>CAPZ</synonym>
	<construct targetList="1" psfTargetId="200000310" genPeptAccession="AAA87395" genPeptGi="595257" fromAminoAcid="2" toAminoAcid="272" vector="pQStrep2">
		<vectorRestrictionSite position="left" name="BamHI"/>
		<vectorRestrictionSite position="right" name="NotI"/>
		<pcrPrimer position="left" name="Pr0523" restrictionEnzyme="BamHI">
			<sequence length="27">GAGGATCCAGTGATCAGCAGCTGGACT</sequence>
		</pcrPrimer>
		<pcrPrimer position="right" name="Pr0524" restrictionEnzyme="NotI">
			<sequence length="35">GACAGCGGCCGCGCATTGCTGCTTTCTCTTCAAAG</sequence>
		</pcrPrimer>
		<pcrTemplateClone psfCloneId="61802">
			<rzpdClone name="IMAGp998M037675"/>
		</pcrTemplateClone>
		<predictedOrfSequence length="885">ATGAGAGGATCGCATCACCATCACCATCACGGATCCAGTGATCAGCAGCTGGACTGTGCCTTGGACCTAATGAGGCGCCTGCCTCCCCAGCAAATCGAGAAAAACCTCAGCGACCTGATCGACCTGGTCCCCAGTCTATGTGAGGATCTCCTGTCTTCTGTTGACCAGCCACTGAAAATTGCCAGAGACAAGGTGGTGGGAAAGGATTACCTTTTGTGTGACTACAACAGAGATGGGGACTCCTATAGGTCACCATGGAGTAACAAGTATGACCCTCCCTTGGAGGATGGGGCCATGCCGTCAGCTCGGCTGAGAAAGCTGGAGGTGGAAGCCAACAATGCCTTTGACCAGTATCGAGACCTGTATTTTGAAGGTGGCGTCTCATCTGTCTACCTCTGGGATCTGGATCATGGCTTTGCTGGAGTGATCCTCATAAAGAAGGCTGGAGATGGATCAAAGAAGATCAAAGGCTGCTGGGATTCCATCCACGTGGTAGAAGTGCAGGAGAAATCCAGCGGTCGCACCGCCCATTACAAGTTGACCTCCACGGTGATGCTGTGGCTGCAGACCAACAAATCTGGCTCTGGCACCATGAACCTCGGAGGCAGCCTTACCAGACAGATGGAGAAGGATGAAACTGTGAGTGACTGCTCCCCACACATAGCCAACATCGGGCGCCTGGTAGAGGACATGGAAAATAAAATCAGAAGTACGCTGAACGAGATCTACTTTGGAAAAACAAAGGATATCGTCAATGGGCTGAGGTCTGTGCAGACTTTTGCAGACAAATCAAAACAAGAAGCTCTGAAGAATGACCTGGTGGAGGCTTTGAAGAGAAAGCAGCAATGCGCGGCCGCTTGGAGCCACCCGCAGTTCGAAAAATAA</predictedOrfSequence>
		<clone psfCloneId="63526" psfCloneName="396.399.1" strain="SCS1" helperPlasmid="pSE111">
			<rzpdClone name="PSFEp758A0114"/>
			<rzpdClone name="PSFEp758A012"/>
			<proteinExpression expressesProtein="true" observedSizeKDa="32" soluble="0" whole="2" inductionTemperature="37">moderate expression</proteinExpression>
			<insertPcr sizeBasePairs="850">Contains insert, size was not compared to expectation</insertPcr>
			<sequencing status="Clone was not sequenced yet.">
				<sequencingResult>Clone was not sequenced or no result was entered yet.</sequencingResult>
			</sequencing>
		</clone>
		<clone psfCloneId="63529" psfCloneName="396.399.4" strain="SCS1" helperPlasmid="pSE111">
			<rzpdClone name="PSFEp758A0314"/>
			<rzpdClone name="PSFEp758A052"/>
			<insertPcr sizeBasePairs="850">Contains insert, size was not compared to expectation</insertPcr>
			<sequencing status="Clone was not sequenced yet.">
				<sequencingResult>Clone was not sequenced or no result was entered yet.</sequencingResult>
			</sequencing>
		</clone>
	</construct>
	<construct targetList="1" psfTargetId="200000310" genPeptAccession="AAA87395" genPeptGi="595257" fromAminoAcid="2" toLastAminoAcid="true" vector="pQE30N">
		<vectorRestrictionSite position="left" name="BamHI"/>
		<vectorRestrictionSite position="right" name="NotI"/>
		<pcrPrimer position="left" name="Pr0523" restrictionEnzyme="BamHI">
			<sequence length="27">GAGGATCCAGTGATCAGCAGCTGGACT</sequence>
		</pcrPrimer>
		<pcrPrimer position="right" name="M13For-NotI-SacI" restrictionEnzyme="NotI">
			<sequence length="39">GCAGAGCTCGCGGCCGCGACGTTGTAAAACGACGGCCAG</sequence>
		</pcrPrimer>
		<pcrTemplateClone psfCloneId="61802">
			<rzpdClone name="IMAGp998M037675"/>
		</pcrTemplateClone>
		<predictedOrfSequence length="852">ATGAGAGGATCGCATCACCATCACCATCACGGATCCAGTGATCAGCAGCTGGACTGTGCCTTGGACCTAATGAGGCGCCTGCCTCCCCAGCAAATCGAGAAAAACCTCAGCGACCTGATCGACCTGGTCCCCAGTCTATGTGAGGATCTCCTGTCTTCTGTTGACCAGCCACTGAAAATTGCCAGAGACAAGGTGGTGGGAAAGGATTACCTTTTGTGTGACTACAACAGAGATGGGGACTCCTATAGGTCACCATGGAGTAACAAGTATGACCCTCCCTTGGAGGATGGGGCCATGCCGTCAGCTCGGCTGAGAAAGCTGGAGGTGGAAGCCAACAATGCCTTTGACCAGTATCGAGACCTGTATTTTGAAGGTGGCGTCTCATCTGTCTACCTCTGGGATCTGGATCATGGCTTTGCTGGAGTGATCCTCATAAAGAAGGCTGGAGATGGATCAAAGAAGATCAAAGGCTGCTGGGATTCCATCCACGTGGTAGAAGTGCAGGAGAAATCCAGCGGTCGCACCGCCCATTACAAGTTGACCTCCACGGTGATGCTGTGGCTGCAGACCAACAAATCTGGCTCTGGCACCATGAACCTCGGAGGCAGCCTTACCAGACAGATGGAGAAGGATGAAACTGTGAGTGACTGCTCCCCACACATAGCCAACATCGGGCGCCTGGTAGAGGACATGGAAAATAAAATCAGAAGTACGCTGAACGAGATCTACTTTGGAAAAACAAAGGATATCGTCAATGGGCTGAGGTCTGTGCAGACTTTTGCAGACAAATCAAAACAAGAAGCTCTGAAGAATGACCTGGTGGAGGCTTTGAAGAGAAAGCAGCAATGCTAA</predictedOrfSequence>
		<clone psfCloneId="102726" psfCloneName="430.193.2" strain="SCS1" helperPlasmid="pSE111">
			<rzpdClone name="PSFEp758A0122"/>
			<rzpdClone name="PSFEp758F0223"/>
			<proteinExpression expressesProtein="false">no expression observed</proteinExpression>
			<insertPcr sizeBasePairs="3570">Contains insert, size was not compared to expectation</insertPcr>
			<sequencing status="Clone was not sequenced yet.">
				<sequencingResult>Clone was not sequenced or no result was entered yet.</sequencingResult>
			</sequencing>
		</clone>
	</construct>
</gene>
<gene ncbiGeneId="857">
	<description>caveolin 1, caveolae protein, 22kDa</description>
	<symbol>CAV1</symbol>
	<synonym>CAV</synonym>
	<synonym>MSTP085</synonym>
	<synonym>VIP21</synonym>
	<construct targetList="1" psfTargetId="200000509" genPeptAccession="CAA79476" genPeptGi="38516" fromAminoAcid="2" toAminoAcid="178" vector="pQStrep2">
		<vectorRestrictionSite position="left" name="BamHI"/>
		<vectorRestrictionSite position="right" name="NotI"/>
		<pcrPrimer position="left" name="Pr0457" restrictionEnzyme="BamHI">
			<sequence length="29">CTGGATCCTCTGGGGGCAAATACGTAGAC</sequence>
		</pcrPrimer>
		<pcrPrimer position="right" name="Pr0458" restrictionEnzyme="NotI">
			<sequence length="37">GTGTGCGGCCGCTATTTCTTTCTGCAAGTTGATGCGG</sequence>
		</pcrPrimer>
		<pcrTemplateClone psfCloneId="32442">
			<rzpdClone name="IMAGp998I141162"/>
		</pcrTemplateClone>
		<predictedOrfSequence length="603">ATGAGAGGATCGCATCACCATCACCATCACGGATCCTCTGGGGGCAAATACGTAGACTCGGAGGGACATCTCTACACCGTTCCCATCCGGGAACAGGGCAACATCTACAAGCCCAACAACAAGGCCATGGCAGACGAGCTGAGCGAGAAGCAAGTGTACGACGCGCACACCAAGGAGATCGACCTGGTCAACCGCGACCCTAAACACCTCAACGATGACGTGGTCAAGATTGACTTTGAAGATGTGATTGCAGAACCAGAAGGGACACACAGTTTTCACGGCATTTGGAAGGCCAGCTTCACCACCTTCACTGTGACGAAATACTGGTTTTACCGCTTGCTGTCTGCCCTCTTTGGCATCCCGATGGCACTCATCTGGGGCATTTACTTCGCCATTCTCTCTTTCCTGCACATCTGGGCAGTTGTACCATGCATTAAGAGCTTCCTGATTGAGATTCAGTGCACCAGCCGTGTCTATTCCATCTACGTCCACACCGTCTGTGACCCACTCTTTGAAGCTGTTGGGAAAATATTCAGCAATGTCCGCATCAACTTGCAGAAAGAAATAGCGGCCGCTTGGAGCCACCCGCAGTTCGAAAAATAA</predictedOrfSequence>
		<clone psfCloneId="62878" psfCloneName="396.209.3" strain="SCS1" helperPlasmid="pSE111">
			<rzpdClone name="PSFEp758E0310"/>
			<rzpdClone name="PSFEp758I051"/>
			<proteinExpression expressesProtein="true" observedSizeKDa="22" soluble="0" whole="3" inductionTemperature="37">strong expression</proteinExpression>
			<insertPcr sizeBasePairs="650">Contains insert, size was not compared to expectation</insertPcr>
			<sequencing status="Clone was not sequenced yet.">
				<sequencingResult>Clone was not sequenced or no result was entered yet.</sequencingResult>
			</sequencing>
		</clone>
		<clone psfCloneId="62879" psfCloneName="396.209.4" strain="SCS1" helperPlasmid="pSE111">
			<rzpdClone name="PSFEp758H171"/>
			<rzpdClone name="PSFEp758D0912"/>
			<insertPcr sizeBasePairs="650">Contains insert, size was not compared to expectation</insertPcr>
			<sequencing status="Clone was not sequenced yet.">
				<sequencingResult>Clone was not sequenced or no result was entered yet.</sequencingResult>
			</sequencing>
		</clone>
	</construct>
	<construct targetList="1" psfTargetId="200000509" genPeptAccession="CAA79476" genPeptGi="38516" fromAminoAcid="2" toLastAminoAcid="true" vector="pQTEV">
		<vectorRestrictionSite position="left" name="BamHI"/>
		<vectorRestrictionSite position="right" name="NotI"/>
		<pcrPrimer position="left" name="Pr0457" restrictionEnzyme="BamHI">
			<sequence length="29">CTGGATCCTCTGGGGGCAAATACGTAGAC</sequence>
		</pcrPrimer>
		<pcrPrimer position="right" name="M13For-NotI-SacI" restrictionEnzyme="NotI">
			<sequence length="39">GCAGAGCTCGCGGCCGCGACGTTGTAAAACGACGGCCAG</sequence>
		</pcrPrimer>
		<pcrTemplateClone psfCloneId="32442">
			<rzpdClone name="IMAGp998I141162"/>
		</pcrTemplateClone>
		<predictedOrfSequence length="609">ATGAAACATCACCATCACCATCACCATAGCGATTACGACATCCCCACTACTGAGAATCTTTATTTTCAGGGATCCTCTGGGGGCAAATACGTAGACTCGGAGGGACATCTCTACACCGTTCCCATCCGGGAACAGGGCAACATCTACAAGCCCAACAACAAGGCCATGGCAGACGAGCTGAGCGAGAAGCAAGTGTACGACGCGCACACCAAGGAGATCGACCTGGTCAACCGCGACCCTAAACACCTCAACGATGACGTGGTCAAGATTGACTTTGAAGATGTGATTGCAGAACCAGAAGGGACACACAGTTTTCACGGCATTTGGAAGGCCAGCTTCACCACCTTCACTGTGACGAAATACTGGTTTTACCGCTTGCTGTCTGCCCTCTTTGGCATCCCGATGGCACTCATCTGGGGCATTTACTTCGCCATTCTCTCTTTCCTGCACATCTGGGCAGTTGTACCATGCATTAAGAGCTTCCTGATTGAGATTCAGTGCACCAGCCGTGTCTATTCCATCTACGTCCACACCGTCTGTGACCCACTCTTTGAAGCTGTTGGGAAAATATTCAGCAATGTCCGCATCAACTTGCAGAAAGAAATATAA</predictedOrfSequence>
		<clone psfCloneId="107800" psfCloneName="552.211.1" strain="SCS1" helperPlasmid="pRARE">
			<rzpdClone name="PSFEp250C091"/>
			<insertPcr sizeBasePairs="1100">Contains insert of correct size</insertPcr>
			<sequencing status="Clone was not sequenced yet.">
				<sequencingResult>Clone was not sequenced or no result was entered yet.</sequencingResult>
			</sequencing>
		</clone>
		<clone psfCloneId="107801" psfCloneName="552.211.2" strain="SCS1" helperPlasmid="pRARE">
			<rzpdClone name="PSFEp250D061"/>
			<proteinExpression expressesProtein="false">no expression observed</proteinExpression>
			<insertPcr sizeBasePairs="1100">Contains insert of correct size</insertPcr>
			<sequencing status="Clone was not sequenced yet.">
				<sequencingResult>Clone was not sequenced or no result was entered yet.</sequencingResult>
			</sequencing>
		</clone>
	</construct>
</gene>
<gene ncbiGeneId="858">
	<description>caveolin 2</description>
	<symbol>CAV2</symbol>
	<synonym>CAV</synonym>
	<synonym>MGC12294</synonym>
	<construct targetList="1" psfTargetId="200000544" genPeptAccession="AAB88492" genPeptGi="2665792" fromAminoAcid="2" toAminoAcid="162" vector="pQStrep2">
		<vectorRestrictionSite position="left" name="BamHI"/>
		<vectorRestrictionSite position="right" name="NotI"/>
		<pcrPrimer position="left" name="Pr0948" restrictionEnzyme="BglII">
			<sequence length="26">GAAGATCTGGGCTGGAGACGGAGAAG</sequence>
		</pcrPrimer>
		<pcrPrimer position="right" name="Pr0949" restrictionEnzyme="NotI">
			<sequence length="31">CAGAGCGGCCGCATCCTGGCTCAGTTGCAGG</sequence>
		</pcrPrimer>
		<pcrTemplateClone psfCloneId="36656">
			<rzpdClone name="IMAGp998P114016"/>
		</pcrTemplateClone>
		<predictedOrfSequence length="555">ATGAGAGGATCGCATCACCATCACCATCACGGATCTGGGCTGGAGACGGAGAAGGCGGACGTACAGCTCTTCATGGACGACGACTCCTACAGCCACCACAGCGGCCTCGAGTACGCCGACCCCGAGAAGTTCGCGGACTCGGACCAGGACCGGGATCCCCACCGGCTCAACTCGCATCTCAAGCTGGGCTTCGAGGATGTGATCGCAGAGCCGGTGACTACGCACTCCTTTGACAAAGTGTGGATCTGCAGCCATGCCCTCTTTGAAATCAGCAAATACGTAATGTACAAGTTCCTGACGGTGTTCCTGGCCATTCCCCTGGCCTTCATTGCGGGAATTCTCTTTGCCACCCTCAGCTGTCTGCACATCTGGATTTTAATGCCTTTTGTAAAGACCTGCCTAATGGTTCTGCCTTCAGTGCAGACAATATGGAAGAGTGTGACAGATGTTATCATTGCTCCATTGTGTACGAGCGTAGGACGATGCTTCTCTTCTGTCAGCCTGCAACTGAGCCAGGATGCGGCCGCTTGGAGCCACCCGCAGTTCGAAAAATAA</predictedOrfSequence>
		<clone psfCloneId="63293" psfCloneName="396.329.1" strain="SCS1" helperPlasmid="pSE111">
			<rzpdClone name="PSFEp758K031"/>
			<rzpdClone name="PSFEp758F0210"/>
			<proteinExpression expressesProtein="false">no expression observed</proteinExpression>
			<insertPcr sizeBasePairs="600">Contains insert, size was not compared to expectation</insertPcr>
			<sequencing status="Clone was not sequenced yet.">
				<sequencingResult>Clone was not sequenced or no result was entered yet.</sequencingResult>
			</sequencing>
		</clone>
		<clone psfCloneId="63296" psfCloneName="396.329.4" strain="SCS1" helperPlasmid="pSE111">
			<rzpdClone name="PSFEp758E0812"/>
			<rzpdClone name="PSFEp758J151"/>
			<insertPcr sizeBasePairs="600">Contains insert, size was not compared to expectation</insertPcr>
			<sequencing status="Clone was not sequenced yet.">
				<sequencingResult>Clone was not sequenced or no result was entered yet.</sequencingResult>
			</sequencing>
		</clone>
	</construct>
</gene>
<gene ncbiGeneId="928">
	<description>CD9 antigen (p24)</description>
	<symbol>CD9</symbol>
	<synonym>BA2</synonym>
	<synonym>DRAP-27</synonym>
	<synonym>GIG2</synonym>
	<synonym>MIC3</synonym>
	<synonym>MRP-1</synonym>
	<synonym>P24</synonym>
	<construct targetList="2" psfTargetId="200000391" genPeptAccession="AAA59982" genPeptGi="508496" fromAminoAcid="2" toAminoAcid="228" vector="pQStrep2">
		<vectorRestrictionSite position="left" name="BamHI"/>
		<vectorRestrictionSite position="right" name="NotI"/>
		<pcrPrimer position="left" name="Pr0511" restrictionEnzyme="BamHI">
			<sequence length="26">CAGGATCCCCGGTCAAAGGAGGCACC</sequence>
		</pcrPrimer>
		<pcrPrimer position="right" name="Pr0512" restrictionEnzyme="NotI">
			<sequence length="30">CAGAGCGGCCGCGACCATCTCGCGGTTCCT</sequence>
		</pcrPrimer>
		<pcrTemplateClone psfCloneId="61215">
			<rzpdClone name="DKFZp586E0718"/>
		</pcrTemplateClone>
		<predictedOrfSequence length="753">ATGAGAGGATCGCATCACCATCACCATCACGGATCCCCGGTCAAAGGAGGCACCAAGTGCATCAAATACCTGCTGTTCGGATTTAACTTCATCTTCTGGCTTGCCGGGATTGCTGTCCTTGCCATTGGACTATGGCTCCGATTCGACTCTCAGACCAAGAGCATCTTCGAGCAAGAAACTAATAATAATAATTCCAGCTTCTACACAGGAGTCTATATTCTGATCGGAGCCGGCGCCCTCATGATGCTGGTGGGCTTCCTGGGCTGCTGCGGGGCTGTGCAGGAGTCCCAGTGCATGCTGGGACTGTTCTTCGGCTTCCTCTTGGTGATATTCGCCATTGAAATAGCTGCGGCCATCTGGGGATATTCCCACAAGGATGAGGTGATTAAGGAAGTCCAGGAGTTTTACAAGGACACCTACAACAAGCTGAAAACCAAGGATGAGCCCCAGCGGGAAACGCTGAAAGCCATCCACTATGCGTTGAACTGCTGTGGTTTGGCTGGGGGCGTGGAACAGTTTATCTCAGACATCTGCCCCAAGAAGGACGTACTCGAAACCTTCACCGTGAAGTCCTGTCCTGATGCCATCAAAGAGGTCTTCGACAATAAATTCCACATCATCGGCGCAGTGGGCATCGGCATTGCCGTGGTCATGATATTTGGCATGATCTTCAGTATGATCTTGTGCTGTGCTATCCGCAGGAACCGCGAGATGGTCGCGGCCGCTTGGAGCCACCCGCAGTTCGAAAAATAA</predictedOrfSequence>
		<clone psfCloneId="63574" psfCloneName="396.420.1" strain="SCS1" helperPlasmid="pSE111">
			<rzpdClone name="PSFEp758G0913"/>
			<rzpdClone name="PSFEp758N181"/>
			<proteinExpression expressesProtein="false">no expression observed</proteinExpression>
			<insertPcr sizeBasePairs="700">Contains insert, size was not compared to expectation</insertPcr>
			<sequencing status="Clone was not sequenced yet.">
				<sequencingResult>Clone was not sequenced or no result was entered yet.</sequencingResult>
			</sequencing>
		</clone>
		<clone psfCloneId="63577" psfCloneName="396.420.4" strain="SCS1" helperPlasmid="pSE111">
			<rzpdClone name="PSFEp758O061"/>
			<rzpdClone name="PSFEp758H0311"/>
			<insertPcr sizeBasePairs="700">Contains insert, size was not compared to expectation</insertPcr>
			<sequencing status="Clone was not sequenced yet.">
				<sequencingResult>Clone was not sequenced or no result was entered yet.</sequencingResult>
			</sequencing>
		</clone>
	</construct>
</gene>
<gene ncbiGeneId="963">
	<description>CD53 antigen</description>
	<symbol>CD53</symbol>
	<synonym>MOX44</synonym>
	<construct targetList="1" psfTargetId="200000409" genPeptAccession="AAA51951" genPeptGi="180141" fromAminoAcid="2" toAminoAcid="219" vector="pQStrep2">
		<vectorRestrictionSite position="left" name="BamHI"/>
		<vectorRestrictionSite position="right" name="NotI"/>
		<pcrPrimer position="left" name="Pr0461" restrictionEnzyme="BamHI">
			<sequence length="30">GAGGATCCGGCATGAGTAGCTTGAAACTGC</sequence>
		</pcrPrimer>
		<pcrPrimer position="right" name="Pr0462" restrictionEnzyme="NotI">
			<sequence length="31">CAGTGCGGCCGCTAGCCCTATGGTCTGGCTG</sequence>
		</pcrPrimer>
		<pcrTemplateClone psfCloneId="32481">
			<rzpdClone name="IMAGp998A07881"/>
		</pcrTemplateClone>
		<predictedOrfSequence length="726">ATGAGAGGATCGCATCACCATCACCATCACGGATCCGGCATGAGTAGCTTGAAACTGCTGAAGTATGTCCTGTTTTTCTTCAACTTGCTCTTTTGGATCTGTGGCTGCTGCATTTTGGGCTTTGGGATCTACCTGCTGATCCACAACAACTTCGGAGTGCTCTTCCATAACCTCCCCTCCCTCACGCTGGGCAATGTGTTTGTCATCGTGGGCTCTATTATCATGGTAGTTGCCTTCCTGGGCTGCATGGGCTCTATCAAGGAAAACAAGTGTCTGCTTATGTCGTTCTTCATCCTGCTGCTGATTATCCTCCTTGCTGAGGTGACCTTGGCCATCCTGCTCTTTGTATATGAACAGAAGCTGAATGAGTATGTGGCTAAGGGTCTGACCGACAGCATCCACCGTTACCACTCAGACAATAGCACCAAGGCAGCGTGGGACTCCATCCAGTCATTTCTGCAGTGTTGTGGTATAAATGGCACGAGTGATTGGACCAGTGGCCCACCAGCATCTTGCCCCTCAGATCGAAAAGTGGAGGGTTGCTATGCGAAAGCAAGACTGTGGTTTCATTCCAATTTCCTGTATATCGGAATCATCACCATCTGTGTATGTGTGATTGAGGTGTTGGGGATGTCCTTTGCACTGACCCTGAACTGCCAGATTGACAAAACCAGCCAGACCATAGGGCTAGCGGCCGCTTGGAGCCACCCGCAGTTCGAAAAATAA</predictedOrfSequence>
		<clone psfCloneId="63041" psfCloneName="396.255.1" strain="SCS1" helperPlasmid="pSE111">
			<rzpdClone name="PSFEp758E0913"/>
			<rzpdClone name="PSFEp758J181"/>
			<proteinExpression expressesProtein="false">no expression observed</proteinExpression>
			<insertPcr sizeBasePairs="800">Contains insert, size was not compared to expectation</insertPcr>
			<sequencing status="Clone was not sequenced yet.">
				<sequencingResult>Clone was not sequenced or no result was entered yet.</sequencingResult>
			</sequencing>
		</clone>
		<clone psfCloneId="63043" psfCloneName="396.255.4" strain="SCS1" helperPlasmid="pSE111">
			<rzpdClone name="PSFEp758K061"/>
			<rzpdClone name="PSFEp758F0311"/>
			<insertPcr sizeBasePairs="800">Contains insert, size was not compared to expectation</insertPcr>
			<sequencing status="Clone was not sequenced yet.">
				<sequencingResult>Clone was not sequenced or no result was entered yet.</sequencingResult>
			</sequencing>
		</clone>
	</construct>
</gene>
<gene ncbiGeneId="967">
	<description>CD63 antigen (melanoma 1 antigen)</description>
	<symbol>CD63</symbol>
	<synonym>LAMP-3</synonym>
	<synonym>ME491</synonym>
	<synonym>MLA1</synonym>
	<synonym>OMA81H</synonym>
	<construct targetList="1" psfTargetId="200000371" genPeptAccession="CAA30792" genPeptGi="34527" fromAminoAcid="2" toAminoAcid="238" vector="pQStrep2">
		<vectorRestrictionSite position="left" name="BamHI"/>
		<vectorRestrictionSite position="right" name="NotI"/>
		<pcrPrimer position="left" name="Pr0453" restrictionEnzyme="BamHI">
			<sequence length="26">CAGGATCCGCGGTGGAAGGAGGAATG</sequence>
		</pcrPrimer>
		<pcrPrimer position="right" name="Pr0454" restrictionEnzyme="NotI">
			<sequence length="33">CTGAGCGGCCGCCATCACCTCGTAGCCACTTCT</sequence>
		</pcrPrimer>
		<pcrTemplateClone psfCloneId="38838">
			<rzpdClone name="IMAGp998L016883"/>
		</pcrTemplateClone>
		<predictedOrfSequence length="783">ATGAGAGGATCGCATCACCATCACCATCACGGATCCGCGGTGGAAGGAGGAATGAAATGTGTGAAGTTCTTGCTCTACGTCCTCCTGCTGGCCTTTTGCGCCTGTGCAGTGGGACTGATTGCCGTGGGTGTCGGGGCACAGCTTGTCCTGAGTCAGACCATAATCCAGGGGGCTACCCCTGGCTCTCTGTTGCCAGTGGTCATCATCGCAGTGGGTGTCTTCCTCTTCCTGGTGGCTTTTGTGGGCTGCTGCGGGGCCTGCAAGGAGAACTATTGTCTTATGATCACGTTTGCCATCTTTCTGTCTCTTATCATGTTGGTGGAGGTGGCCGCAGCCATTGCTGGCTATGTGTTTAGAGATAAGGTGATGTCAGAGTTTAATAACAACTTCCGGCAGCAGATGGAGAATTACCCGAAAAACAACCACACTGCTTCGATCCTGGACAGGATGCAGGCAGATTTTAAGTGCTGTGGGGCTGCTAACTACACAGATTGGGAGAAAATCCCTTCCATGTCGAAGAACCGAGTCCCCGACTCCTGCTGCATTAATGTTACTGTGGGCTGTGGGATTAATTTCAACGAGAAGGCGATCCATAAGGAGGGCTGTGTGGAGAAGATTGGGGGCTGGCTGAGGAAAAATGTGCTGGTGGTAGCTGCAGCAGCCCTTGGAATTGCTTTTGTCGAGGTTTTGGGAATTGTCTTTGCCTGCTGCCTCGTGAAGAGTATCAGAAGTGGCTACGAGGTGATGGCGGCCGCTTGGAGCCACCCGCAGTTCGAAAAATAA</predictedOrfSequence>
		<clone psfCloneId="63510" psfCloneName="396.395.1" strain="SCS1" helperPlasmid="pSE111">
			<rzpdClone name="PSFEp758C062"/>
			<rzpdClone name="PSFEp758B0315"/>
			<insertPcr sizeBasePairs="700">Contains insert, size was not compared to expectation</insertPcr>
			<sequencing status="Clone was not sequenced yet.">
				<sequencingResult>Clone was not sequenced or no result was entered yet.</sequencingResult>
			</sequencing>
		</clone>
		<clone psfCloneId="63511" psfCloneName="396.395.2" strain="SCS1" helperPlasmid="pSE111">
			<rzpdClone name="PSFEp758B0614"/>
			<rzpdClone name="PSFEp758C112"/>
			<insertPcr sizeBasePairs="700">Contains insert, size was not compared to expectation</insertPcr>
			<sequencing status="Clone was not sequenced yet.">
				<sequencingResult>Clone was not sequenced or no result was entered yet.</sequencingResult>
			</sequencing>
		</clone>
		<clone psfCloneId="63512" psfCloneName="396.395.3" strain="SCS1" helperPlasmid="pSE111">
			<rzpdClone name="PSFEp758L191"/>
			<rzpdClone name="PSFEp758F1012"/>
			<proteinExpression expressesProtein="false">no expression observed</proteinExpression>
			<insertPcr sizeBasePairs="800">Contains insert, size was not compared to expectation</insertPcr>
			<sequencing status="Clone was not sequenced yet.">
				<sequencingResult>Clone was not sequenced or no result was entered yet.</sequencingResult>
			</sequencing>
		</clone>
		<clone psfCloneId="63513" psfCloneName="396.395.4" strain="SCS1" helperPlasmid="pSE111">
			<rzpdClone name="PSFEp758M071"/>
			<rzpdClone name="PSFEp758G0410"/>
			<insertPcr sizeBasePairs="800">Contains insert, size was not compared to expectation</insertPcr>
			<sequencing status="Clone was not sequenced yet.">
				<sequencingResult>Clone was not sequenced or no result was entered yet.</sequencingResult>
			</sequencing>
		</clone>
	</construct>
</gene>
<gene ncbiGeneId="977">
	<description>CD151 antigen</description>
	<symbol>CD151</symbol>
	<synonym>GP27</synonym>
	<synonym>PETA-3</synonym>
	<synonym>SFA1</synonym>
	<construct targetList="1" psfTargetId="200000343" genPeptAccession="AAA87064" genPeptGi="541613" fromAminoAcid="2" toAminoAcid="253" vector="pQStrep2">
		<vectorRestrictionSite position="left" name="BamHI"/>
		<vectorRestrictionSite position="right" name="NotI"/>
		<pcrPrimer position="left" name="Pr0923" restrictionEnzyme="BglII">
			<sequence length="31">GAAGATCTGGTGAGTTCAACGAGAAGAAGAC</sequence>
		</pcrPrimer>
		<pcrPrimer position="right" name="Pr0924" restrictionEnzyme="NotI">
			<sequence length="33">GAGAGCGGCCGCGTAGTGCTCCAGCTTGAGACT</sequence>
		</pcrPrimer>
		<pcrTemplateClone psfCloneId="37688">
			<rzpdClone name="IMAGp998J165502"/>
		</pcrTemplateClone>
		<predictedOrfSequence length="828">ATGAGAGGATCGCATCACCATCACCATCACGGATCTGGTGAGTTCAACGAGAAGAAGACAACATGTGGCACCGTTTGCCTCAAGTACCTGCTGTTTACCTACAATTGCTGCTTCTGGCTGGCTGGCCTGGCTGTCATGGCAGTGGGCATCTGGACGCTGGCCCTCAAGAGTGACTACATCAGCCTGCTGGCCTCAGGCACCTACCTGGCCACAGCCTACATCCTGGTGGTGGCGGGCACTGTCGTCATGGTGACTGGGGTCTTGGGCTGCTGCGCCACCTTCAAGGAGCGTCGGAACCTGCTGCGCCTGTACTTCATCCTGCTCCTCATCATCTTTCTGCTGGAGATCATCGCTGGTATCCTCGCCTACGCCTACTACCAGCAGCTGAACACGGAGCTCAAGGAGAACCTGAAGGACACCATGACCAAGCGCTACCACCAGCCGGGCCATGAGGCTGTGACCAGCGCTGTGGACCAGCTGCAGCAGGAGTTCCACTGCTGTGGCAGCAACAACTCACAGGACTGGCGAGACAGTGAGTGGATCCGCTCACAGGAGGCCGGTGGCCGTGTGGTCCCAGACAGCTGCTGCAAGACGGTGGTGGCTCTTTGTGGACAGCGAGACCATGCCTCCAACATCTACAAGGTGGAGGGCGGCTGCATCACCAAGTTGGAGACCTTCATCCAGGAGCACCTGAGGGTCATTGGGGCTGTGGGGATCGGCATTGCCTGTGTGCAGGTCTTTGGCATGATCTTCACGTGCTGCCTGTACAGGAGTCTCAAGCTGGAGCACTACGCGGCCGCTTGGAGCCACCCGCAGTTCGAAAAATAA</predictedOrfSequence>
		<clone psfCloneId="63450" psfCloneName="396.379.1" strain="SCS1" helperPlasmid="pSE111">
			<rzpdClone name="PSFEp758B142"/>
			<rzpdClone name="PSFEp758A0717"/>
			<insertPcr sizeBasePairs="700">Contains insert, size was not compared to expectation</insertPcr>
			<sequencing status="Clone was not sequenced yet.">
				<sequencingResult>Clone was not sequenced or no result was entered yet.</sequencingResult>
			</sequencing>
		</clone>
		<clone psfCloneId="63451" psfCloneName="396.379.3" strain="SCS1" helperPlasmid="pSE111">
			<rzpdClone name="PSFEp758B082"/>
			<rzpdClone name="PSFEp758A0417"/>
			<insertPcr sizeBasePairs="650">Contains insert, size was not compared to expectation</insertPcr>
			<sequencing status="Clone was not sequenced yet.">
				<sequencingResult>Clone was not sequenced or no result was entered yet.</sequencingResult>
			</sequencing>
		</clone>
		<clone psfCloneId="63452" psfCloneName="396.379.4" strain="SCS1" helperPlasmid="pSE111">
			<rzpdClone name="PSFEp758H0313"/>
			<rzpdClone name="PSFEp758P061"/>
			<proteinExpression expressesProtein="false">no expression observed</proteinExpression>
			<insertPcr sizeBasePairs="850">Contains insert, size was not compared to expectation</insertPcr>
			<sequencing status="Clone was not sequenced yet.">
				<sequencingResult>Clone was not sequenced or no result was entered yet.</sequencingResult>
			</sequencing>
		</clone>
	</construct>
</gene>
<gene ncbiGeneId="998">
	<description>cell division cycle 42 (GTP binding protein, 25kDa)</description>
	<symbol>CDC42</symbol>
	<synonym>CDC42Hs</synonym>
	<synonym>G25K</synonym>
	<construct targetList="1" psfTargetId="200000835" genPeptAccession="AAA18898" genPeptGi="498177" fromAminoAcid="2" toAminoAcid="57" vector="pQStrep2">
		<vectorRestrictionSite position="left" name="BamHI"/>
		<vectorRestrictionSite position="right" name="NotI"/>
		<pcrPrimer position="left" name="Pr0509" restrictionEnzyme="BamHI">
			<sequence length="32">GAGGATCCCTTAGCATAGATTTGCAGCTCAGT</sequence>
		</pcrPrimer>
		<pcrPrimer position="right" name="Pr0510" restrictionEnzyme="NotI">
			<sequence length="33">CACAGCGGCCGCCCCCCAGCTTCTTAATGAAGC</sequence>
		</pcrPrimer>
		<pcrTemplateClone psfCloneId="36825">
			<rzpdClone name="IMAGp998O144224"/>
		</pcrTemplateClone>
		<predictedOrfSequence length="240">ATGAGAGGATCGCATCACCATCACCATCACGGATCCCTTAGCATAGATTTGCAGCTCAGTAGTATATGTGTTCCTAGAATGCAGCTGAAGACCTGTTATGTAGAGGAAATACGAGGGGTGGTGCTAGAAGACAGACATCTGTGGAATGATTCACATCCTCTCAAGTTAGGAGGATGGAGGCCTGCTTCATTAAGAAGCTGGGGGGCGGCCGCTTGGAGCCACCCGCAGTTCGAAAAATAA</predictedOrfSequence>
		<clone psfCloneId="63243" psfCloneName="396.310.2" strain="SCS1" helperPlasmid="pSE111">
			<rzpdClone name="PSFEp758F081"/>
			<rzpdClone name="PSFEp758C0413"/>
			<proteinExpression expressesProtein="false">no expression observed</proteinExpression>
			<insertPcr sizeBasePairs="350">Contains insert, size was not compared to expectation</insertPcr>
			<sequencing status="Clone was not sequenced yet.">
				<sequencingResult>Clone was not sequenced or no result was entered yet.</sequencingResult>
			</sequencing>
		</clone>
		<clone psfCloneId="63245" psfCloneName="396.310.4" strain="SCS1" helperPlasmid="pSE111">
			<rzpdClone name="PSFEp758C1110"/>
			<rzpdClone name="PSFEp758E211"/>
			<insertPcr sizeBasePairs="350">Contains insert, size was not compared to expectation</insertPcr>
			<sequencing status="Clone was not sequenced yet.">
				<sequencingResult>Clone was not sequenced or no result was entered yet.</sequencingResult>
			</sequencing>
		</clone>
	</construct>
</gene>
<gene ncbiGeneId="1002">
	<description>cadherin 4, type 1, R-cadherin (retinal)</description>
	<symbol>CDH4</symbol>
	<synonym>CAD4</synonym>
	<synonym>FLJ22202</synonym>
	<synonym>RCAD</synonym>
	<construct targetList="2" psfTargetId="200001200" genPeptAccession="CAD38893" genPeptGi="21739717" fromAminoAcid="2" toAminoAcid="140" vector="pQTEV">
		<vectorRestrictionSite position="left" name="BamHI"/>
		<vectorRestrictionSite position="right" name="NotI"/>
		<pcrPrimer position="left" name="Pr1915" restrictionEnzyme="BamHI">
			<sequence length="27">CAGGATCCGCAAACACAGAGGCACACA</sequence>
		</pcrPrimer>
		<pcrPrimer position="right" name="Pr1916" restrictionEnzyme="NotI">
			<sequence length="33">GACTGCGGCCGCTCAGAGGAGACACCTTGCCCG</sequence>
		</pcrPrimer>
		<pcrTemplateClone psfCloneId="108612">
			<rzpdClone name="DKFZp434K1130"/>
		</pcrTemplateClone>
		<predictedOrfSequence length="495">ATGAAACATCACCATCACCATCACCATAGCGATTACGACATCCCCACTACTGAGAATCTTTATTTTCAGGGATCCGCAAACACAGAGGCACACATGCGCACACCCGCAGCACACCCTGCTCACGGGCAGCCCTCCCCCACAGCCATGGTCCTGCTGTTTGTCATGTGGATGAAGCGGCGAGAGAAGGAGCGCCACACGAAGCAGCTGCTCATTGACCCCGAGGACGACGTCCGCGACAACATCCTCAAGTATGACGAGGAAGGCGGTGGCGAGGAGGACCAGGACTACGACCTCAGCCAGCTGCAGCAGCCGGAAGCCATGGGGCACGTGCCAAGCAAAGCCCCTGGCGTGCGTCGCGTGGATGAGCGGCCGGTGGGCGCTGAGCCCCAGTACCCGATCAGGCCCATGGTGCCGCACCCAGGCGACATCGGTGACTTCATCAATGAGGTGTGTGCCTCTCGGCAGTGGGGGGCCCGGGCAAGGTGTCTCCTCTGA</predictedOrfSequence>
		<clone psfCloneId="110547" psfCloneName="552.612.2" strain="SCS1" helperPlasmid="pRARE">
			<rzpdClone name="PSFEp250F046"/>
			<insertPcr sizeBasePairs="658">Contains insert of correct size</insertPcr>
			<sequencing status="Clone was not sequenced yet.">
				<sequencingResult>Clone was not sequenced or no result was entered yet.</sequencingResult>
			</sequencing>
		</clone>
		<clone psfCloneId="110550" psfCloneName="552.612.5" strain="SCS1" helperPlasmid="pRARE">
			<rzpdClone name="PSFEp250G036"/>
			<proteinExpression expressesProtein="true" observedSizeKDa="23" soluble="0" whole="3" inductionTemperature="37">strong expression</proteinExpression>
			<insertPcr sizeBasePairs="692">Contains insert of correct size</insertPcr>
			<sequencing status="Clone was not sequenced yet.">
				<sequencingResult>Clone was not sequenced or no result was entered yet.</sequencingResult>
			</sequencing>
		</clone>
	</construct>
</gene>
<gene ncbiGeneId="1036">
	<description>cysteine dioxygenase, type I</description>
	<symbol>CDO1</symbol>
	<construct targetList="1" psfTargetId="200000469" genPeptAccession="BAA12872" genPeptGi="1747324" fromAminoAcid="2" toAminoAcid="200" vector="pQStrep2">
		<vectorRestrictionSite position="left" name="BamHI"/>
		<vectorRestrictionSite position="right" name="NotI"/>
		<pcrPrimer position="left" name="Pr0609" restrictionEnzyme="BamHI">
			<sequence length="29">GAGGATCCGAACAGACCGAAGTGCTGAAG</sequence>
		</pcrPrimer>
		<pcrPrimer position="right" name="Pr0610" restrictionEnzyme="NotI">
			<sequence length="30">GTGAGCGGCCGCGTTGTTCTCCAGCGAGCC</sequence>
		</pcrPrimer>
		<pcrTemplateClone psfCloneId="34301">
			<rzpdClone name="IMAGp998G131716"/>
		</pcrTemplateClone>
		<predictedOrfSequence length="669">ATGAGAGGATCGCATCACCATCACCATCACGGATCCGAACAGACCGAAGTGCTGAAGCCACGGACCCTGGCTGATCTGATCCGCATCCTGCACCAGCTCTTTGCCGGCGATGAGGTCAATGTAGAGGAGGTGCAGGCCATCATGGAAGCCTACGAGAGCGACCCCACCGAGTGGGCAATGTACGCCAAGTTCGACCAGTACAGGTATACCCGAAATCTTGTGGATCAAGGAAATGGAAAATTTAATCTGATGATTCTCTGTTGGGGTGAAGGACATGGCAGCAGTATTCATGATCATACCAACTCCCACTGCTTTCTGAAGATGCTACAGGGAAATCTAAAGGAGACATTATTTGCCTGGCCTGACAAAAAATCCAATGAGATGGTCAAGAAGTCTGAAAGAGTCTTGAGGGAAAACCAGTGTGCCTACATCAATGATTCCATTGGCTTACATCGAGTAGAGAACATCAGCCATACGGAACCTGCTGTGAGCCTTCACTTGTACAGTCCACCTTTTGATACATGCCATGCCTTTGATCAAAGAACAGGACATAAAAACAAAGTCACAATGACATTCCATAGTAAATTTGGAATCAGAACTCCAAATGCAACTTCGGGCTCGCTGGAGAACAACGCGGCCGCTTGGAGCCACCCGCAGTTCGAAAAATAA</predictedOrfSequence>
		<clone psfCloneId="63127" psfCloneName="396.279.3" strain="SCS1" helperPlasmid="pSE111">
			<rzpdClone name="PSFEp758I061"/>
			<rzpdClone name="PSFEp758E0311"/>
			<proteinExpression expressesProtein="true" observedSizeKDa="23" soluble="2" whole="3" inductionTemperature="37">moderate soluble expression</proteinExpression>
			<insertPcr sizeBasePairs="700">Contains insert of correct size</insertPcr>
			<sequencing status="Clone was completely sequenced.">
				<sequencingResult>Clone sequence(s) are as expected.</sequencingResult>
				<experimentalOrfSequence length="669">ATGAGAGGATCGCATCACCATCACCATCACGGATCCGAACAGACCGAAGTGCTGAAGCCACGGACCCTGGCTGATCTGATCCGCATCCTGCACCAGCTCTTTGCCGGCGATGAGGTCAATGTAGAGGAGGTGCAGGCCATCATGGAAGCCTACGAGAGCGACCCCACCGAGTGGGCAATGTACGCCAAGTTCGACCAGTACAGGTATACCCGAAATCTTGTGGATCAAGGAAATGGAAAATTTAATCTGATGATTCTCTGTTGGGGTGAAGGACATGGCAGCAGTATTCATGATCATACCAACTCCCACTGCTTTCTGAAGATGCTACAGGGAAATCTAAAGGAGACATTATTTGCCTGGCCTGACAAAAAATCCAATGAGATGGTCAAGAAGTCTGAAAGAGTCTTGAGGGAAAACCAGTGTGCCTACATCAATGATTCCATTGGCTTACATCGAGTAGAGAACATCAGCCATACGGAACCTGCTGTGAGCCTTCACTTGTACAGTCCACCTTTTGATACATGCCATGCCTTTGATCAAAGAACAGGACATAAAAACAAAGTCACAATGACATTCCATAGTAAATTTGGAATCAGAACTCCAAATGCAACTTCGGGCTCGCTGGAGAACAACGCGGCCGCTTGGAGCCACCCGCAGTTCGAAAAATAA</experimentalOrfSequence>
			</sequencing>
		</clone>
		<clone psfCloneId="63128" psfCloneName="396.279.4" strain="SCS1" helperPlasmid="pSE111">
			<rzpdClone name="PSFEp758D0913"/>
			<rzpdClone name="PSFEp758H181"/>
			<insertPcr sizeBasePairs="700">Contains insert, size was not compared to expectation</insertPcr>
			<sequencing status="Clone was not sequenced yet.">
				<sequencingResult>Clone was not sequenced or no result was entered yet.</sequencingResult>
			</sequencing>
		</clone>
	</construct>
	<construct targetList="1" psfTargetId="200000469" genPeptAccession="BAA12872" genPeptGi="1747324" fromAminoAcid="2" toLastAminoAcid="true" vector="pQTEV">
		<vectorRestrictionSite position="left" name="BamHI"/>
		<vectorRestrictionSite position="right" name="NotI"/>
		<pcrPrimer position="left" name="Pr0609" restrictionEnzyme="BamHI">
			<sequence length="29">GAGGATCCGAACAGACCGAAGTGCTGAAG</sequence>
		</pcrPrimer>
		<pcrPrimer position="right" name="M13For-NotI-SacI" restrictionEnzyme="NotI">
			<sequence length="39">GCAGAGCTCGCGGCCGCGACGTTGTAAAACGACGGCCAG</sequence>
		</pcrPrimer>
		<pcrTemplateClone psfCloneId="34301">
			<rzpdClone name="IMAGp998G131716"/>
		</pcrTemplateClone>
		<predictedOrfSequence length="675">ATGAAACATCACCATCACCATCACCATAGCGATTACGACATCCCCACTACTGAGAATCTTTATTTTCAGGGATCCGAACAGACCGAAGTGCTGAAGCCACGGACCCTGGCTGATCTGATCCGCATCCTGCACCAGCTCTTTGCCGGCGATGAGGTCAATGTAGAGGAGGTGCAGGCCATCATGGAAGCCTACGAGAGCGACCCCACCGAGTGGGCAATGTACGCCAAGTTCGACCAGTACAGGTATACCCGAAATCTTGTGGATCAAGGAAATGGAAAATTTAATCTGATGATTCTCTGTTGGGGTGAAGGACATGGCAGCAGTATTCATGATCATACCAACTCCCACTGCTTTCTGAAGATGCTACAGGGAAATCTAAAGGAGACATTATTTGCCTGGCCTGACAAAAAATCCAATGAGATGGTCAAGAAGTCTGAAAGAGTCTTGAGGGAAAACCAGTGTGCCTACATCAATGATTCCATTGGCTTACATCGAGTAGAGAACATCAGCCATACGGAACCTGCTGTGAGCCTTCACTTGTACAGTCCACCTTTTGATACATGCCATGCCTTTGATCAAAGAACAGGACATAAAAACAAAGTCACAATGACATTCCATAGTAAATTTGGAATCAGAACTCCAAATGCAACTTCGGGCTCGCTGGAGAACAACTAA</predictedOrfSequence>
		<clone psfCloneId="105216" psfCloneName="552.86.1" strain="SCS1" helperPlasmid="pSE111">
			<rzpdClone name="PSFEp758G0523"/>
			<proteinExpression expressesProtein="false">no expression observed</proteinExpression>
			<insertPcr sizeBasePairs="1679">Contains insert of correct size</insertPcr>
			<sequencing status="Clone was not sequenced yet.">
				<sequencingResult>Clone was not sequenced or no result was entered yet.</sequencingResult>
			</sequencing>
		</clone>
	</construct>
	<construct psfTargetId="200000469" genPeptAccession="BAA12872" genPeptGi="1747324" fromAminoAcid="2" toAminoAcid="200" vector="pQTEV">
		<vectorRestrictionSite position="left" name="BamHI"/>
		<vectorRestrictionSite position="right" name="NotI"/>
		<pcrPrimer position="left" name="Pr0609" restrictionEnzyme="BamHI">
			<sequence length="29">GAGGATCCGAACAGACCGAAGTGCTGAAG</sequence>
		</pcrPrimer>
		<pcrPrimer position="right" name="Pr1155" restrictionEnzyme="NotI">
			<sequence length="33">GACTGCGGCCGCTCAGTTGTTCTCCAGCGAGCC</sequence>
		</pcrPrimer>
		<pcrTemplateClone psfCloneId="63127">
			<rzpdClone name="PSFEp758I061"/>
			<rzpdClone name="PSFEp758E0311"/>
		</pcrTemplateClone>
		<predictedOrfSequence length="675">ATGAAACATCACCATCACCATCACCATAGCGATTACGACATCCCCACTACTGAGAATCTTTATTTTCAGGGATCCGAACAGACCGAAGTGCTGAAGCCACGGACCCTGGCTGATCTGATCCGCATCCTGCACCAGCTCTTTGCCGGCGATGAGGTCAATGTAGAGGAGGTGCAGGCCATCATGGAAGCCTACGAGAGCGACCCCACCGAGTGGGCAATGTACGCCAAGTTCGACCAGTACAGGTATACCCGAAATCTTGTGGATCAAGGAAATGGAAAATTTAATCTGATGATTCTCTGTTGGGGTGAAGGACATGGCAGCAGTATTCATGATCATACCAACTCCCACTGCTTTCTGAAGATGCTACAGGGAAATCTAAAGGAGACATTATTTGCCTGGCCTGACAAAAAATCCAATGAGATGGTCAAGAAGTCTGAAAGAGTCTTGAGGGAAAACCAGTGTGCCTACATCAATGATTCCATTGGCTTACATCGAGTAGAGAACATCAGCCATACGGAACCTGCTGTGAGCCTTCACTTGTACAGTCCACCTTTTGATACATGCCATGCCTTTGATCAAAGAACAGGACATAAAAACAAAGTCACAATGACATTCCATAGTAAATTTGGAATCAGAACTCCAAATGCAACTTCGGGCTCGCTGGAGAACAACTGA</predictedOrfSequence>
		<clone psfCloneId="106671" psfCloneName="552.160.2" strain="SCS1" helperPlasmid="pSE111">
			<rzpdClone name="PSFEp758G0624"/>
			<insertPcr sizeBasePairs="792">Contains insert of correct size</insertPcr>
			<sequencing status="Clone was not sequenced yet.">
				<sequencingResult>Clone was not sequenced or no result was entered yet.</sequencingResult>
			</sequencing>
		</clone>
		<clone psfCloneId="106672" psfCloneName="552.160.3" strain="SCS1" helperPlasmid="pSE111">
			<rzpdClone name="PSFEp758D0124"/>
			<proteinExpression expressesProtein="true" observedSizeKDa="26" soluble="1" whole="3" inductionTemperature="37">weak soluble expression</proteinExpression>
			<insertPcr sizeBasePairs="775">Contains insert of correct size</insertPcr>
			<sequencing status="Clone was completely sequenced.">
				<sequencingResult>Clone sequence(s) are as expected.</sequencingResult>
				<experimentalOrfSequence length="675">ATGAAACATCACCATCACCATCACCATAGCGATTACGACATCCCCACTACTGAGAATCTTTATTTTCAGGGATCCGAACAGACCGAAGTGCTGAAGCCACGGACCCTGGCTGATCTGATCCGCATCCTGCACCAGCTCTTTGCCGGCGATGAGGTCAATGTAGAGGAGGTGCAGGCCATCATGGAAGCCTACGAGAGCGACCCCACCGAGTGGGCAATGTACGCCAAGTTCGACCAGTACAGGTATACCCGAAATCTTGTGGATCAAGGAAATGGAAAATTTAATCTGATGATTCTCTGTTGGGGTGAAGGACATGGCAGCAGTATTCATGATCATACCAACTCCCACTGCTTTCTGAAGATGCTACAGGGAAATCTAAAGGAGACATTATTTGCCTGGCCTGACAAAAAATCCAATGAGATGGTCAAGAAGTCTGAAAGAGTCTTGAGGGAAAACCAGTGTGCCTACATCAATGATTCCATTGGCTTACATCGAGTAGAGAACATCAGCCATACGGAACCTGCTGTGAGCCTTCACTTGTACAGTCCACCTTTTGATACATGCCATGCCTTTGATCAAAGAACAGGACATAAAAACAAAGTCACAATGACATTCCATAGTAAATTTGGAATCAGAACTCCAAATGCAACTTCGGGCTCGCTGGAGAACAACTGA</experimentalOrfSequence>
			</sequencing>
		</clone>
	</construct>
</gene>
<gene ncbiGeneId="1149">
	<description>cell death-inducing DFFA-like effector a</description>
	<symbol>CIDEA</symbol>
	<synonym>CIDE-A</synonym>
	<construct targetList="1" psfTargetId="200000410" genPeptAccession="AAC34987" genPeptGi="3114596" fromAminoAcid="2" toAminoAcid="219" vector="pQStrep2">
		<vectorRestrictionSite position="left" name="BamHI"/>
		<vectorRestrictionSite position="right" name="NotI"/>
		<pcrPrimer position="left" name="Pr0223" restrictionEnzyme="BamHI">
			<sequence length="22">GGGGATCCGAGGCCGCCCGGGA</sequence>
		</pcrPrimer>
		<pcrPrimer position="right" name="Pr0224" restrictionEnzyme="NotI">
			<sequence length="34">GGATCGTTGCGGCCGCTCCACACGTGAACCTGCC</sequence>
		</pcrPrimer>
		<pcrTemplateClone psfCloneId="7188">
			<rzpdClone name="IMAGp998I14238"/>
		</pcrTemplateClone>
		<predictedOrfSequence length="726">ATGAGAGGATCGCATCACCATCACCATCACGGATCCGAGGCCGCCCGGGACTATGCAGGAGCCCTCATCAGGCCCCTGACATTTATGGGATCACAGACTAAGCGAGTCCTGTTCACCCCGCTCATGCATCCAGCTCGCCCTTTCCGGGTCTCCAACCATGACAGGAGCAGCCGGCGTGGGGTGATGGCAAGCAGCCTGCAGGAGCTCATCAGCAAGACTCTGGATGCCCTCGTCATCGCTACCGGACTGGTCACTCTGGTGCTGGAGGAAGATGGCACCGTGGTGGACACAGAAGAGTTCTTTCAGACCTTGGGAGACAACACGCATTTCATGATCTTGGAAAAAGGACAGAAGTGGATGCCGGGCAGCCAGCACGTCCCCACTTGCTCGCCGCCGAAGAGGTCGGGAATAGCGAGAGTCACCTTCGACTTGTACAGGCTGAACCCCAAGGACTTCATCGGCTGCCTTAACGTGAAGGCCACCATGTATGAGATGTACTCCGTGTCCTACGACATCCGGTGCACGGGACTCAAGGGCCTGCTGAGGAGTCTGCTGCGGTTCCTGTCCTACTCCGCCCAGGTGACGGGACAGTTTCTCATCTATCTGGGCACATACATGCTCCGGGTGCTGGATGACAAGGAAGAGCGGCCATCCCTCCGGTCACAAGCCAAGGGCAGGTTCACGTGTGGAGCGGCCGCTTGGAGCCACCCGCAGTTCGAAAAATAA</predictedOrfSequence>
		<clone psfCloneId="62169" psfCloneName="396.145.1" strain="SCS1" helperPlasmid="pSE111">
			<rzpdClone name="PSFEp758B211"/>
			<rzpdClone name="PSFEp758A1112"/>
			<proteinExpression expressesProtein="true" observedSizeKDa="27" soluble="0" whole="2" inductionTemperature="37">moderate expression</proteinExpression>
			<sequencing status="Clone was completely sequenced.">
				<sequencingResult>Clone sequence(s) are as expected.</sequencingResult>
				<experimentalOrfSequence length="726">ATGAGAGGATCGCATCACCATCACCATCACGGATCCGAGGCCGCCCGGGACTATGCAGGAGCCCTCATCAGGCCCCTGACATTTATGGGATCACAGACTAAGCGAGTCCTGTTCACCCCGCTCATGCATCCAGCTCGCCCTTTCCGGGTCTCCAACCATGACAGGAGCAGCCGGCGTGGGGTGATGGCAAGCAGCCTGCAGGAGCTCATCAGCAAGACTCTGGATGCCCTCGTCATCGCTACCGGACTGGTCACTCTGGTGCTGGAGGAAGATGGCACCGTGGTGGACACAGAAGAGTTCTTTCAGACCTTGGGAGACAACACGCATTTCATGATCTTGGAAAAAGGACAGAAGTGGATGCCGGGCAGCCAGCACGTCCCCACTTGCTCGCCGCCGAAGAGGTCGGGAATAGCGAGAGTCACCTTCGACTTGTACAGGCTGAACCCCAAGGACTTCATCGGCTGCCTTAACGTGAAGGCCACCATGTATGAGATGTACTCCGTGTCCTACGACATCCGGTGCACGGGACTCAAGGGCCTGCTGAGGAGTCTGCTGCGGTTCCTGTCCTACTCCGCCCAGGTGACGGGACAGTTTCTCATCTATCTGGGCACATACATGCTCCGGGTGCTGGATGACAAGGAAGAGCGGCCATCCCTCCGGTCACAAGCCAAGGGCAGGTTCACGTGTGGAGCGGCCGCTTGGAGCCACCCGCAGTTCGAAAAATAA</experimentalOrfSequence>
			</sequencing>
		</clone>
	</construct>
</gene>
<gene ncbiGeneId="1174">
	<description>adaptor-related protein complex 1, sigma 1 subunit</description>
	<symbol>AP1S1</symbol>
	<synonym>AP19</synonym>
	<synonym>CLAPS1</synonym>
	<synonym>SIGMA1A</synonym>
	<construct targetList="1" psfTargetId="200000558" genPeptAccession="BAA33391" genPeptGi="3641678" fromAminoAcid="2" toAminoAcid="158" vector="pQStrep2">
		<vectorRestrictionSite position="left" name="BamHI"/>
		<vectorRestrictionSite position="right" name="NotI"/>
		<pcrPrimer position="left" name="Pr0733" restrictionEnzyme="BamHI">
			<sequence length="32">GAGGATCCATGCGGTTCATGCTATTATTCAGC</sequence>
		</pcrPrimer>
		<pcrPrimer position="right" name="Pr0734" restrictionEnzyme="NotI">
			<sequence length="31">CAGTGCGGCCGCTGCCAAACCCATCTCCTCC</sequence>
		</pcrPrimer>
		<pcrTemplateClone psfCloneId="38819">
			<rzpdClone name="IMAGp998P076880"/>
		</pcrTemplateClone>
		<predictedOrfSequence length="543">ATGAGAGGATCGCATCACCATCACCATCACGGATCCATGCGGTTCATGCTATTATTCAGCCGGCAGGGAAAACTGCGGCTGCAAAAATGGTACCTGGCCACTTCGGACAAGGAACGGAAGAAGATGGTGCGCGAGCTCATGCAGGTTGTCCTGGCTCGAAAGCCCAAGATGTGCAGCTTCCTGGAGTGGAGGGACCTCAAAGTTGTCTATAAGAGATATGCCAGCCTCTACTTCTGCTGCGCCATCGAGGGCCAAGACAATGAGCTCATCACACTGGAGCTGATCCACCGATACGTGGAGCTCTTAGACAAATACTTTGGCAGTGTGTGCGAGCTGGACATCATCTTCAACTTTGAGAAGGCCTACTTCATCCTGGATGAGTTTTTGATGGGGGGGGATGTCCAGGACACCTCCAAGAAGAGTGTGCTGAAAGCCATCGAGCAGGCTGACCTACTGCAAGAGGAGGATGAGTCGCCACGGAGTGTGCTGGAGGAGATGGGTTTGGCAGCGGCCGCTTGGAGCCACCCGCAGTTCGAAAAATAA</predictedOrfSequence>
		<clone psfCloneId="63447" psfCloneName="396.378.2" strain="SCS1" helperPlasmid="pSE111">
			<rzpdClone name="PSFEp758A1215"/>
			<rzpdClone name="PSFEp758A242"/>
			<proteinExpression expressesProtein="true" observedSizeKDa="20" soluble="0" whole="2" inductionTemperature="37">moderate expression</proteinExpression>
			<insertPcr sizeBasePairs="500">Contains insert, size was not compared to expectation</insertPcr>
			<sequencing status="Clone was not sequenced yet.">
				<sequencingResult>Clone was not sequenced or no result was entered yet.</sequencingResult>
			</sequencing>
		</clone>
		<clone psfCloneId="63448" psfCloneName="396.378.3" strain="SCS1" helperPlasmid="pSE111">
			<rzpdClone name="PSFEp758A0914"/>
			<rzpdClone name="PSFEp758A172"/>
			<insertPcr sizeBasePairs="500">Contains insert, size was not compared to expectation</insertPcr>
			<sequencing status="Clone was not sequenced yet.">
				<sequencingResult>Clone was not sequenced or no result was entered yet.</sequencingResult>
			</sequencing>
		</clone>
	</construct>
</gene>
<gene ncbiGeneId="1176">
	<description>adaptor-related protein complex 3, sigma 1 subunit</description>
	<symbol>AP3S1</symbol>
	<synonym>CLAPS3</synonym>
	<synonym>Sigma3A</synonym>
	<construct targetList="1" psfTargetId="200000480" genPeptAccession="CAA67823" genPeptGi="1770513" fromAminoAcid="2" toAminoAcid="193" vector="pQStrep2">
		<vectorRestrictionSite position="left" name="BamHI"/>
		<vectorRestrictionSite position="right" name="NotI"/>
		<pcrPrimer position="left" name="Pr0313" restrictionEnzyme="BamHI">
			<sequence length="33">GCGGATCCATCAAGGCGATCCTAATCTTCAACA</sequence>
		</pcrPrimer>
		<pcrPrimer position="right" name="Pr0314" restrictionEnzyme="NotI">
			<sequence length="38">GGATGGTTGCGGCCGCTTTAAAAGAGGGCAGGTTTGGC</sequence>
		</pcrPrimer>
		<pcrTemplateClone psfCloneId="6503">
			<rzpdClone name="IMAGp998D21746"/>
		</pcrTemplateClone>
		<predictedOrfSequence length="648">ATGAGAGGATCGCATCACCATCACCATCACGGATCCATCAAGGCGATCCTAATCTTCAACAACCACGGGAAGCCGCGGCTCTCCAAGTTCTACCAGCCCTACAGTGAAGATACACAACAGCAAATCATCAGGGAGACTTTCCATTTGGTATCTAAGAGAGATGAAAATGTTTGTAATTTCCTAGAAGGAGGATTATTAATTGGAGGATCTGACAACAAACTGATTTATAGACATTATGCAACGTTATATTTTGTCTTCTGTGTGGATTCTTCAGAAAGTGAACTTGGCATTTTAGATCTAATTCAAGTATTTGTGGAAACATTAGACAAATGTTTTGAAAATGTCTGTGAGCTGGATTTGATTTTCCATGTAGACAAGGTTCACAATATTCTTGCAGAAATGGTGATGGGGGGAATGGTATTGGAGACAAATATGAATGAGATTGTTACACAAATTGATGCACAAAATAAGCTGGAAAAATCTGAGGCTGGCTTAGCAGGAGCTCCAGCCCGTGCTGTATCAGCTGTAAAGAATATGAATCTTCCTGAGATCCCAAGAAATATTAACATTGGTGACATCAGTATAAAAGTGCCAAACCTGCCCTCTTTTAAAGCGGCCGCTTGGAGCCACCCGCAGTTCGAAAAATAA</predictedOrfSequence>
		<clone psfCloneId="62161" psfCloneName="396.133.1" strain="SCS1" helperPlasmid="pSE111">
			<rzpdClone name="PSFEp758C071"/>
			<rzpdClone name="PSFEp758B0410"/>
			<proteinExpression expressesProtein="true" observedSizeKDa="24" soluble="0" whole="2" inductionTemperature="37">moderate expression</proteinExpression>
			<sequencing status="Clone was completely sequenced.">
				<sequencingResult>Clone sequence(s) are as expected.</sequencingResult>
				<experimentalOrfSequence length="648">ATGAGAGGATCGCATCACCATCACCATCACGGATCCATCAAGGCGATCCTAATCTTCAACAACCACGGGAAGCCGCGGCTCTCCAAGTTCTACCAGCCCTACAGTGAAGATACACAACAGCAAATCATCAGGGAGACTTTCCATTTGGTATCTAAGAGAGATGAAAATGTTTGTAATTTCCTAGAAGGAGGATTATTAATTGGAGGATCTGACAACAAACTGATTTATAGACATTATGCAACGTTATATTTTGTCTTCTGTGTGGATTCTTCAGAAAGTGAACTTGGCATTTTAGATCTAATTCAAGTATTTGTGGAAACATTAGACAAATGTTTTGAAAATGTCTGTGAGCTGGATTTGATTTTCCATGTAGACAAGGTTCACAATATTCTTGCAGAAATGGTGATGGGGGGAATGGTATTGGAGACAAATATGAATGAGATTGTTACACAAATTGATGCACAAAATAAGCTGGAAAAATCTGAGGCTGGCTTAGCAGGAGCTCCAGCCCGTGCTGTATCAGCTGTAAAGAATATGAATCTTCCTGAGATCCCAAGAAATATTAACATTGGTGACATCAGTATAAAAGTGCCAAACCTGCCCTCTTTTAAAGCGGCCGCTTGGAGCCACCCGCAGTTCGAAAAATAA</experimentalOrfSequence>
			</sequencing>
		</clone>
	</construct>
</gene>
<gene ncbiGeneId="1316">
	<description>Kruppel-like factor 6</description>
	<symbol>KLF6</symbol>
	<synonym>BCD1</synonym>
	<synonym>COPEB</synonym>
	<synonym>CPBP</synonym>
	<synonym>GBF</synonym>
	<synonym>PAC1</synonym>
	<synonym>ST12</synonym>
	<synonym>ZF9</synonym>
	<construct targetList="1" psfTargetId="200000794" genPeptAccession="AAB94792" genPeptGi="2745960" fromAminoAcid="2" toAminoAcid="79" vector="pQStrep2">
		<vectorRestrictionSite position="left" name="BamHI"/>
		<vectorRestrictionSite position="right" name="NotI"/>
		<pcrPrimer position="left" name="Pr0667" restrictionEnzyme="BamHI">
			<sequence length="26">GAGGATCCGACGTGCTCCCCATGTGC</sequence>
		</pcrPrimer>
		<pcrPrimer position="right" name="Pr0668" restrictionEnzyme="NotI">
			<sequence length="35">CTGAGCGGCCGCGTTCGGATTCCTCCTTTTTCTCC</sequence>
		</pcrPrimer>
		<pcrTemplateClone psfCloneId="37443">
			<rzpdClone name="IMAGp998A064959"/>
		</pcrTemplateClone>
		<predictedOrfSequence length="306">ATGAGAGGATCGCATCACCATCACCATCACGGATCCGACGTGCTCCCCATGTGCAGCATCTTCCAGGAGCTCCAGATCGTGCACGAGACCGGCTACTTCTCGGCGCTGCCGTCTCTGGAGGAGTACTGGCAACAGACCTGCCTAGAGCTGGAACGTTACCTCCAGAGCGAGCCCTGCTATGTTTCAGCCTCAGAAATCAAATTTGACAGCCAGGAAGGATCTGTGGACCAAAATCATTCTTGGCTCGGGAGAAAAAGGAGGAATCCGAACGCGGCCGCTTGGAGCCACCCGCAGTTCGAAAAATAA</predictedOrfSequence>
		<clone psfCloneId="63409" psfCloneName="396.368.1" strain="SCS1" helperPlasmid="pSE111">
			<rzpdClone name="PSFEp758M091"/>
			<rzpdClone name="PSFEp758G0510"/>
			<proteinExpression expressesProtein="true" observedSizeKDa="11" soluble="0" whole="2" inductionTemperature="37">moderate expression</proteinExpression>
			<insertPcr sizeBasePairs="400">Contains insert, size was not compared to expectation</insertPcr>
			<sequencing status="Clone was not sequenced yet.">
				<sequencingResult>Clone was not sequenced or no result was entered yet.</sequencingResult>
			</sequencing>
		</clone>
		<clone psfCloneId="63411" psfCloneName="396.368.3" strain="SCS1" helperPlasmid="pSE111">
			<rzpdClone name="PSFEp758G1110"/>
			<rzpdClone name="PSFEp758M211"/>
			<insertPcr sizeBasePairs="450">Contains insert, size was not compared to expectation</insertPcr>
			<sequencing status="Clone was not sequenced yet.">
				<sequencingResult>Clone was not sequenced or no result was entered yet.</sequencingResult>
			</sequencing>
		</clone>
	</construct>
	<construct targetList="1" psfTargetId="200000794" genPeptAccession="AAB94792" genPeptGi="2745960" fromAminoAcid="2" toLastAminoAcid="true" vector="pQTEV">
		<vectorRestrictionSite position="left" name="BamHI"/>
		<vectorRestrictionSite position="right" name="NotI"/>
		<pcrPrimer position="left" name="Pr0667" restrictionEnzyme="BamHI">
			<sequence length="26">GAGGATCCGACGTGCTCCCCATGTGC</sequence>
		</pcrPrimer>
		<pcrPrimer position="right" name="M13Rev-NotI-SacI" restrictionEnzyme="NotI">
			<sequence length="36">GCAGAGCTCGCGGCCGCCACAGGAAACAGTTATGAC</sequence>
		</pcrPrimer>
		<pcrTemplateClone psfCloneId="37443">
			<rzpdClone name="IMAGp998A064959"/>
		</pcrTemplateClone>
		<predictedOrfSequence length="312">ATGAAACATCACCATCACCATCACCATAGCGATTACGACATCCCCACTACTGAGAATCTTTATTTTCAGGGATCCGACGTGCTCCCCATGTGCAGCATCTTCCAGGAGCTCCAGATCGTGCACGAGACCGGCTACTTCTCGGCGCTGCCGTCTCTGGAGGAGTACTGGCAACAGACCTGCCTAGAGCTGGAACGTTACCTCCAGAGCGAGCCCTGCTATGTTTCAGCCTCAGAAATCAAATTTGACAGCCAGGAAGGATCTGTGGACCAAAATCATTCTTGGCTCGGGAGAAAAAGGAGGAATCCGAACTGA</predictedOrfSequence>
		<clone psfCloneId="107920" psfCloneName="552.238.3" strain="SCS1" helperPlasmid="pRARE">
			<rzpdClone name="PSFEp250A091"/>
			<proteinExpression expressesProtein="false">no expression observed</proteinExpression>
			<insertPcr sizeBasePairs="1806">Contains insert of correct size</insertPcr>
			<sequencing status="Clone was not sequenced yet.">
				<sequencingResult>Clone was not sequenced or no result was entered yet.</sequencingResult>
			</sequencing>
		</clone>
	</construct>
</gene>
<gene ncbiGeneId="1365">
	<description>claudin 3</description>
	<symbol>CLDN3</symbol>
	<synonym>C7orf1</synonym>
	<synonym>CPE-R2</synonym>
	<synonym>CPETR2</synonym>
	<synonym>HRVP1</synonym>
	<synonym>RVP1</synonym>
	<construct targetList="1" psfTargetId="200000406" genPeptAccession="BAA22986" genPeptGi="2570129" fromAminoAcid="2" toLastAminoAcid="true" vector="pGEX-6P-1">
		<vectorRestrictionSite position="left" name="BamHI"/>
		<vectorRestrictionSite position="right" name="NotI"/>
		<pcrPrimer position="left" name="Pr1002" restrictionEnzyme="Eco31I">
			<sequence length="31">CGGTCTCCGATCCTCCATGGGCCTGGAGATC</sequence>
		</pcrPrimer>
		<pcrPrimer position="right" name="M13For-NotI-SacI" restrictionEnzyme="NotI">
			<sequence length="39">GCAGAGCTCGCGGCCGCGACGTTGTAAAACGACGGCCAG</sequence>
		</pcrPrimer>
		<pcrTemplateClone psfCloneId="38533">
			<rzpdClone name="IMAGp998O066280"/>
		</pcrTemplateClone>
		<predictedOrfSequence length="1353">ATGTCCCCTATACTAGGTTATTGGAAAATTAAGGGCCTTGTGCAACCCACTCGACTTCTTTTGGAATATCTTGAAGAAAAATATGAAGAGCATTTGTATGAGCGCGATGAAGGTGATAAATGGCGAAACAAAAAGTTTGAATTGGGTTTGGAGTTTCCCAATCTTCCTTATTATATTGATGGTGATGTTAAATTAACACAGTCTATGGCCATCATACGTTATATAGCTGACAAGCACAACATGTTGGGTGGTTGTCCAAAAGAGCGTGCAGAGATTTCAATGCTTGAAGGAGCGGTTTTGGATATTAGATACGGTGTTTCGAGAATTGCATATAGTAAAGACTTTGAAACTCTCAAAGTTGATTTTCTTAGCAAGCTACCTGAAATGCTGAAAATGTTCGAAGATCGTTTATGTCATAAAACATATTTAAATGGTGATCATGTAACCCATCCTGACTTCATGTTGTATGACGCTCTTGATGTTGTTTTATACATGGACCCAATGTGCCTGGATGCGTTCCCAAAATTAGTTTGTTTTAAAAAACGTATTGAAGCTATCCCACAAATTGATAAGTACTTGAAATCCAGCAAGTATATAGCATGGCCTTTGCAGGGCTGGCAAGCCACGTTTGGTGGTGGCGACCATCCTCCAAAATCGGATCTGGAAGTTCTGTTCCAGGGGCCCCTGGGATCCTCCATGGGCCTGGAGATCACGGGCACCGCGCTGGCCGTGCTGGGCTGGCTGGGCACCATCGTGTGCTGCGCGTTGCCCATGTGGCGCGTGTCGGCCTTCATCGGCAGCAACATCATCACGTCGCAGAACATCTGGGAGGGCCTGTGGATGAACTGCGTGGTGCAGAGCACCGGCCAGATGCAGTGCAAGGTGTACGACTCGCTGCTGGCACTGCCACAGGACCTTCAGGCGGCCCGCGCCCTCATCGTGGTGGCCATCCTGCTGGCCGCCTTCGGGCTGCTAGTGGCGCTGGTGGGCGCCCAGTGCACCAACTGCGTGCAGGACGACACGGCCAAGGCCAAGATCACCATCGTGGCAGGCGTGCTGTTCCTTCTCGCCGCCCTGCTCACCCTCGTGCCGGTGTCCTGGTCGGCCAACACCATTATCCGGGACTTCTACAACCCCGTGGTGCCCGAGGCGCAGAAGCGCGAGATGGGCGCGGGCCTGTACGTGGGCTGGGCGGCCGCGGCGCTGCAGCTGCTGGGGGGCGCGCTGCTCTGCTGCTCGTGTCCCCCACGCGAGAAGAAGTACACGGCCACCAAGGTCGTCTACTCCGCGCCGCGCTCCACCGGCCCGGGAGCCAGCCTGGGCACAGGCTACGACCGCAAGGACTACGTCTAA</predictedOrfSequence>
		<clone psfCloneId="65741" psfCloneName="401.133.1" strain="SCS1" helperPlasmid="pSE111">
			<rzpdClone name="PSFEp758I192"/>
			<rzpdClone name="PSFEp758E1014"/>
			<proteinExpression expressesProtein="true" observedSizeKDa="40" soluble="0" whole="2" inductionTemperature="37">moderate expression</proteinExpression>
			<insertPcr sizeBasePairs="850">Contains insert of correct size</insertPcr>
			<sequencing status="Clone was not sequenced yet.">
				<sequencingResult>Clone was not sequenced or no result was entered yet.</sequencingResult>
			</sequencing>
		</clone>
	</construct>
</gene>
<gene ncbiGeneId="1428">
	<description>crystallin, mu</description>
	<symbol>CRYM</symbol>
	<synonym>DFNA40</synonym>
	<synonym>THBP</synonym>
	<construct targetList="3" psfTargetId="200000240" genPeptAccession="AAC16914" genPeptGi="1066343" fromAminoAcid="2" toAminoAcid="314" vector="pQStrep2">
		<vectorRestrictionSite position="left" name="BamHI"/>
		<vectorRestrictionSite position="right" name="NotI"/>
		<pcrPrimer position="left" name="Pr0147" restrictionEnzyme="BamHI">
			<sequence length="23">GGGGATCCAGCCGGGTACCAGCG</sequence>
		</pcrPrimer>
		<pcrPrimer position="right" name="Pr0148" restrictionEnzyme="NotI">
			<sequence length="40">GGATGGTTGCGGCCGCTTTACCAGATGACCAGGAATCATA</sequence>
		</pcrPrimer>
		<pcrTemplateClone psfCloneId="1064">
			<rzpdClone name="MPMGp800H1566"/>
			<rzpdClone name="MPMGp800G14508"/>
		</pcrTemplateClone>
		<predictedOrfSequence length="1011">ATGAGAGGATCGCATCACCATCACCATCACGGATCCAGCCGGGTACCAGCGTTCCTGAGCGCGGCCGAGGTGGAGGAACACCTCCGCAGCTCCAGCCTCCTCATCCCGCCTCTAGAGACGGCCCTGGCCAACTTCTCCAGCGGTCCCGAAGGAGGGGTCATGCAGCCCGTGCGCACCGTGGTGCCGGTGACCAAGCACAGGGGCTACCTGGGGGTCATGCCCGCCTACAGTGCTGCAGAGGATGCACTGACCACCAAGTTGGTCACCTTCTACGAGGACCGCGGCATCACCTCGGTCGTCCCTTCCCACCAGGCTACTGTGCTACTCTTTGAGCCCAGCAATGGCACCCTGCTGGCGGTCATGGATGGAAATGTCATAACTGCAAAGAGAACAGCTGCAGTTTCTGCCATTGCCACCAAGTTTCTGAAACCTCCCAGCAGTGAAGTGCTGTGCATCCTTGGGGCTGGGGTCCAGGCCTACAGCCATTATGAGATCTTCACAGAGCAGTTCTCCTTTAAGGAGGTGAGGATATGGAACCGCACCAAAGAAAATGCAGAGAAGTTTGCAGACACAGTGCAAGGAGAGGTACGGGTCTGTTCTTCGGTCCAGGAGGCTGTGGCAGGTGCAGATGTGATCATCACAGTCACCCTGGCAACAGAGCCCATTTTGTTTGGTGAATGGGTGAAGCCAGGGGCTCACATCAATGCTGTTGGAGCCAGCAGACCTGACTGGAGAGAACTGGATGATGAGCTCATGAAAGAAGCTGTGCTGTACGTGGATTCCCAGGAGGCTGCCCTGAAGGAGTCTGGAGATGTCCTGCTGTCAGGGGCCGAGATCTTTGCTGAGCTGGGAGAAGTGATTAAGGGAGTGAAACCAGCCCACTGTGAGAAGACCACGGTGTTCAAGTCTTTGGGAATGGCAGTGGAAGACACAGTTGCAGCCAAACTCATCTATGATTCCTGGTCATCTGGTAAAGCGGCCGCTTGGAGCCACCCGCAGTTCGAAAAATAA</predictedOrfSequence>
		<clone psfCloneId="20310" psfCloneName="396.62.1" strain="SCS1" helperPlasmid="pSE111">
			<rzpdClone name="PSFEp758B0810"/>
			<rzpdClone name="PSFEp758C151"/>
			<proteinExpression expressesProtein="true" observedSizeKDa="37" soluble="3" whole="3" inductionTemperature="37">strong soluble expression</proteinExpression>
			<insertPcr sizeBasePairs="872">Contains insert of correct size</insertPcr>
			<sequencing status="Clone was completely sequenced.">
				<sequencingResult>Clone sequence(s) are as expected.</sequencingResult>
				<experimentalOrfSequence length="1011">ATGAGAGGATCGCATCACCATCACCATCACGGATCCAGCCGGGTACCAGCGTTCCTGAGCGCGGCCGAGGTGGAGGAACACCTCCGCAGCTCCAGCCTCCTCATCCCGCCTCTAGAGACGGCCCTGGCCAACTTCTCCAGCGGTCCCGAAGGAGGGGTCATGCAGCCCGTGCGCACCGTGGTGCCGGTGACCAAGCACAGGGGCTACCTGGGGGTCATGCCCGCCTACAGTGCTGCAGAGGATGCACTGACCACCAAGTTGGTCACCTTCTACGAGGACCGCGGCATCACCTCGGTCGTCCCTTCCCACCAGGCTACTGTGCTACTCTTTGAGCCCAGCAATGGCACCCTGCTGGCGGTCATGGATGGAAATGTCATAACTGCAAAGAGAACAGCTGCAGTTTCTGCCATTGCCACCAAGTTTCTGAAACCTCCCAGCAGTGAAGTGCTGTGCATCCTTGGGGCTGGGGTCCAGGCCTACAGCCATTATGAGATCTTCACAGAGCAGTTCTCCTTTAAGGAGGTGAGGATATGGAACCGCACCAAAGAAAATGCAGAGAAGTTTGCAGACACAGTGCAAGGAGAGGTACGGGTCTGTTCTTCGGTCCAGGAGGCTGTGGCAGGTGCAGATGTGATCATCACAGTCACCCTGGCAACAGAGCCCATTTTGTTTGGTGAATGGGTGAAGCCAGGGGCTCACATCAATGCTGTTGGAGCCAGCAGACCTGACTGGAGAGAACTGGATGATGAGCTCATGAAAGAAGCTGTGCTGTACGTGGATTCCCAGGAGGCTGCCCTGAAGGAGTCTGGAGATGTCCTGCTGTCAGGGGCCGAGATCTTTGCTGAGCTGGGAGAAGTGATTAAGGGAGTGAAACCAGCCCACTGTGAGAAGACCACGGTGTTCAAGTCTTTGGGAATGGCAGTGGAAGACACAGTTGCAGCCAAACTCATCTATGATTCCTGGTCATCTGGTAAAGCGGCCGCTTGGAGCCACCCGCAGTTCGAAAAATAA</experimentalOrfSequence>
			</sequencing>
		</clone>
		<clone psfCloneId="20311" psfCloneName="396.62.5" strain="SCS1" helperPlasmid="pSE111">
			<rzpdClone name="PSFEp758B0112"/>
			<rzpdClone name="PSFEp758D011"/>
			<insertPcr>Contains insert of correct size</insertPcr>
			<sequencing status="Clone was completely sequenced.">
				<sequencingResult>Clone sequence(s) are as expected.</sequencingResult>
				<experimentalOrfSequence length="1011">ATGAGAGGATCGCATCACCATCACCATCACGGATCCAGCCGGGTACCAGCGTTCCTGAGCGCGGCCGAGGTGGAGGAACACCTCCGCAGCTCCAGCCTCCTCATCCCGCCTCTAGAGACGGCCCTGGCCAACTTCTCCAGCGGTCCCGAAGGAGGGGTCATGCAGCCCGTGCGCACCGTGGTGCCGGTGACCAAGCACAGGGGCTACCTGGGGGTCATGCCCGCCTACAGTGCTGCAGAGGATGCACTGACCACCAAGTTGGTCACCTTCTACGAGGACCGCGGCATCACCTCGGTCGTCCCTTCCCACCAGGCTACTGTGCTACTCTTTGAGCCCAGCAATGGCACCCTGCTGGCGGTCATGGATGGAAATGTCATAACTGCAAAGAGAACAGCTGCAGTTTCTGCCATTGCCACCAAGTTTCTGAAACCTCCCAGCAGTGAAGTGCTGTGCATCCTTGGGGCTGGGGTCCAGGCCTACAGCCATTATGAGATCTTCACAGAGCAGTTCTCCTTTAAGGAGGTGAGGATATGGAACCGCACCAAAGAAAATGCAGAGAAGTTTGCAGACACAGTGCAAGGAGAGGTACGGGTCTGTTCTTCGGTCCAGGAGGCTGTGGCAGGTGCAGATGTGATCATCACAGTCACCCTGGCAACAGAGCCCATTTTGTTTGGTGAATGGGTGAAGCCAGGGGCTCACATCAATGCTGTTGGAGCCAGCAGACCTGACTGGAGAGAACTGGATGATGAGCTCATGAAAGAAGCTGTGCTGTACGTGGATTCCCAGGAGGCTGCCCTGAAGGAGTCTGGAGATGTCCTGCTGTCAGGGGCCGAGATCTTTGCTGAGCTGGGAGAAGTGATTAAGGGAGTGAAACCAGCCCACTGTGAGAAGACCACGGTGTTCAAGTCTTTGGGAATGGCAGTGGAAGACACAGTTGCAGCCAAACTCATCTATGATTCCTGGTCATCTGGTAAAGCGGCCGCTTGGAGCCACCCGCAGTTCGAAAAATAA</experimentalOrfSequence>
			</sequencing>
		</clone>
	</construct>
	<construct targetList="3" psfTargetId="200000240" genPeptAccession="AAC16914" genPeptGi="1066343" fromAminoAcid="2" toLastAminoAcid="true" vector="pQTEV">
		<vectorRestrictionSite position="left" name="BamHI"/>
		<vectorRestrictionSite position="right" name="NotI"/>
		<pcrPrimer position="left" name="Pr0147" restrictionEnzyme="BamHI">
			<sequence length="23">GGGGATCCAGCCGGGTACCAGCG</sequence>
		</pcrPrimer>
		<pcrPrimer position="right" name="M13For-NotI-SacI" restrictionEnzyme="NotI">
			<sequence length="39">GCAGAGCTCGCGGCCGCGACGTTGTAAAACGACGGCCAG</sequence>
		</pcrPrimer>
		<pcrTemplateClone psfCloneId="1064">
			<rzpdClone name="MPMGp800H1566"/>
			<rzpdClone name="MPMGp800G14508"/>
		</pcrTemplateClone>
		<predictedOrfSequence length="1017">ATGAAACATCACCATCACCATCACCATAGCGATTACGACATCCCCACTACTGAGAATCTTTATTTTCAGGGATCCAGCCGGGTACCAGCGTTCCTGAGCGCGGCCGAGGTGGAGGAACACCTCCGCAGCTCCAGCCTCCTCATCCCGCCTCTAGAGACGGCCCTGGCCAACTTCTCCAGCGGTCCCGAAGGAGGGGTCATGCAGCCCGTGCGCACCGTGGTGCCGGTGACCAAGCACAGGGGCTACCTGGGGGTCATGCCCGCCTACAGTGCTGCAGAGGATGCACTGACCACCAAGTTGGTCACCTTCTACGAGGACCGCGGCATCACCTCGGTCGTCCCTTCCCACCAGGCTACTGTGCTACTCTTTGAGCCCAGCAATGGCACCCTGCTGGCGGTCATGGATGGAAATGTCATAACTGCAAAGAGAACAGCTGCAGTTTCTGCCATTGCCACCAAGTTTCTGAAACCTCCCAGCAGTGAAGTGCTGTGCATCCTTGGGGCTGGGGTCCAGGCCTACAGCCATTATGAGATCTTCACAGAGCAGTTCTCCTTTAAGGAGGTGAGGATATGGAACCGCACCAAAGAAAATGCAGAGAAGTTTGCAGACACAGTGCAAGGAGAGGTACGGGTCTGTTCTTCGGTCCAGGAGGCTGTGGCAGGTGCAGATGTGATCATCACAGTCACCCTGGCAACAGAGCCCATTTTGTTTGGTGAATGGGTGAAGCCAGGGGCTCACATCAATGCTGTTGGAGCCAGCAGACCTGACTGGAGAGAACTGGATGATGAGCTCATGAAAGAAGCTGTGCTGTACGTGGATTCCCAGGAGGCTGCCCTGAAGGAGTCTGGAGATGTCCTGCTGTCAGGGGCCGAGATCTTTGCTGAGCTGGGAGAAGTGATTAAGGGAGTGAAACCAGCCCACTGTGAGAAGACCACGGTGTTCAAGTCTTTGGGAATGGCAGTGGAAGACACAGTTGCAGCCAAACTCATCTATGATTCCTGGTCATCTGGTAAATAA</predictedOrfSequence>
		<clone psfCloneId="105235" psfCloneName="552.89.2" strain="SCS1" helperPlasmid="pSE111">
			<rzpdClone name="PSFEp758G1023"/>
			<insertPcr sizeBasePairs="1352">Contains insert of correct size</insertPcr>
			<sequencing status="Clone was not sequenced yet.">
				<sequencingResult>Clone was not sequenced or no result was entered yet.</sequencingResult>
			</sequencing>
		</clone>
		<clone psfCloneId="105236" psfCloneName="552.89.3" strain="SCS1" helperPlasmid="pSE111">
			<rzpdClone name="PSFEp758H0623"/>
			<proteinExpression expressesProtein="true" observedSizeKDa="35" soluble="0" whole="1" inductionTemperature="37">weak expression</proteinExpression>
			<insertPcr sizeBasePairs="1296">Contains insert of correct size</insertPcr>
			<sequencing status="Clone was not sequenced yet.">
				<sequencingResult>Clone was not sequenced or no result was entered yet.</sequencingResult>
			</sequencing>
		</clone>
	</construct>
	<construct targetList="3" psfTargetId="200000240" genPeptAccession="AAC16914" genPeptGi="1066343" fromAminoAcid="2" toLastAminoAcid="true" vector="pQTG">
		<vectorRestrictionSite position="left" name="BamHI"/>
		<vectorRestrictionSite position="right" name="NotI"/>
		<pcrPrimer position="left" name="Pr0147" restrictionEnzyme="BamHI">
			<sequence length="23">GGGGATCCAGCCGGGTACCAGCG</sequence>
		</pcrPrimer>
		<pcrPrimer position="right" name="M13For-NotI-SacI" restrictionEnzyme="NotI">
			<sequence length="39">GCAGAGCTCGCGGCCGCGACGTTGTAAAACGACGGCCAG</sequence>
		</pcrPrimer>
		<pcrTemplateClone psfCloneId="1064">
			<rzpdClone name="MPMGp800H1566"/>
			<rzpdClone name="MPMGp800G14508"/>
		</pcrTemplateClone>
		<predictedOrfSequence length="1707">ATGAGAGGATCGCATCACCATCACCATCACGGATCTAACACTAGTAGCAATTCCATGTCCCCTATACTAGGTTATTGGAAAATTAAGGGCCTTGTGCAACCCACTCGACTTCTTTTGGAATATCTTGAAGAAAAATATGAAGAGCATTTGTATGAGCGCGATGAAGGTGATAAATGGCGAAACAAAAAGTTTGAATTGGGTTTGGAGTTTCCCAATCTTCCTTATTATATTGATGGTGATGTTAAATTAACACAGTCTATGGCCATCATACGTTATATAGCTGACAAGCACAACATGTTGGGTGGTTGTCCAAAAGAGCGTGCAGAGATTTCAATGCTTGAAGGAGCGGTTTTGGATATTAGATACGGTGTTTCGAGAATTGCATATAGTAAAGACTTTGAAACTCTCAAAGTTGATTTTCTTAGCAAGCTACCTGAAATGCTGAAAATGTTCGAAGATCGTTTATGTCATAAAACATATTTAAATGGTGATCATGTAACCCATCCTGACTTCATGTTGTATGACGCTCTTGATGTTGTTTTATACATGGACCCAATGTGCCTGGATGCGTTCCCAAAATTAGTTTGTTTTAAAAAACGTATTGAAGCTATCCCACAAATTGATAAGTACTTGAAATCCAGCAAGTATATAGCATGGCCTTTGCAGGGCTGGCAAGCCACGTTTGGTGGTGGCGACCATCCTCCAACTAGTGGATCTGGTGGTGGTGGCGGATGGATGAGCGAGAATCTTTATTTTCAGGGATCCAGCCGGGTACCAGCGTTCCTGAGCGCGGCCGAGGTGGAGGAACACCTCCGCAGCTCCAGCCTCCTCATCCCGCCTCTAGAGACGGCCCTGGCCAACTTCTCCAGCGGTCCCGAAGGAGGGGTCATGCAGCCCGTGCGCACCGTGGTGCCGGTGACCAAGCACAGGGGCTACCTGGGGGTCATGCCCGCCTACAGTGCTGCAGAGGATGCACTGACCACCAAGTTGGTCACCTTCTACGAGGACCGCGGCATCACCTCGGTCGTCCCTTCCCACCAGGCTACTGTGCTACTCTTTGAGCCCAGCAATGGCACCCTGCTGGCGGTCATGGATGGAAATGTCATAACTGCAAAGAGAACAGCTGCAGTTTCTGCCATTGCCACCAAGTTTCTGAAACCTCCCAGCAGTGAAGTGCTGTGCATCCTTGGGGCTGGGGTCCAGGCCTACAGCCATTATGAGATCTTCACAGAGCAGTTCTCCTTTAAGGAGGTGAGGATATGGAACCGCACCAAAGAAAATGCAGAGAAGTTTGCAGACACAGTGCAAGGAGAGGTACGGGTCTGTTCTTCGGTCCAGGAGGCTGTGGCAGGTGCAGATGTGATCATCACAGTCACCCTGGCAACAGAGCCCATTTTGTTTGGTGAATGGGTGAAGCCAGGGGCTCACATCAATGCTGTTGGAGCCAGCAGACCTGACTGGAGAGAACTGGATGATGAGCTCATGAAAGAAGCTGTGCTGTACGTGGATTCCCAGGAGGCTGCCCTGAAGGAGTCTGGAGATGTCCTGCTGTCAGGGGCCGAGATCTTTGCTGAGCTGGGAGAAGTGATTAAGGGAGTGAAACCAGCCCACTGTGAGAAGACCACGGTGTTCAAGTCTTTGGGAATGGCAGTGGAAGACACAGTTGCAGCCAAACTCATCTATGATTCCTGGTCATCTGGTAAATAA</predictedOrfSequence>
		<clone psfCloneId="106166" psfCloneName="559.66.6" strain="SCS1" helperPlasmid="pSE111">
			<rzpdClone name="PSFEp758B0227"/>
			<proteinExpression expressesProtein="true" observedSizeKDa="68" soluble="0" whole="0" inductionTemperature="37">no expression observed</proteinExpression>
			<insertPcr sizeBasePairs="1229">Contains insert of correct size</insertPcr>
			<sequencing status="Clone was not sequenced yet.">
				<sequencingResult>Clone was not sequenced or no result was entered yet.</sequencingResult>
			</sequencing>
		</clone>
	</construct>
</gene>
<gene ncbiGeneId="1460">
	<description>casein kinase 2, beta polypeptide</description>
	<symbol>CSNK2B</symbol>
	<synonym>CK2B</synonym>
	<synonym>CK2N</synonym>
	<synonym>CSK2B</synonym>
	<synonym>G5A</synonym>
	<construct targetList="1" psfTargetId="200000418" genPeptAccession="CAA34379" genPeptGi="29965" fromAminoAcid="2" toAminoAcid="215" vector="pQStrep2">
		<vectorRestrictionSite position="left" name="BamHI"/>
		<vectorRestrictionSite position="right" name="NotI"/>
		<pcrPrimer position="left" name="Pr0444" restrictionEnzyme="BamHI">
			<sequence length="26">GAGGATCCAGCAGCTCAGAGGAGGTG</sequence>
		</pcrPrimer>
		<pcrPrimer position="right" name="Pr0445" restrictionEnzyme="NotI">
			<sequence length="31">GACAGCGGCCGCGCGAATCGTCTTGACTGGG</sequence>
		</pcrPrimer>
		<pcrTemplateClone psfCloneId="31305">
			<rzpdClone name="IMAGp998N18537"/>
		</pcrTemplateClone>
		<predictedOrfSequence length="714">ATGAGAGGATCGCATCACCATCACCATCACGGATCCAGCAGCTCAGAGGAGGTGTCCTGGATTTCCTGGTTCTGTGGGCTCCGTGGCAATGAATTCTTCTGTGAAGTGGATGAAGACTACATCCAGGACAAATTTAATCTTACTGGACTCAATGAGCAGGTCCCTCACTATCGACAAGCTCTAGACATGATCTTGGACCTGGAGCCTGATGAAGAACTGGAAGACAACCCCAACCAGAGTGACCTGATTGAGCAGGCAGCCGAGATGCTTTATGGATTGATCCACGCCCGCTACATCCTTACCAACCGTGGCATCGCCCAGATGTTGGAAAAGTACCAGCAAGGAGACTTTGGTTACTGTCCTCGTGTGTACTGTGAGAACCAGCCAATGCTTCCCATTGGCCTTTCAGACATCCCAGGTGAAGCCATGGTGAAGCTCTACTGCCCCAAGTGCATGGATGTGTACACACCCAAGTCATCAAGACACCATCACACGGATGGCGCCTACTTCGGCACTGGTTTCCCTCACATGCTCTTCATGGTGCATCCCGAGTACCGGCCCAAGAGACCTGCCAACCAGTTTGTGCCCAGGCTCTACGGTTTCAAGATCCATCCGATGGCCTACCAGCTGCAGCTCCAAGCCGCCAGCAACTTCAAGAGCCCAGTCAAGACGATTCGCGCGGCCGCTTGGAGCCACCCGCAGTTCGAAAAATAA</predictedOrfSequence>
		<clone psfCloneId="62908" psfCloneName="396.218.1" strain="SCS1" helperPlasmid="pSE111">
			<rzpdClone name="PSFEp758D1012"/>
			<rzpdClone name="PSFEp758H191"/>
			<proteinExpression expressesProtein="true" observedSizeKDa="25" soluble="1" whole="3" inductionTemperature="30">weak soluble expression</proteinExpression>
			<insertPcr sizeBasePairs="1000">Contains insert, size was not compared to expectation</insertPcr>
			<sequencing status="Clone was partly sequenced.">
				<sequencingResult>Clone sequence(s) are as expected.</sequencingResult>
			</sequencing>
		</clone>
		<clone psfCloneId="62909" psfCloneName="396.218.2" strain="SCS1" helperPlasmid="pSE111">
			<rzpdClone name="PSFEp758I071"/>
			<rzpdClone name="PSFEp758E0410"/>
			<insertPcr sizeBasePairs="1000">Contains insert, size was not compared to expectation</insertPcr>
			<sequencing status="Clone was not sequenced yet.">
				<sequencingResult>Clone was not sequenced or no result was entered yet.</sequencingResult>
			</sequencing>
		</clone>
	</construct>
	<construct targetList="1" psfTargetId="200000418" genPeptAccession="CAA34379" genPeptGi="29965" fromAminoAcid="2" toLastAminoAcid="true" vector="pGEX-6P-1">
		<vectorRestrictionSite position="left" name="BamHI"/>
		<vectorRestrictionSite position="right" name="NotI"/>
		<pcrPrimer position="left" name="Pr0444" restrictionEnzyme="BamHI">
			<sequence length="26">GAGGATCCAGCAGCTCAGAGGAGGTG</sequence>
		</pcrPrimer>
		<pcrPrimer position="right" name="M13For-NotI-SacI" restrictionEnzyme="NotI">
			<sequence length="39">GCAGAGCTCGCGGCCGCGACGTTGTAAAACGACGGCCAG</sequence>
		</pcrPrimer>
		<pcrTemplateClone psfCloneId="31305">
			<rzpdClone name="IMAGp998N18537"/>
		</pcrTemplateClone>
		<predictedOrfSequence length="1338">ATGTCCCCTATACTAGGTTATTGGAAAATTAAGGGCCTTGTGCAACCCACTCGACTTCTTTTGGAATATCTTGAAGAAAAATATGAAGAGCATTTGTATGAGCGCGATGAAGGTGATAAATGGCGAAACAAAAAGTTTGAATTGGGTTTGGAGTTTCCCAATCTTCCTTATTATATTGATGGTGATGTTAAATTAACACAGTCTATGGCCATCATACGTTATATAGCTGACAAGCACAACATGTTGGGTGGTTGTCCAAAAGAGCGTGCAGAGATTTCAATGCTTGAAGGAGCGGTTTTGGATATTAGATACGGTGTTTCGAGAATTGCATATAGTAAAGACTTTGAAACTCTCAAAGTTGATTTTCTTAGCAAGCTACCTGAAATGCTGAAAATGTTCGAAGATCGTTTATGTCATAAAACATATTTAAATGGTGATCATGTAACCCATCCTGACTTCATGTTGTATGACGCTCTTGATGTTGTTTTATACATGGACCCAATGTGCCTGGATGCGTTCCCAAAATTAGTTTGTTTTAAAAAACGTATTGAAGCTATCCCACAAATTGATAAGTACTTGAAATCCAGCAAGTATATAGCATGGCCTTTGCAGGGCTGGCAAGCCACGTTTGGTGGTGGCGACCATCCTCCAAAATCGGATCTGGAAGTTCTGTTCCAGGGGCCCCTGGGATCCAGCAGCTCAGAGGAGGTGTCCTGGATTTCCTGGTTCTGTGGGCTCCGTGGCAATGAATTCTTCTGTGAAGTGGATGAAGACTACATCCAGGACAAATTTAATCTTACTGGACTCAATGAGCAGGTCCCTCACTATCGACAAGCTCTAGACATGATCTTGGACCTGGAGCCTGATGAAGAACTGGAAGACAACCCCAACCAGAGTGACCTGATTGAGCAGGCAGCCGAGATGCTTTATGGATTGATCCACGCCCGCTACATCCTTACCAACCGTGGCATCGCCCAGATGTTGGAAAAGTACCAGCAAGGAGACTTTGGTTACTGTCCTCGTGTGTACTGTGAGAACCAGCCAATGCTTCCCATTGGCCTTTCAGACATCCCAGGTGAAGCCATGGTGAAGCTCTACTGCCCCAAGTGCATGGATGTGTACACACCCAAGTCATCAAGACACCATCACACGGATGGCGCCTACTTCGGCACTGGTTTCCCTCACATGCTCTTCATGGTGCATCCCGAGTACCGGCCCAAGAGACCTGCCAACCAGTTTGTGCCCAGGCTCTACGGTTTCAAGATCCATCCGATGGCCTACCAGCTGCAGCTCCAAGCCGCCAGCAACTTCAAGAGCCCAGTCAAGACGATTCGCTGA</predictedOrfSequence>
		<clone psfCloneId="65800" psfCloneName="401.160.1" strain="SCS1" helperPlasmid="pSE111">
			<rzpdClone name="PSFEp758F012"/>
			<rzpdClone name="PSFEp758C0116"/>
			<proteinExpression expressesProtein="false">no expression observed</proteinExpression>
			<insertPcr sizeBasePairs="700">Contains insert, size was not compared to expectation</insertPcr>
			<sequencing status="Clone was not sequenced yet.">
				<sequencingResult>Clone was not sequenced or no result was entered yet.</sequencingResult>
			</sequencing>
		</clone>
	</construct>
	<construct targetList="1" psfTargetId="200000418" genPeptAccession="CAA34379" genPeptGi="29965" fromAminoAcid="2" toLastAminoAcid="true" vector="pQTEV">
		<vectorRestrictionSite position="left" name="BamHI"/>
		<vectorRestrictionSite position="right" name="NotI"/>
		<pcrPrimer position="left" name="Pr0444" restrictionEnzyme="BamHI">
			<sequence length="26">GAGGATCCAGCAGCTCAGAGGAGGTG</sequence>
		</pcrPrimer>
		<pcrPrimer position="right" name="M13For-NotI-SacI" restrictionEnzyme="NotI">
			<sequence length="39">GCAGAGCTCGCGGCCGCGACGTTGTAAAACGACGGCCAG</sequence>
		</pcrPrimer>
		<pcrTemplateClone psfCloneId="31305">
			<rzpdClone name="IMAGp998N18537"/>
		</pcrTemplateClone>
		<predictedOrfSequence length="720">ATGAAACATCACCATCACCATCACCATAGCGATTACGACATCCCCACTACTGAGAATCTTTATTTTCAGGGATCCAGCAGCTCAGAGGAGGTGTCCTGGATTTCCTGGTTCTGTGGGCTCCGTGGCAATGAATTCTTCTGTGAAGTGGATGAAGACTACATCCAGGACAAATTTAATCTTACTGGACTCAATGAGCAGGTCCCTCACTATCGACAAGCTCTAGACATGATCTTGGACCTGGAGCCTGATGAAGAACTGGAAGACAACCCCAACCAGAGTGACCTGATTGAGCAGGCAGCCGAGATGCTTTATGGATTGATCCACGCCCGCTACATCCTTACCAACCGTGGCATCGCCCAGATGTTGGAAAAGTACCAGCAAGGAGACTTTGGTTACTGTCCTCGTGTGTACTGTGAGAACCAGCCAATGCTTCCCATTGGCCTTTCAGACATCCCAGGTGAAGCCATGGTGAAGCTCTACTGCCCCAAGTGCATGGATGTGTACACACCCAAGTCATCAAGACACCATCACACGGATGGCGCCTACTTCGGCACTGGTTTCCCTCACATGCTCTTCATGGTGCATCCCGAGTACCGGCCCAAGAGACCTGCCAACCAGTTTGTGCCCAGGCTCTACGGTTTCAAGATCCATCCGATGGCCTACCAGCTGCAGCTCCAAGCCGCCAGCAACTTCAAGAGCCCAGTCAAGACGATTCGCTGA</predictedOrfSequence>
		<clone psfCloneId="103960" psfCloneName="552.18.1" strain="SCS1" helperPlasmid="pSE111">
			<rzpdClone name="PSFEp758E0623"/>
			<insertPcr sizeBasePairs="1000">Contains insert of correct size</insertPcr>
			<sequencing status="Clone was not sequenced yet.">
				<sequencingResult>Clone was not sequenced or no result was entered yet.</sequencingResult>
			</sequencing>
		</clone>
		<clone psfCloneId="103961" psfCloneName="552.18.2" strain="SCS1" helperPlasmid="pSE111">
			<rzpdClone name="PSFEp758H0422"/>
			<proteinExpression expressesProtein="true" observedSizeKDa="27" soluble="3" whole="2" inductionTemperature="37">strong soluble expression</proteinExpression>
			<insertPcr sizeBasePairs="1010">Contains insert of correct size</insertPcr>
			<sequencing status="Clone was not sequenced yet.">
				<sequencingResult>Clone was not sequenced or no result was entered yet.</sequencingResult>
			</sequencing>
		</clone>
	</construct>
</gene>
<gene ncbiGeneId="1606">
	<description>diacylglycerol kinase, alpha 80kDa</description>
	<symbol>DGKA</symbol>
	<synonym>DAGK</synonym>
	<synonym>DAGK1</synonym>
	<synonym>DGK-alpha</synonym>
	<synonym>MGC12821</synonym>
	<synonym>MGC42356</synonym>
	<construct targetList="1" psfTargetId="200000678" genPeptAccession="AAC34806" genPeptGi="3551834" fromAminoAcid="2" toAminoAcid="118" vector="pQStrep2">
		<vectorRestrictionSite position="left" name="BamHI"/>
		<vectorRestrictionSite position="right" name="NotI"/>
		<pcrPrimer position="left" name="Pr0727" restrictionEnzyme="BamHI">
			<sequence length="26">CAGGATCCGCCAAGGAGAGGGGCCTA</sequence>
		</pcrPrimer>
		<pcrPrimer position="right" name="Pr0728" restrictionEnzyme="NotI">
			<sequence length="37">CAGAGCGGCCGCAGACCATTCTAACTTGTCTTCTGGC</sequence>
		</pcrPrimer>
		<pcrTemplateClone psfCloneId="38102">
			<rzpdClone name="IMAGp998O056269"/>
		</pcrTemplateClone>
		<predictedOrfSequence length="423">ATGAGAGGATCGCATCACCATCACCATCACGGATCCGCCAAGGAGAGGGGCCTAATAAGCCCCAGTGATTTTGCCCAGCTGCAAAAATACATGGAATACTCCACCAAAAAGGTCAGTGATGTCCTAAAGCTCTTCGAGGATGGCGAGATGGCTAAATATGTCCAAGGAGATGCCATTGGGTACGAGGGATTCCAGCAATTCCTGAAAATCTATCTCGAAGTGGATAATGTTCCCAGACACCTAAGCCTGGCACTGTTTCAATCCTTTGAGACTGGTCACTGCTTAAATGAGACAAATGTGACAAAAGATGTGGTGTGTCTCAATGATGTTTCCTGCTACTTTTCCCTTCTGGAGGGTGGTCGGCCAGAAGACAAGTTAGAATGGTCTGCGGCCGCTTGGAGCCACCCGCAGTTCGAAAAATAA</predictedOrfSequence>
		<clone psfCloneId="63398" psfCloneName="396.365.2" strain="SCS1" helperPlasmid="pSE111">
			<rzpdClone name="PSFEp758H0611"/>
			<rzpdClone name="PSFEp758O121"/>
			<proteinExpression expressesProtein="true" observedSizeKDa="15" soluble="3" whole="3" inductionTemperature="37">strong soluble expression</proteinExpression>
			<insertPcr sizeBasePairs="550">Contains insert of correct size</insertPcr>
			<sequencing status="Clone was completely sequenced.">
				<sequencingResult>Clone sequence(s) are as expected.</sequencingResult>
				<experimentalOrfSequence length="423">ATGAGAGGATCGCATCACCATCACCATCACGGATCCGCCAAGGAGAGGGGCCTAATAAGCCCCAGTGATTTTGCCCAGCTGCAAAAATACATGGAATACTCCACCAAAAAGGTCAGTGATGTCCTAAAGCTCTTCGAGGATGGCGAGATGGCTAAATATGTCCAAGGAGATGCCATTGGGTACGAGGGATTCCAGCAATTCCTGAAAATCTATCTCGAAGTGGATAATGTTCCCAGACACCTAAGCCTGGCACTGTTTCAATCCTTTGAGACTGGTCACTGCTTAAATGAGACAAATGTGACAAAAGATGTGGTGTGTCTCAATGATGTTTCCTGCTACTTTTCCCTTCTGGAGGGTGGTCGGCCAGAAGACAAGTTAGAATGGTCTGCGGCCGCTTGGAGCCACCCGCAGTTCGAAAAATAA</experimentalOrfSequence>
			</sequencing>
		</clone>
		<clone psfCloneId="63399" psfCloneName="396.365.3" strain="SCS1" helperPlasmid="pSE111">
			<rzpdClone name="PSFEp758O241"/>
			<rzpdClone name="PSFEp758H1211"/>
			<insertPcr sizeBasePairs="550">Contains insert, size was not compared to expectation</insertPcr>
			<sequencing status="Clone was not sequenced yet.">
				<sequencingResult>Clone was not sequenced or no result was entered yet.</sequencingResult>
			</sequencing>
		</clone>
	</construct>
	<construct targetList="1" psfTargetId="200000678" genPeptAccession="AAC34806" genPeptGi="3551834" fromAminoAcid="2" toLastAminoAcid="true" vector="pGEX-6P-1">
		<vectorRestrictionSite position="left" name="BamHI"/>
		<vectorRestrictionSite position="right" name="NotI"/>
		<pcrPrimer position="left" name="Pr0727" restrictionEnzyme="BamHI">
			<sequence length="26">CAGGATCCGCCAAGGAGAGGGGCCTA</sequence>
		</pcrPrimer>
		<pcrPrimer position="right" name="M13For-NotI-SacI" restrictionEnzyme="NotI">
			<sequence length="39">GCAGAGCTCGCGGCCGCGACGTTGTAAAACGACGGCCAG</sequence>
		</pcrPrimer>
		<pcrTemplateClone psfCloneId="38102">
			<rzpdClone name="IMAGp998O056269"/>
		</pcrTemplateClone>
		<predictedOrfSequence length="1047">ATGTCCCCTATACTAGGTTATTGGAAAATTAAGGGCCTTGTGCAACCCACTCGACTTCTTTTGGAATATCTTGAAGAAAAATATGAAGAGCATTTGTATGAGCGCGATGAAGGTGATAAATGGCGAAACAAAAAGTTTGAATTGGGTTTGGAGTTTCCCAATCTTCCTTATTATATTGATGGTGATGTTAAATTAACACAGTCTATGGCCATCATACGTTATATAGCTGACAAGCACAACATGTTGGGTGGTTGTCCAAAAGAGCGTGCAGAGATTTCAATGCTTGAAGGAGCGGTTTTGGATATTAGATACGGTGTTTCGAGAATTGCATATAGTAAAGACTTTGAAACTCTCAAAGTTGATTTTCTTAGCAAGCTACCTGAAATGCTGAAAATGTTCGAAGATCGTTTATGTCATAAAACATATTTAAATGGTGATCATGTAACCCATCCTGACTTCATGTTGTATGACGCTCTTGATGTTGTTTTATACATGGACCCAATGTGCCTGGATGCGTTCCCAAAATTAGTTTGTTTTAAAAAACGTATTGAAGCTATCCCACAAATTGATAAGTACTTGAAATCCAGCAAGTATATAGCATGGCCTTTGCAGGGCTGGCAAGCCACGTTTGGTGGTGGCGACCATCCTCCAAAATCGGATCTGGAAGTTCTGTTCCAGGGGCCCCTGGGATCCGCCAAGGAGAGGGGCCTAATAAGCCCCAGTGATTTTGCCCAGCTGCAAAAATACATGGAATACTCCACCAAAAAGGTCAGTGATGTCCTAAAGCTCTTCGAGGATGGCGAGATGGCTAAATATGTCCAAGGAGATGCCATTGGGTACGAGGGATTCCAGCAATTCCTGAAAATCTATCTCGAAGTGGATAATGTTCCCAGACACCTAAGCCTGGCACTGTTTCAATCCTTTGAGACTGGTCACTGCTTAAATGAGACAAATGTGACAAAAGATGTGGTGTGTCTCAATGATGTTTCCTGCTACTTTTCCCTTCTGGAGGGTGGTCGGCCAGAAGACAAGTTAGAATGGTCTTAA</predictedOrfSequence>
		<clone psfCloneId="65931" psfCloneName="401.220.1" strain="SCS1" helperPlasmid="pSE111">
			<rzpdClone name="PSFEp758D0616"/>
			<rzpdClone name="PSFEp758H112"/>
			<proteinExpression expressesProtein="true" observedSizeKDa="25" soluble="3" whole="0" inductionTemperature="37">strong soluble expression</proteinExpression>
			<insertPcr sizeBasePairs="2500">Contains insert of correct size</insertPcr>
			<sequencing status="Clone was not sequenced yet.">
				<sequencingResult>Clone was not sequenced or no result was entered yet.</sequencingResult>
			</sequencing>
		</clone>
		<clone psfCloneId="65932" psfCloneName="401.220.2" strain="SCS1" helperPlasmid="pSE111">
			<rzpdClone name="PSFEp758D1017"/>
			<rzpdClone name="PSFEp758H202"/>
			<insertPcr sizeBasePairs="2500">Contains insert of correct size</insertPcr>
			<sequencing status="Clone was not sequenced yet.">
				<sequencingResult>Clone was not sequenced or no result was entered yet.</sequencingResult>
			</sequencing>
		</clone>
	</construct>
	<construct targetList="1" psfTargetId="200000678" genPeptAccession="AAC34806" genPeptGi="3551834" fromAminoAcid="2" toLastAminoAcid="true" vector="pQTEV">
		<vectorRestrictionSite position="left" name="BamHI"/>
		<vectorRestrictionSite position="right" name="NotI"/>
		<pcrPrimer position="left" name="Pr0727" restrictionEnzyme="BamHI">
			<sequence length="26">CAGGATCCGCCAAGGAGAGGGGCCTA</sequence>
		</pcrPrimer>
		<pcrPrimer position="right" name="M13For-NotI-SacI" restrictionEnzyme="NotI">
			<sequence length="39">GCAGAGCTCGCGGCCGCGACGTTGTAAAACGACGGCCAG</sequence>
		</pcrPrimer>
		<pcrTemplateClone psfCloneId="38102">
			<rzpdClone name="IMAGp998O056269"/>
		</pcrTemplateClone>
		<predictedOrfSequence length="429">ATGAAACATCACCATCACCATCACCATAGCGATTACGACATCCCCACTACTGAGAATCTTTATTTTCAGGGATCCGCCAAGGAGAGGGGCCTAATAAGCCCCAGTGATTTTGCCCAGCTGCAAAAATACATGGAATACTCCACCAAAAAGGTCAGTGATGTCCTAAAGCTCTTCGAGGATGGCGAGATGGCTAAATATGTCCAAGGAGATGCCATTGGGTACGAGGGATTCCAGCAATTCCTGAAAATCTATCTCGAAGTGGATAATGTTCCCAGACACCTAAGCCTGGCACTGTTTCAATCCTTTGAGACTGGTCACTGCTTAAATGAGACAAATGTGACAAAAGATGTGGTGTGTCTCAATGATGTTTCCTGCTACTTTTCCCTTCTGGAGGGTGGTCGGCCAGAAGACAAGTTAGAATGGTCTTAA</predictedOrfSequence>
		<clone psfCloneId="103976" psfCloneName="552.24.1" strain="SCS1" helperPlasmid="pSE111">
			<rzpdClone name="PSFEp758D0523"/>
			<insertPcr sizeBasePairs="1829">Contains insert of correct size</insertPcr>
			<sequencing status="Clone was not sequenced yet.">
				<sequencingResult>Clone was not sequenced or no result was entered yet.</sequencingResult>
			</sequencing>
		</clone>
		<clone psfCloneId="103977" psfCloneName="552.24.2" strain="SCS1" helperPlasmid="pSE111">
			<rzpdClone name="PSFEp758E0223"/>
			<proteinExpression expressesProtein="false">no expression observed</proteinExpression>
			<insertPcr sizeBasePairs="1829">Contains insert of correct size</insertPcr>
			<sequencing status="Clone was not sequenced yet.">
				<sequencingResult>Clone was not sequenced or no result was entered yet.</sequencingResult>
			</sequencing>
		</clone>
	</construct>
	<construct targetList="1" psfTargetId="200000678" genPeptAccession="AAC34806" genPeptGi="3551834" fromAminoAcid="2" toLastAminoAcid="true" vector="pQTG">
		<vectorRestrictionSite position="left" name="BamHI"/>
		<vectorRestrictionSite position="right" name="NotI"/>
		<pcrPrimer position="left" name="Pr0727" restrictionEnzyme="BamHI">
			<sequence length="26">CAGGATCCGCCAAGGAGAGGGGCCTA</sequence>
		</pcrPrimer>
		<pcrPrimer position="right" name="M13For-NotI-SacI" restrictionEnzyme="NotI">
			<sequence length="39">GCAGAGCTCGCGGCCGCGACGTTGTAAAACGACGGCCAG</sequence>
		</pcrPrimer>
		<pcrTemplateClone psfCloneId="38102">
			<rzpdClone name="IMAGp998O056269"/>
		</pcrTemplateClone>
		<predictedOrfSequence length="1119">ATGAGAGGATCGCATCACCATCACCATCACGGATCTAACACTAGTAGCAATTCCATGTCCCCTATACTAGGTTATTGGAAAATTAAGGGCCTTGTGCAACCCACTCGACTTCTTTTGGAATATCTTGAAGAAAAATATGAAGAGCATTTGTATGAGCGCGATGAAGGTGATAAATGGCGAAACAAAAAGTTTGAATTGGGTTTGGAGTTTCCCAATCTTCCTTATTATATTGATGGTGATGTTAAATTAACACAGTCTATGGCCATCATACGTTATATAGCTGACAAGCACAACATGTTGGGTGGTTGTCCAAAAGAGCGTGCAGAGATTTCAATGCTTGAAGGAGCGGTTTTGGATATTAGATACGGTGTTTCGAGAATTGCATATAGTAAAGACTTTGAAACTCTCAAAGTTGATTTTCTTAGCAAGCTACCTGAAATGCTGAAAATGTTCGAAGATCGTTTATGTCATAAAACATATTTAAATGGTGATCATGTAACCCATCCTGACTTCATGTTGTATGACGCTCTTGATGTTGTTTTATACATGGACCCAATGTGCCTGGATGCGTTCCCAAAATTAGTTTGTTTTAAAAAACGTATTGAAGCTATCCCACAAATTGATAAGTACTTGAAATCCAGCAAGTATATAGCATGGCCTTTGCAGGGCTGGCAAGCCACGTTTGGTGGTGGCGACCATCCTCCAACTAGTGGATCTGGTGGTGGTGGCGGATGGATGAGCGAGAATCTTTATTTTCAGGGATCCGCCAAGGAGAGGGGCCTAATAAGCCCCAGTGATTTTGCCCAGCTGCAAAAATACATGGAATACTCCACCAAAAAGGTCAGTGATGTCCTAAAGCTCTTCGAGGATGGCGAGATGGCTAAATATGTCCAAGGAGATGCCATTGGGTACGAGGGATTCCAGCAATTCCTGAAAATCTATCTCGAAGTGGATAATGTTCCCAGACACCTAAGCCTGGCACTGTTTCAATCCTTTGAGACTGGTCACTGCTTAAATGAGACAAATGTGACAAAAGATGTGGTGTGTCTCAATGATGTTTCCTGCTACTTTTCCCTTCTGGAGGGTGGTCGGCCAGAAGACAAGTTAGAATGGTCTTAA</predictedOrfSequence>
		<clone psfCloneId="106078" psfCloneName="559.52.2" strain="SCS1" helperPlasmid="pSE111">
			<rzpdClone name="PSFEp758A1227"/>
			<insertPcr sizeBasePairs="2083">Contains insert of correct size</insertPcr>
			<sequencing status="Clone was not sequenced yet.">
				<sequencingResult>Clone was not sequenced or no result was entered yet.</sequencingResult>
			</sequencing>
		</clone>
		<clone psfCloneId="106079" psfCloneName="559.52.3" strain="SCS1" helperPlasmid="pSE111">
			<rzpdClone name="PSFEp758B0627"/>
			<proteinExpression expressesProtein="true" observedSizeKDa="42" inductionTemperature="37">no data</proteinExpression>
			<insertPcr sizeBasePairs="2306">Contains insert of correct size</insertPcr>
			<sequencing status="Clone was not sequenced yet.">
				<sequencingResult>Clone was not sequenced or no result was entered yet.</sequencingResult>
			</sequencing>
		</clone>
	</construct>
	<construct targetList="1" psfTargetId="200000678" genPeptAccession="AAC34806" genPeptGi="3551834" fromAminoAcid="2" toAminoAcid="118" vector="pQTEV">
		<vectorRestrictionSite position="left" name="BamHI"/>
		<vectorRestrictionSite position="right" name="NotI"/>
		<pcrPrimer position="left" name="Pr0727" restrictionEnzyme="BamHI">
			<sequence length="26">CAGGATCCGCCAAGGAGAGGGGCCTA</sequence>
		</pcrPrimer>
		<pcrPrimer position="right" name="Pr1158" restrictionEnzyme="NotI">
			<sequence length="40">GACTGCGGCCGCTCAAGACCATTCTAACTTGTCTTCTGGC</sequence>
		</pcrPrimer>
		<pcrTemplateClone psfCloneId="38102">
			<rzpdClone name="IMAGp998O056269"/>
		</pcrTemplateClone>
		<predictedOrfSequence length="429">ATGAAACATCACCATCACCATCACCATAGCGATTACGACATCCCCACTACTGAGAATCTTTATTTTCAGGGATCCGCCAAGGAGAGGGGCCTAATAAGCCCCAGTGATTTTGCCCAGCTGCAAAAATACATGGAATACTCCACCAAAAAGGTCAGTGATGTCCTAAAGCTCTTCGAGGATGGCGAGATGGCTAAATATGTCCAAGGAGATGCCATTGGGTACGAGGGATTCCAGCAATTCCTGAAAATCTATCTCGAAGTGGATAATGTTCCCAGACACCTAAGCCTGGCACTGTTTCAATCCTTTGAGACTGGTCACTGCTTAAATGAGACAAATGTGACAAAAGATGTGGTGTGTCTCAATGATGTTTCCTGCTACTTTTCCCTTCTGGAGGGTGGTCGGCCAGAAGACAAGTTAGAATGGTCTTGA</predictedOrfSequence>
		<clone psfCloneId="106609" psfCloneName="552.148.1" strain="SCS1" helperPlasmid="pSE111">
			<rzpdClone name="PSFEp758E0924"/>
			<insertPcr sizeBasePairs="565">Contains insert of correct size</insertPcr>
			<sequencing status="Clone was not sequenced yet.">
				<sequencingResult>Clone was not sequenced or no result was entered yet.</sequencingResult>
			</sequencing>
		</clone>
		<clone psfCloneId="106610" psfCloneName="552.148.2" strain="SCS1" helperPlasmid="pSE111">
			<rzpdClone name="PSFEp758F0324"/>
			<proteinExpression expressesProtein="true" observedSizeKDa="16" soluble="3" whole="3" inductionTemperature="37">strong soluble expression</proteinExpression>
			<insertPcr sizeBasePairs="565">Contains insert of correct size</insertPcr>
			<sequencing status="Clone was completely sequenced.">
				<sequencingResult>Clone sequence(s) are as expected.</sequencingResult>
				<experimentalOrfSequence length="429">ATGAAACATCACCATCACCATCACCATAGCGATTACGACATCCCCACTACTGAGAATCTTTATTTTCAGGGATCCGCCAAGGAGAGGGGCCTAATAAGCCCCAGTGATTTTGCCCAGCTGCAAAAATACATGGAATACTCCACCAAAAAGGTCAGTGATGTCCTAAAGCTCTTCGAGGATGGCGAGATGGCTAAATATGTCCAAGGAGATGCCATTGGGTACGAGGGATTCCAGCAATTCCTGAAAATCTATCTCGAAGTGGATAATGTTCCCAGACACCTAAGCCTGGCACTGTTTCAATCCTTTGAGACTGGTCACTGCTTAAATGAGACAAATGTGACAAAAGATGTGGTGTGTCTCAATGATGTTTCCTGCTACTTTTCCCTTCTGGAGGGTGGTCGGCCAGAAGACAAGTTAGAATGGTCTTGA</experimentalOrfSequence>
			</sequencing>
		</clone>
	</construct>
</gene>
<gene ncbiGeneId="1611">
	<description>death-associated protein</description>
	<symbol>DAP</symbol>
	<construct targetList="1" psfTargetId="200000734" genPeptAccession="CAA53713" genPeptGi="434845" fromAminoAcid="2" toAminoAcid="102" vector="pQStrep2">
		<vectorRestrictionSite position="left" name="BamHI"/>
		<vectorRestrictionSite position="right" name="NotI"/>
		<pcrPrimer position="left" name="Pr0497" restrictionEnzyme="BamHI">
			<sequence length="26">CTGGATCCTCTTCGCCTCCCGAAGGG</sequence>
		</pcrPrimer>
		<pcrPrimer position="right" name="Pr0498" restrictionEnzyme="NotI">
			<sequence length="30">GTGAGCGGCCGCCTTGCGTGGCTGCTGGAT</sequence>
		</pcrPrimer>
		<pcrTemplateClone psfCloneId="36996">
			<rzpdClone name="IMAGp998H093967"/>
		</pcrTemplateClone>
		<predictedOrfSequence length="375">ATGAGAGGATCGCATCACCATCACCATCACGGATCCTCTTCGCCTCCCGAAGGGAAACTAGAGACTAAAGCTGGACACCCGCCCGCCGTGAAAGCTGGTGGAATGCGAATTGTGCAGAAACACCCACATACAGGAGACACCAAAGAAGAGAAAGACAAGGATGACCAGGAATGGGAAAGCCCCAGTCCACCTAAACCCACTGTGTTCATCTCTGGGGTCATCGCCCGGGGTGACAAAGATTTCCCCCCGGCGGCTGCGCAGGTGGCTCACCAGAAGCCGCATGCCTCCATGGACAAGCATCCTTCCCCAAGAACCCAGCACATCCAGCAGCCACGCAAGGCGGCCGCTTGGAGCCACCCGCAGTTCGAAAAATAA</predictedOrfSequence>
		<clone psfCloneId="63241" psfCloneName="396.309.3" strain="SCS1" helperPlasmid="pSE111">
			<rzpdClone name="PSFEp758C0112"/>
			<rzpdClone name="PSFEp758F011"/>
			<proteinExpression expressesProtein="false">no expression observed</proteinExpression>
			<insertPcr sizeBasePairs="500">Contains insert, size was not compared to expectation</insertPcr>
			<sequencing status="Clone was not sequenced yet.">
				<sequencingResult>Clone was not sequenced or no result was entered yet.</sequencingResult>
			</sequencing>
		</clone>
		<clone psfCloneId="63242" psfCloneName="396.309.4" strain="SCS1" helperPlasmid="pSE111">
			<rzpdClone name="PSFEp758C0613"/>
			<rzpdClone name="PSFEp758F121"/>
			<insertPcr sizeBasePairs="500">Contains insert, size was not compared to expectation</insertPcr>
			<sequencing status="Clone was not sequenced yet.">
				<sequencingResult>Clone was not sequenced or no result was entered yet.</sequencingResult>
			</sequencing>
		</clone>
	</construct>
</gene>
<gene ncbiGeneId="1627">
	<description>drebrin 1</description>
	<symbol>DBN1</symbol>
	<synonym>D0S117E</synonym>
	<synonym>DKFZp434D064</synonym>
	<construct targetList="3" psfTargetId="200001299" genPeptAccession="AAH07567" genPeptGi="14043159" fromAminoAcid="2" toLastAminoAcid="true" vector="pQTEV">
		<vectorRestrictionSite position="left" name="BamHI"/>
		<vectorRestrictionSite position="right" name="NotI"/>
		<pcrPrimer position="left" name="Pr1376" restrictionEnzyme="BamHI">
			<sequence length="26">CAGGATCCGCCGGCGTCAGCTTCAGC</sequence>
		</pcrPrimer>
		<pcrPrimer position="right" name="pQE276">
			<sequence length="20">GGCAACCGAGCGTTCTGAAC</sequence>
		</pcrPrimer>
		<pcrTemplateClone psfCloneId="9148">
			<rzpdClone name="MPMGp800E02524"/>
		</pcrTemplateClone>
		<predictedOrfSequence length="2022">ATGAAACATCACCATCACCATCACCATAGCGATTACGACATCCCCACTACTGAGAATCTTTATTTTCAGGGATCCGCCGGCGTCAGCTTCAGCGGCCACCGCCTGGAGCTGCTGGCGGCTTACGAGGAGGTGATCCGAGAGGAGAGCGCGGCCGACTGGGCTCTGTACACATATGAAGATGGCTCCGATGACCTCAAGCTTGCAGCATCAGGAGAAGGGGGCTTGCAGGAGCTTTCGGGACACTTTGAGAACCAGAAGGTGATGTACGGCTTCTGCAGTGTCAAGGACTCCCAAGCTGCTCTGCCAAAATACGTGCTCATCAACTGGGTGGGCGAAGATGTGCCTGATGCCCGCAAGTGCGCTTGTGCCAGCCACGTGGCTAAGGTGGCAGAGTTCTTCCAGGGTGTCGACGTGATCGTGAACGCCAGCAGCGTGGAAGACATAGACGCGGGTGCCATCGGGCAGCGGCTCTCTAACGGGCTGGCGCGACTCTCCAGCCCTGTGCTGCACCGACTGCGGCTGCGAGAGGATGAGAACGCAGAGCCCGTGGGCACCACCTACCAGAAGACGGATGCAGCTGTGGAAATGAAGCGGATTAACCGAGAGCAGTTCTGGGAGCAGGCCAAGAAGGAAGAAGAGCTGCGGAAGGAGGAGGAGCGGAAGAAGGCCCTGGATGAGAGGCTCAGGTTCGAGCAGGAGCGGATGGAGCAGGAGCGGCAGGAGCAAGAGGAGCGCGAGCGGCGCTACCGGGAGCGGGAGCAGCAGATCGAGGAGCACAGGAGGAAACAGCAGACTTTAGAAGCGGAAGAGGCCAAGAGGCGGTTGAAGGAGCAGTCTATCTTTGGTGACCATCGGGATGAGGAGGAAGAGACCCACATGAAGAAGTCAGAGTCGGAGGTGGAGGAGGCAGCAGCTATTATTGCCCAGCGGCCTGACAACCCAAGGGAGTTCTTCAAGCAGCAGGAAAGAGTCGCATCGGCCTCTGCGGGCAGCTGTGATGTACCCTCGCCCTTCAACCATCGACCAGGCAGCCACCTGGACAGCCACCGGAGGATGGCGCCCACTCCCATCCCCACGCGGAGCCCGTCTGACTCCAGCACCGCCTCCACCCCTGTCGCTGAGCAGATAGAGCGGGCCCTGGATGAGGTCACCTCCTCGCAGCCTCCACCACTGCCACCGCCACCCCCACCAGCCCAAGAGACCCAGGAGCCCAGCCCCATCCTAGACAGTGAGGAGACCAGAGCAGCAGCCCCTCAGGCCTGGGCCGGCCCCATGGAGGAGCCCCCTCAGGCACAGGCGCCTCCCCGGGGGCCAGGCAGCCCTGCAGAGGACTTGATGTTCATGGAGTCTGCAGAGCAGGCTGTCCTGGCTGCTCCCGTGGAGCCTGCCACAGCTGACGCCACGGAGGTCCACGATGCAGCTGACACCATTGAAACTGACACTGCCACTGCTGACACCACTGTTGCCAACAACGTACCCCCCGCCGCCACCAGCCTCATTGACCTATGGCCTGGCAACGGGGAAGGGGCCTCCACACTCCAGGGTGAGCCCAGGGCCCCCACGCCACCCTCGGGTACTGAGGTCACCCTGGCAGAGGTGCCCCTGCTGGATGAGGTGGCTCCGGAGCCACTGCTGCCAGCAGGCGAAGGCTGTGCCACCCTTCTCAACTTTGATGAGCTGCCTGAGCCGCCAGCCACCTTCTGTGACCCAGAGGAAGTGGAAGGGGAGCCCCTGGCTGCCCCCCAGACCCCAACTCTGCCCTCAGCCCTTGAGGAGCTGGAGCAAGAGCAGGAGCCGGAGCCCCACCTGCTAACCAATGGCGAGACCACCCAGAAGGAGGGGACCCAGGCCAGTGAGGGGTACTTCAGTCAATCACAGGAGGAGGAGTTTGCCCAATCGGAAGAGCTCTGTGCCAAGGCTCCGCCTCCTGTGTTCTACAACAAGCCTCCAGAGATCGACATCACATGCTGGGATGCAGACCCAGTTCCAGAAGAGGAGGAGGGCTTCGAGGGTGGTGATTAG</predictedOrfSequence>
		<clone psfCloneId="108923" psfCloneName="552.344.2" strain="SCS1" helperPlasmid="pRARE">
			<rzpdClone name="PSFEp250C052"/>
			<proteinExpression expressesProtein="true" observedSizeKDa="90" soluble="1" whole="1" inductionTemperature="37">weak soluble expression</proteinExpression>
			<insertPcr sizeBasePairs="2962">Contains insert of correct size</insertPcr>
			<sequencing status="Clone was partly sequenced.">
				<sequencingResult>Clone sequence(s) are as expected.</sequencingResult>
			</sequencing>
		</clone>
	</construct>
</gene>
<gene ncbiGeneId="1635">
	<description>dCMP deaminase</description>
	<symbol>DCTD</symbol>
	<construct targetList="1" psfTargetId="200000505" genPeptAccession="AAC37579" genPeptGi="886280" fromAminoAcid="2" toLastAminoAcid="true" vector="pQE30N">
		<vectorRestrictionSite position="left" name="BamHI"/>
		<vectorRestrictionSite position="right" name="NotI"/>
		<pcrPrimer position="left" name="Pr0535" restrictionEnzyme="BamHI">
			<sequence length="31">GAGGATCCAGTGAAGTTTCCTGCAAGAAACG</sequence>
		</pcrPrimer>
		<pcrPrimer position="right" name="M13For-NotI-SacI" restrictionEnzyme="NotI">
			<sequence length="39">GCAGAGCTCGCGGCCGCGACGTTGTAAAACGACGGCCAG</sequence>
		</pcrPrimer>
		<pcrTemplateClone psfCloneId="34566">
			<rzpdClone name="IMAGp998D051903"/>
		</pcrTemplateClone>
		<predictedOrfSequence length="570">ATGAGAGGATCGCATCACCATCACCATCACGGATCCAGTGAAGTTTCCTGCAAGAAACGGGACGACTATTTGGAATGGCCAGAGTATTTTATGGCTGTGGCCTTCTTATCAGCACAGAGAAGCAAAGATCCAAATTCCCAGGTCGGCGCCTGCATCGTGAATTCAGAAAACAAGATTGTCGGGATTGGGTACAATGGGATGCCAAATGGGTGCAGTGATGACGTGTTGCCTTGGAGAAGGACAGCAGAGAATAAGCTGGACACCAAATACCCGTACGTGTGCCATGCGGAGCTGAATGCCATCATGAACAAAAATTCGACCGATGTGAAAGGCTGTAGTATGTATGTTGCCTTGTTCCCTTGTAATGAATGCGCTAAGCTCATCATCCAGGCAGGTATAAAAGAAGTGATTTTCATGTCTGATAAATACCATGATAGTGACGAGGCAACTGCTGCGAGGCTCCTGTTTAATATGGCCGGGGTGACATTCCGGAAATTCATACCGAAGTGCAGCAAGATTGTCATTGACTTTGATTCAATTAACAGCAGACCGAGTCAAAAGCTTCAGTGA</predictedOrfSequence>
		<clone psfCloneId="102679" psfCloneName="430.184.3" strain="SCS1" helperPlasmid="pSE111">
			<rzpdClone name="PSFEp758A0922"/>
			<rzpdClone name="PSFEp758F0423"/>
			<insertPcr sizeBasePairs="1019">Contains insert of correct size</insertPcr>
			<sequencing status="Clone was not sequenced yet.">
				<sequencingResult>Clone was not sequenced or no result was entered yet.</sequencingResult>
			</sequencing>
		</clone>
		<clone psfCloneId="102681" psfCloneName="430.184.5" strain="SCS1" helperPlasmid="pSE111">
			<rzpdClone name="PSFEp758B0322"/>
			<proteinExpression expressesProtein="true" observedSizeKDa="21" soluble="2" whole="2" inductionTemperature="37">moderate soluble expression</proteinExpression>
			<insertPcr sizeBasePairs="948">Contains insert of correct size</insertPcr>
			<sequencing status="Clone was not sequenced yet.">
				<sequencingResult>Clone was not sequenced or no result was entered yet.</sequencingResult>
			</sequencing>
		</clone>
	</construct>
	<construct targetList="1" psfTargetId="200000505" genPeptAccession="AAC37579" genPeptGi="886280" fromAminoAcid="2" toLastAminoAcid="true" vector="pQTEV">
		<vectorRestrictionSite position="left" name="BamHI"/>
		<vectorRestrictionSite position="right" name="NotI"/>
		<pcrPrimer position="left" name="Pr0535" restrictionEnzyme="BamHI">
			<sequence length="31">GAGGATCCAGTGAAGTTTCCTGCAAGAAACG</sequence>
		</pcrPrimer>
		<pcrPrimer position="right" name="M13For-NotI-SacI" restrictionEnzyme="NotI">
			<sequence length="39">GCAGAGCTCGCGGCCGCGACGTTGTAAAACGACGGCCAG</sequence>
		</pcrPrimer>
		<pcrTemplateClone psfCloneId="34566">
			<rzpdClone name="IMAGp998D051903"/>
		</pcrTemplateClone>
		<predictedOrfSequence length="609">ATGAAACATCACCATCACCATCACCATAGCGATTACGACATCCCCACTACTGAGAATCTTTATTTTCAGGGATCCAGTGAAGTTTCCTGCAAGAAACGGGACGACTATTTGGAATGGCCAGAGTATTTTATGGCTGTGGCCTTCTTATCAGCACAGAGAAGCAAAGATCCAAATTCCCAGGTCGGCGCCTGCATCGTGAATTCAGAAAACAAGATTGTCGGGATTGGGTACAATGGGATGCCAAATGGGTGCAGTGATGACGTGTTGCCTTGGAGAAGGACAGCAGAGAATAAGCTGGACACCAAATACCCGTACGTGTGCCATGCGGAGCTGAATGCCATCATGAACAAAAATTCGACCGATGTGAAAGGCTGTAGTATGTATGTTGCCTTGTTCCCTTGTAATGAATGCGCTAAGCTCATCATCCAGGCAGGTATAAAAGAAGTGATTTTCATGTCTGATAAATACCATGATAGTGACGAGGCAACTGCTGCGAGGCTCCTGTTTAATATGGCCGGGGTGACATTCCGGAAATTCATACCGAAGTGCAGCAAGATTGTCATTGACTTTGATTCAATTAACAGCAGACCGAGTCAAAAGCTTCAGTGA</predictedOrfSequence>
		<clone psfCloneId="107730" psfCloneName="552.198.1" strain="SCS1" helperPlasmid="pRARE">
			<rzpdClone name="PSFEp250B031"/>
			<insertPcr sizeBasePairs="943">Contains insert of correct size</insertPcr>
			<sequencing status="Clone was not sequenced yet.">
				<sequencingResult>Clone was not sequenced or no result was entered yet.</sequencingResult>
			</sequencing>
		</clone>
		<clone psfCloneId="107731" psfCloneName="552.198.2" strain="SCS1" helperPlasmid="pRARE">
			<rzpdClone name="PSFEp250B121"/>
			<proteinExpression expressesProtein="true" observedSizeKDa="22" soluble="2" whole="2" inductionTemperature="37">moderate soluble expression</proteinExpression>
			<insertPcr sizeBasePairs="971">Contains insert of correct size</insertPcr>
			<sequencing status="Clone was completely sequenced.">
				<sequencingResult>Mutations to the expected sequence were found, but all are silent.</sequencingResult>
				<experimentalOrfSequence length="609">ATGAAACATCACCATCACCATCACCATAGCGATTACGACATCCCCACTACTGAGAATCTTTATTTTCAGGGATCCAGTGAAGTTTCCTGCAAGAAACGGGACGACTATTTGGAATGGCCAGAGTATTTTATGGCTGTGGCCTTCTTATCAGCACAGAGAAGCAAAGATCCAAATTCCCAGGTCGGCGCCTGCATCGTGAATTCAGAAAACAAGATTGTCGGGATTGGGTACAATGGGATGCCAAATGGGTGCAGTGATGACGTGTTGCCTTGGAGAAGGACAGCAGAGAATAAGCTGGACACCAAATACCCGTACGTGTGCCATGCGGAGCTGAATGCCATCATGAACAAAAATTCGACCGATGTGAAAGGCTGTAGTATGTATGTTGCCTTGTTCCCTTGTAATGAATGCGCTAAGCTCATCATCCAGGCAGGTATAAAAGAAGTGATTTTCATGTCTGATAAATACCATGATAGTGACGAGGCAACTGCTGCGAGGCTCCTGTTTAATATGGCCGGGGTGACATTCCGGAAATTCATACCGAAGTGCAGCAAGATTGTCATTGACTTTGATTCAATTAATAGCAGACCGAGTCAAAAGCTTCAGTGA</experimentalOrfSequence>
			</sequencing>
		</clone>
	</construct>
</gene>
<gene ncbiGeneId="1827">
	<description>Down syndrome critical region gene 1</description>
	<symbol>DSCR1</symbol>
	<synonym>ADAPT78</synonym>
	<synonym>CSP1</synonym>
	<synonym>DSC1</synonym>
	<synonym>MCIP1</synonym>
	<synonym>RCN1</synonym>
	<construct targetList="1" psfTargetId="200000474" genPeptAccession="AAB84370" genPeptGi="2618743" fromAminoAcid="2" toAminoAcid="117" vector="pQStrep2">
		<vectorRestrictionSite position="left" name="BamHI"/>
		<vectorRestrictionSite position="right" name="NotI"/>
		<pcrPrimer position="left" name="Pr0657" restrictionEnzyme="BamHI">
			<sequence length="38">GAGGATCCAAGTTATATTTTGCTCAGACCTTACACATA</sequence>
		</pcrPrimer>
		<pcrPrimer position="right" name="Pr0658" restrictionEnzyme="NotI">
			<sequence length="30">GTCTGCGGCCGCGCTGAGGTGGATCGGCGT</sequence>
		</pcrPrimer>
		<pcrTemplateClone psfCloneId="6158">
			<rzpdClone name="IMAGp998B07734"/>
		</pcrTemplateClone>
		<predictedOrfSequence length="420">ATGAGAGGATCGCATCACCATCACCATCACGGATCCAAGTTATATTTTGCTCAGACCTTACACATAGGAAGCTCACACCTGGCTCCGCCAAATCCAGACAAGCAGTTTCTGATCTCCCCTCCCGCCTCTCCGCCAGTGGGATGGAAACAAGTGGAAGATGCGACCCCAGTCATAAACTATGATCTCTTATATGCCATCTCCAAGCTGGGGCCAGGGGAAAAGTATGAATTGCACGCAGCGACTGACACCACTCCCAGCGTGGTGGTCCATGTATGTGAGAGTGATCAAGAGAAGGAGGAAGAAGAGGAAATGGAAAGAATGAGGAGACCTAAGCCAAAAATTATCCAGACCAGGAGGCCGGAGTACACGCCGATCCACCTCAGCGCGGCCGCTTGGAGCCACCCGCAGTTCGAAAAATAA</predictedOrfSequence>
		<clone psfCloneId="63039" psfCloneName="396.254.3" strain="SCS1" helperPlasmid="pSE111">
			<rzpdClone name="PSFEp758F151"/>
			<rzpdClone name="PSFEp758C0812"/>
			<proteinExpression expressesProtein="false">no expression observed</proteinExpression>
			<insertPcr sizeBasePairs="650">Contains insert, size was not compared to expectation</insertPcr>
			<sequencing status="Clone was not sequenced yet.">
				<sequencingResult>Clone was not sequenced or no result was entered yet.</sequencingResult>
			</sequencing>
		</clone>
		<clone psfCloneId="63040" psfCloneName="396.254.4" strain="SCS1" helperPlasmid="pSE111">
			<rzpdClone name="PSFEp758F041"/>
			<rzpdClone name="PSFEp758C0213"/>
			<insertPcr sizeBasePairs="500">Contains insert, size was not compared to expectation</insertPcr>
			<sequencing status="Clone was not sequenced yet.">
				<sequencingResult>Clone was not sequenced or no result was entered yet.</sequencingResult>
			</sequencing>
		</clone>
	</construct>
</gene>
<gene ncbiGeneId="1917">
	<description>eukaryotic translation elongation factor 1 alpha 2</description>
	<symbol>EEF1A2</symbol>
	<synonym>EEF1AL</synonym>
	<synonym>EF-1-alpha-2</synonym>
	<synonym>EF1A</synonym>
	<synonym>HS1</synonym>
	<synonym>STN</synonym>
	<construct targetList="3" psfTargetId="200001268" genPeptAccession="AAH00432" genPeptGi="12653327" fromAminoAcid="2" toLastAminoAcid="true" vector="pQTEV">
		<vectorRestrictionSite position="left" name="BamHI"/>
		<vectorRestrictionSite position="right" name="NotI"/>
		<pcrPrimer position="left" name="Pr1354" restrictionEnzyme="BglII">
			<sequence length="27">GAAGATCTGGCAAGGAGAAGACCCACA</sequence>
		</pcrPrimer>
		<pcrPrimer position="right" name="pQE276">
			<sequence length="20">GGCAACCGAGCGTTCTGAAC</sequence>
		</pcrPrimer>
		<pcrTemplateClone psfCloneId="15495">
			<rzpdClone name="MPMGp800C22600"/>
		</pcrTemplateClone>
		<predictedOrfSequence length="1464">ATGAAACATCACCATCACCATCACCATAGCGATTACGACATCCCCACTACTGAGAATCTTTATTTTCAGGGATCTGGCAAGGAGAAGACCCACATCAACATCGTGGTCATCGGCCACGTGGACTCCGGAAAGTCCACCACCACGGGCCACCTCATCTACAAATGCGGAGGTATTGACAAAAGGACCATTGAGAAGTTCGAGAAGGAGGCGGCTGAGATGGGGAAGGGATCCTTCAAGTATGCCTGGGTGCTGGACAAGCTGAAGGCGGAGCGTGAGCGCGGCATCACCATCGACATCTCCCTCTGGAAGTTCGAGACCACCAAGTACTACATCACCATCATCGATGCCCCCGGCCACCGCGACTTCATCAAGAACATGATCACGGGTACATCCCAGGCGGACTGCGCAGTGCTGATCGTGGCGGCGGGCGTGGGCGAGTTCGAGGCGGGCATCTCCAAGAATGGGCAGACGCGGGAGCATGCCCTGCTGGCCTACACGCTGGGTGTGAAGCAGCTCATCGTGGGCGTGAACAAAATGGACTCCACAGAGCCGGCCTACAGCGAGAAGCGCTACGACGAGATCGTCAAGGAAGTCAGCGCCTACATCAAGAAGATCGGCTACAACCCGGCCACCGTGCCCTTTGTGCCCATCTCCGGCTGGCACGGTGACAACATGCTGGAGCCCTCCCCCAACATGCCGTGGTTCAAGGGCTGGAAGGTGGAGCGTAAGGAGGGCAACGCAAGCGGCGTGTCCCTGCTGGAGGCCCTGGACACCATCCTGCCCCCCACGCGCCCCACGGACAAGCCCCTGCGCCTGCCGCTGCAGGACGTGTACAAGATTGGCGGCATTGGCACGGTGCCCGTGGGCCGGGTGGAGACCGGCATCCTGCGGCCGGGCATGGTGGTGACCTTTGCGCCAGTGAACATCACCACTGAGGTGAAGTCAGTGGAGATGCACCACGAGGCTCTGAGCGAAGCTCTGCCCGGCGACAACGTCGGCTTCAATGTGAAGAACGTGTCGGTGAAGGACATCCGGCGGGGCAACGTGTGTGGGGACAGCAAGTCTGACCCGCCGCAGGAGGCTGCTCAGTTCACCTCCCAGGTCATCATCCTGAACCACCCGGGGCAGATTAGCGCCGGCTACTCCCCGGTCATCGACTGCCACACAGCCCACATCGCCTGCAAGTTTGCGGAGCTGAAGGAGAAGATTGACCGGCGCTCTGGCAAGAAGCTGGAGGACAACCCCAAGTCCCTGAAGTCTGGAGACGCGGCCATCGTGGAGATGGTGCCGGGAAAGCCCATGTGTGTGGAGAGCTTCTCCCAGTACCCGCCTCTCGGCCGCTTCGCCGTGCGCGACATGAGGCAGACGGTGGCCGTAGGCGTCATCAAGAACGTGGAGAAGAAGAGCGGCGGCGCCGGCAAGGTCACCAAGTCGGCGCAGAAGGCGCAGAAGGCGGGCAAGTGA</predictedOrfSequence>
		<clone psfCloneId="109114" psfCloneName="552.376.1" strain="SCS1" helperPlasmid="pRARE">
			<rzpdClone name="PSFEp250G072"/>
			<insertPcr sizeBasePairs="1217">Contains insert of correct size</insertPcr>
			<sequencing status="Clone was not sequenced yet.">
				<sequencingResult>Clone was not sequenced or no result was entered yet.</sequencingResult>
			</sequencing>
		</clone>
		<clone psfCloneId="109115" psfCloneName="552.376.2" strain="SCS1" helperPlasmid="pRARE">
			<rzpdClone name="PSFEp250H042"/>
			<proteinExpression expressesProtein="false">no expression observed</proteinExpression>
			<insertPcr sizeBasePairs="1283">Contains insert of correct size</insertPcr>
			<sequencing status="Clone was not sequenced yet.">
				<sequencingResult>Clone was not sequenced or no result was entered yet.</sequencingResult>
			</sequencing>
		</clone>
	</construct>
</gene>
<gene ncbiGeneId="1937">
	<description>eukaryotic translation elongation factor 1 gamma</description>
	<symbol>EEF1G</symbol>
	<synonym>EF1G</synonym>
	<construct targetList="3" psfTargetId="200001225" genPeptAccession="AAH15813" genPeptGi="16041844" fromAminoAcid="2" toLastAminoAcid="true" vector="pQTEV">
		<vectorRestrictionSite position="left" name="BamHI"/>
		<vectorRestrictionSite position="right" name="NotI"/>
		<pcrPrimer position="left" name="Pr1397" restrictionEnzyme="Esp3I">
			<sequence length="31">GCGTCTCGGATCGGCGGCTGGGACCCTGTAC</sequence>
		</pcrPrimer>
		<pcrPrimer position="right" name="pQE276">
			<sequence length="20">GGCAACCGAGCGTTCTGAAC</sequence>
		</pcrPrimer>
		<pcrTemplateClone psfCloneId="11973">
			<rzpdClone name="MPMGp800O04554"/>
		</pcrTemplateClone>
		<predictedOrfSequence length="1386">ATGAAACATCACCATCACCATCACCATAGCGATTACGACATCCCCACTACTGAGAATCTTTATTTTCAGGGATCGGCGGCTGGGACCCTGTACACGTATCCTGAAAACTGGAGGGCCTTCAAGGCTCTCATCGCTGCTCAGTACAGCGGGGCTCAGGTCCGCGTGCTCTCCGCACCACCCCACTTCCATTTTGGCCAAACCAACCGCACCCCTGAATTTCTCCGCAAATTTCCTGCCGGCAAGGTCCCAGCATTTGAGGGTGATGATGGATTCTGTGTGTTTGAGAGCAACGCCATTGCCTACTATGTGAGCAATGAGGAGCTGCGGGGAAGTACTCCAGAGGCAGCAGCCCAGGTGGTGCAGTGGGTGAGCTTTGCTGATTCCGATATAGTGCCCCCAGCCAGTACCTGGGTGTTCCCCACCTTGGGCATCATGCACCACAACAAACAGGCCACTGAGAATGCAAAGGAGGAAGTGAGGCGAATTCTGGGGCTGCTGGATGCTTACTTGAAGACGAGGACTTTTCTGGTGGGCGAACGAGTGACATTGGCTGACATCACAGTTGTCTGCACCCTGTTGTGGCTCTATAAGCAGGTTCTAGAGCCTTCTTTCCGCCAGGCCTTTCCCAATACCAACCGCTGGTTCCTCACCTGCATTAACCAGCCCCAGTTCCGGGCTGTCTTGGGGGAAGTGAAACTGTGTGAGAAGATGGCCCAGTTTGATGCTAAAAAGTTTGCAGAGACCCAACCTAAAAAGGACACACCACGGAAAGAGAAGGGTTCACGGGAAGAGAAGCAGAAGCCCCAGGCTGAGCGGAAGGAGGAGAAAAAGGCGGCTGCCCCTGCTCCTGAGGAGGAGATGGATGAATGTGAGCAGGCGCTGGCTGCTGAGCCCAAGGCCAAGGACCCCTTCGCTCACCTGCCCAAGAGTACCTTTGTGTTGGATGAATTTAAGCGCAAGTACTCCAATGAGGACACACTCTCTGTGGCACTGCCATATTTCTGGGAGCACTTTGATAAGGACGGCTGGTCCCTGTGGTACTCAGAGTATCGCTTCCCTGAAGAACTCACTCAGACCTTCATGAGCTGCAATCTCATCACTGGAATGTTCCAGCGACTGGACAAGCTGAGGAAGAATGCCTTCGCCAGTGTCATCCTTTTTGGAACCAACAATAGCAGCTCCATTTCTGGAGTCTGGGTCTTCCGAGGCCAGGAGCTTGCCTTTCCGCTGAGTCCAGATTGGCAGGTGGACTACGAGTCATACACATGGCGGAAACTGGATCCTGGCAGCGAGGAGACCCAGACGCTGGTTCGAGAGTACTTTTCCTGGGAGGGGGCCTTCCAGCATGTGGGCAAAGCCTTCAATCAGGGCAAGATCTTCAAGTGA</predictedOrfSequence>
		<clone psfCloneId="108434" psfCloneName="552.271.4" strain="SCS1" helperPlasmid="pRARE">
			<rzpdClone name="PSFEp250H061"/>
			<proteinExpression expressesProtein="true" observedSizeKDa="51" soluble="3" whole="2" inductionTemperature="37">strong soluble expression</proteinExpression>
			<insertPcr sizeBasePairs="1719">Contains insert of correct size</insertPcr>
			<sequencing status="Clone was partly sequenced.">
				<sequencingResult>Clone was not sequenced or no result was entered yet.</sequencingResult>
			</sequencing>
		</clone>
	</construct>
</gene>
<gene ncbiGeneId="1974">
	<description>eukaryotic translation initiation factor 4A, isoform 2</description>
	<symbol>EIF4A2</symbol>
	<synonym>BM-010</synonym>
	<synonym>DDX2B</synonym>
	<synonym>EIF4A</synonym>
	<synonym>EIF4F</synonym>
	<construct targetList="3" genPeptAccession="AAH48105" genPeptGi="29126861" fromAminoAcid="2" toLastAminoAcid="true" vector="pQTEV">
		<vectorRestrictionSite position="left" name="BamHI"/>
		<vectorRestrictionSite position="right" name="NotI"/>
		<pcrPrimer position="left" name="Pr1442" restrictionEnzyme="BamHI">
			<sequence length="27">CTGGATCCTCTGGTGGCTCCGCGGATT</sequence>
		</pcrPrimer>
		<pcrPrimer position="right" name="pQE276">
			<sequence length="20">GGCAACCGAGCGTTCTGAAC</sequence>
		</pcrPrimer>
		<pcrTemplateClone psfCloneId="12216">
			<rzpdClone name="MPMGp800G12557"/>
		</pcrTemplateClone>
		<predictedOrfSequence length="1299">ATGAAACATCACCATCACCATCACCATAGCGATTACGACATCCCCACTACTGAGAATCTTTATTTTCAGGGATCCTCTGGTGGCTCCGCGGATTATAACAGCAGAGAACATGGCGGCCCAGAGGGAATGGACCCCGATGGTGTCATCGAGAGCAACTGGAATGAGATTGTTGATAACTTTGATGATATGAATTTAAAGGAGTCTCTCCTTCGTGGCATCTATGCTTACGGTTTTGAGAAGCCTTCCGCTATTCAGCAGAGAGCTATTATTCCCTGTATTAAAGGGTATGATGTGATTGCTCAAGCTCAGTCAGGTACTGGCAAGACAGCCACATTTGCTATTTCCATCCTGCAACAGTTGGAGATTGAGTTCAAGGAGACCCAAGCACTAGTATTGGCCCCCACCAGAGAACTGGCTCAACAGATCCAAAAGGTAATTCTGGCACTTGGAGACTATATGGGAGCCACTTGTCATGCCTGCATTGGTGGAACAAATGTTCGAAATGAAATGCAAAAACTGCAGGCTGAAGCACCACATATTGTTGTTGGTACACCCGGGAGAGTGTTTGATATGTTAAACAGAAGATACCTTTCTCCAAAATGGATCAAAATGTTTGTTTTGGATGAAGCAGATGAAATGTTGAGCCGTGGTTTTAAGGATCAAATCTATGAGATTTTCCAAAAACTAAACACAAGTATTCAGGTTGTGTTGCTTTCTGCCACAATGCCAACTGATGTGTTGGAAGTGACCAAAAAATTCATGAGAGATCCAATTCGAATTCTGGTGAAAAAGGAAGAATTGACCCTTGAAGGAATCAAACAGTTTTATATTAATGTTGAGAGAGAGGAATGGAAGTTGGATACACTTTGTGACTTGTACGAGACACTGACCATTACACAGGCTGTTATTTTTCTCAATACGAGGCGCAAGGTGGACTGGCTGACTGAGAAGATGCATGCCAGAGACTTCACAGTTTCTGCTCTGCATGGTGACATGGACCAGAAGGAGAGAGATGTTATCATGAGGGAATTCCGGTCAGGGTCAAGTCGTGTTCTGATCACTACTGACTTGTTGGCTCGCGGGATTGATGTGCAACAAGTGTCTTTGGTTATAAATTATGATCTACCTACCAATCGTGAAAACTATATTCACAGAATTGGCAGAGGGGGTCGATTTGGGAGGAAAGGTGTGGCTATAAACTTTGTTACTGAAGAAGACAAGAGGATTCTTCGTGACATTGAGACTTTCTACAATACTACAGTGGAGGAGATGCCCATGAATGTGGCTGACCTTATTTAA</predictedOrfSequence>
		<clone psfCloneId="109024" psfCloneName="552.361.1" strain="SCS1" helperPlasmid="pRARE">
			<rzpdClone name="PSFEp250G082"/>
			<insertPcr sizeBasePairs="2275">Contains insert of correct size</insertPcr>
			<sequencing status="Clone was partly sequenced.">
				<sequencingResult>Clone sequence(s) are as expected.</sequencingResult>
			</sequencing>
		</clone>
		<clone psfCloneId="109025" psfCloneName="552.361.2" strain="SCS1" helperPlasmid="pRARE">
			<rzpdClone name="PSFEp250H052"/>
			<proteinExpression expressesProtein="true" observedSizeKDa="53" soluble="2" whole="2" inductionTemperature="37">moderate soluble expression</proteinExpression>
			<insertPcr sizeBasePairs="2262">Contains insert of correct size</insertPcr>
			<sequencing status="Clone was partly sequenced.">
				<sequencingResult>Clone sequence(s) are as expected.</sequencingResult>
			</sequencing>
		</clone>
	</construct>
</gene>
<gene ncbiGeneId="2079">
	<description>enhancer of rudimentary homolog (Drosophila)</description>
	<symbol>ERH</symbol>
	<synonym>DROER</synonym>
	<construct targetList="1" psfTargetId="200000728" genPeptAccession="AAC51172" genPeptGi="1519519" fromAminoAcid="2" toAminoAcid="104" vector="pQStrep2">
		<vectorRestrictionSite position="left" name="BamHI"/>
		<vectorRestrictionSite position="right" name="NotI"/>
		<pcrPrimer position="left" name="Pr0589" restrictionEnzyme="BamHI">
			<sequence length="30">CTGGATCCTCTCACACCATTTTGCTGGTAC</sequence>
		</pcrPrimer>
		<pcrPrimer position="right" name="Pr0590" restrictionEnzyme="NotI">
			<sequence length="30">CTGTGCGGCCGCTTTCCCAGCCTGTTGGGC</sequence>
		</pcrPrimer>
		<pcrTemplateClone psfCloneId="31966">
			<rzpdClone name="IMAGp998B19784"/>
		</pcrTemplateClone>
		<predictedOrfSequence length="381">ATGAGAGGATCGCATCACCATCACCATCACGGATCCTCTCACACCATTTTGCTGGTACAGCCTACCAAGAGGCCAGAAGGCAGAACTTATGCTGACTACGAATCTGTGAATGAATGCATGGAAGGTGTTTGTAAAATGTATGAAGAACATCTGAAAAGAATGAATCCCAACAGTCCCTCTATCACATATGACATCAGTCAGTTGTTTGATTTCATCGATGATCTGGCAGACCTCAGCTGCCTGGTTTACCGAGCTGATACCCAGACATACCAGCCTTATAACAAAGACTGGATTAAAGAGAAGATCTACGTGCTCCTTCGTCGGCAGGCCCAACAGGCTGGGAAAGCGGCCGCTTGGAGCCACCCGCAGTTCGAAAAATAA</predictedOrfSequence>
		<clone psfCloneId="62872" psfCloneName="396.208.1" strain="SCS1" helperPlasmid="pSE111">
			<rzpdClone name="PSFEp758F241"/>
			<rzpdClone name="PSFEp758C1213"/>
			<proteinExpression expressesProtein="false">no expression observed</proteinExpression>
			<insertPcr sizeBasePairs="500">Contains insert, size was not compared to expectation</insertPcr>
			<sequencing status="Clone was not sequenced yet.">
				<sequencingResult>Clone was not sequenced or no result was entered yet.</sequencingResult>
			</sequencing>
		</clone>
		<clone psfCloneId="62873" psfCloneName="396.208.2" strain="SCS1" helperPlasmid="pSE111">
			<rzpdClone name="PSFEp758D0610"/>
			<rzpdClone name="PSFEp758G111"/>
			<insertPcr sizeBasePairs="500">Contains insert, size was not compared to expectation</insertPcr>
			<sequencing status="Clone was not sequenced yet.">
				<sequencingResult>Clone was not sequenced or no result was entered yet.</sequencingResult>
			</sequencing>
		</clone>
	</construct>
</gene>
<gene ncbiGeneId="2222">
	<description>farnesyl-diphosphate farnesyltransferase 1</description>
	<symbol>FDFT1</symbol>
	<synonym>DGPT</synonym>
	<construct targetList="1" psfTargetId="200000102" genPeptAccession="CAA48896" genPeptGi="435677" fromAminoAcid="2" toLastAminoAcid="true" vector="pGEX-6P-1">
		<vectorRestrictionSite position="left" name="BamHI"/>
		<vectorRestrictionSite position="right" name="NotI"/>
		<pcrPrimer position="left" name="Pr0301" restrictionEnzyme="BamHI">
			<sequence length="29">GGGGATCCGAGTTCGTGAAATGCCTTGGC</sequence>
		</pcrPrimer>
		<pcrPrimer position="right" name="M13For-NotI-SacI" restrictionEnzyme="NotI">
			<sequence length="39">GCAGAGCTCGCGGCCGCGACGTTGTAAAACGACGGCCAG</sequence>
		</pcrPrimer>
		<pcrTemplateClone psfCloneId="8124">
			<rzpdClone name="IMAGp998O191273"/>
		</pcrTemplateClone>
		<predictedOrfSequence length="1944">ATGTCCCCTATACTAGGTTATTGGAAAATTAAGGGCCTTGTGCAACCCACTCGACTTCTTTTGGAATATCTTGAAGAAAAATATGAAGAGCATTTGTATGAGCGCGATGAAGGTGATAAATGGCGAAACAAAAAGTTTGAATTGGGTTTGGAGTTTCCCAATCTTCCTTATTATATTGATGGTGATGTTAAATTAACACAGTCTATGGCCATCATACGTTATATAGCTGACAAGCACAACATGTTGGGTGGTTGTCCAAAAGAGCGTGCAGAGATTTCAATGCTTGAAGGAGCGGTTTTGGATATTAGATACGGTGTTTCGAGAATTGCATATAGTAAAGACTTTGAAACTCTCAAAGTTGATTTTCTTAGCAAGCTACCTGAAATGCTGAAAATGTTCGAAGATCGTTTATGTCATAAAACATATTTAAATGGTGATCATGTAACCCATCCTGACTTCATGTTGTATGACGCTCTTGATGTTGTTTTATACATGGACCCAATGTGCCTGGATGCGTTCCCAAAATTAGTTTGTTTTAAAAAACGTATTGAAGCTATCCCACAAATTGATAAGTACTTGAAATCCAGCAAGTATATAGCATGGCCTTTGCAGGGCTGGCAAGCCACGTTTGGTGGTGGCGACCATCCTCCAAAATCGGATCTGGAAGTTCTGTTCCAGGGGCCCCTGGGATCCGAGTTCGTGAAATGCCTTGGCCACCCCGAAGAGTTCTACAACCTGGTGCGCTTCCGGATCGGGGGCAAGCGGAAGGTGATGCCCAAGATGGACCAGGACTCGCTCAGCAGCAGCCTGAAAACTTGCTACAAGTATCTCAATCAGACCAGTCGCAGTTTCGCAGCTGTTATCCAGGCGCTGGATGGGGAAATGCGCAACGCAGTGTGCATATTTTATCTGGTTCTCCGAGCTCTGGACACACTGGAAGATGACATGACCATCAGTGTGGAAAAGAAGGTCCCGCTGTTACACAACTTTCACTCTTTCCTTTACCAACCAGACTGGCGGTTCATGGAGAGCAAGGAGAAGGATCGCCAGGTGCTGGAGGACTTCCCAACGATCTCCCTTGAGTTTAGAAATCTGGCTGAGAAATACCAAACAGTGATTGCCGACATTTGCCGGAGAATGGGCATTGGGATGGCAGAGTTTTTGGATAAGCATGTGACCTCTGAACAGGAGTGGGACAAGTACTGCCACTATGTTGCTGGGCTGGTCGGAATTGGCCTTTCCCGTCTTTTCTCAGCCTCAGAGTTTGAAGACCCCTTAGTTGGTGAAGATACAGAACGTGCCAACTCTATGGGCCTGTTTCTGCAGAAAACAAACATCATCCGTGACTATCTGGAAGACCAGCAAGGAGGAAGAGAGTTCTGGCCTCAAGAGGTTTGGAGCAGGTATGTTAAGAAGTTAGGGGATTTTGCTAAGCCGGAGAATATTGACTTGGCCGTGCAGTGCCTGAATGAACTTATAACCAATGCACTGCACCACATCCCAGATGTCATCACCTACCTTTCGAGACTCAGAAACCAGAGTGTGTTTAACTTCTGTGCTATTCCACAGGTGATGGCCATTGCCACTTTGGCTGCCTGTTATAATAACCAGCAGGTGTTCAAAGGGGCAGTGAAGATTCGGAAAGGGCAAGCAGTGACCCTGATGATGGATGCCACCAATATGCCAGCTGTCAAAGCCATCATATATCAGTATATGGAAGAGATTTATCATAGAATCCCCGACTCAGACCCATCTTCTAGCAAAACAAGGCAGATCATCTCCACCATCCGGACGCAGAATCTTCCCAACTGTCAGCTGATTTCCCGAAGCCACTACTCCCCCATCTACCTGTCGTTTGTCATGCTTTTGGCTGCCCTGAGCTGGCAGTACCTGGCCACTCTCTCCCAGGTAACAGAAGACTATGTTCAGACTGGAGAACACTGA</predictedOrfSequence>
		<clone psfCloneId="62272" psfCloneName="401.125.2" strain="SCS1">
			<rzpdClone name="PSFEp778B022"/>
			<rzpdClone name="PSFEp778A141"/>
			<proteinExpression expressesProtein="false">no expression observed</proteinExpression>
			<sequencing status="Clone was not sequenced yet.">
				<sequencingResult>Clone was not sequenced or no result was entered yet.</sequencingResult>
			</sequencing>
		</clone>
	</construct>
</gene>
<gene ncbiGeneId="2286">
	<description>FK506 binding protein 2, 13kDa</description>
	<symbol>FKBP2</symbol>
	<synonym>FKBP-13</synonym>
	<synonym>PPIase</synonym>
	<construct targetList="3" psfTargetId="200001300" genPeptAccession="AAH03384" genPeptGi="13097252" fromAminoAcid="2" toLastAminoAcid="true" vector="pQTEV">
		<vectorRestrictionSite position="left" name="BamHI"/>
		<vectorRestrictionSite position="right" name="NotI"/>
		<pcrPrimer position="left" name="Pr1364" restrictionEnzyme="BamHI">
			<sequence length="26">GAGGATCCAGGCTGAGCTGGTTCCGG</sequence>
		</pcrPrimer>
		<pcrPrimer position="right" name="pQE276">
			<sequence length="20">GGCAACCGAGCGTTCTGAAC</sequence>
		</pcrPrimer>
		<pcrTemplateClone psfCloneId="9274">
			<rzpdClone name="MPMGp800I13525"/>
		</pcrTemplateClone>
		<predictedOrfSequence length="501">ATGAAACATCACCATCACCATCACCATAGCGATTACGACATCCCCACTACTGAGAATCTTTATTTTCAGGGATCCAGGCTGAGCTGGTTCCGGGTCCTGACAGTACTGTCCATCTGCCTGAGCGCCGTGGCCACGGCCACGGGGGCCGAGGGCAAAAGGAAGCTGCAGATCGGGGTCAAGAAGCGGGTGGACCACTGTCCCATCAAATCGCGCAAAGGGGATGTCCTGCACATGCACTACACGGGGAAGCTGGAAGATGGGACAGAGTTTGACAGCAGCCTGCCCCAGAACCAGCCCTTTGTCTTCTCCCTTGGCACAGGCCAGGTCATCAAGGGCTGGGACCAGGGGCTGCTGGGGATGTGTGAGGGGGAAAAGCGCAAGCTGGTGATCCCATCCGAGCTAGGGTATGGAGAGCGGGGAGCTCCCCCAAAGATTCCAGGCGGTGCAACCCTGGTGTTCGAGGTGGAGCTGCTCAAAATAGAGCGACGAACTGAGCTGTAA</predictedOrfSequence>
		<clone psfCloneId="108928" psfCloneName="552.345.1" strain="SCS1" helperPlasmid="pRARE">
			<rzpdClone name="PSFEp250G052"/>
			<insertPcr sizeBasePairs="840">Contains insert of correct size</insertPcr>
			<sequencing status="Clone was completely sequenced.">
				<sequencingResult>Clone sequence(s) are as expected.</sequencingResult>
				<experimentalOrfSequence length="501">ATGAAACATCACCATCACCATCACCATAGCGATTACGACATCCCCACTACTGAGAATCTTTATTTTCAGGGATCCAGGCTGAGCTGGTTCCGGGTCCTGACAGTACTGTCCATCTGCCTGAGCGCCGTGGCCACGGCCACGGGGGCCGAGGGCAAAAGGAAGCTGCAGATCGGGGTCAAGAAGCGGGTGGACCACTGTCCCATCAAATCGCGCAAAGGGGATGTCCTGCACATGCACTACACGGGGAAGCTGGAAGATGGGACAGAGTTTGACAGCAGCCTGCCCCAGAACCAGCCCTTTGTCTTCTCCCTTGGCACAGGCCAGGTCATCAAGGGCTGGGACCAGGGGCTGCTGGGGATGTGTGAGGGGGAAAAGCGCAAGCTGGTGATCCCATCCGAGCTAGGGTATGGAGAGCGGGGAGCTCCCCCAAAGATTCCAGGCGGTGCAACCCTGGTGTTCGAGGTGGAGCTGCTCAAAATAGAGCGACGAACTGAGCTGTAA</experimentalOrfSequence>
			</sequencing>
		</clone>
		<clone psfCloneId="108931" psfCloneName="552.345.4" strain="SCS1" helperPlasmid="pRARE">
			<rzpdClone name="PSFEp250H022"/>
			<proteinExpression expressesProtein="true" observedSizeKDa="19" soluble="0" whole="2" inductionTemperature="37">moderate expression</proteinExpression>
			<insertPcr sizeBasePairs="857">Contains insert of correct size</insertPcr>
			<sequencing status="Clone was completely sequenced.">
				<sequencingResult>Clone sequence(s) are as expected.</sequencingResult>
				<experimentalOrfSequence length="501">ATGAAACATCACCATCACCATCACCATAGCGATTACGACATCCCCACTACTGAGAATCTTTATTTTCAGGGATCCAGGCTGAGCTGGTTCCGGGTCCTGACAGTACTGTCCATCTGCCTGAGCGCCGTGGCCACGGCCACGGGGGCCGAGGGCAAAAGGAAGCTGCAGATCGGGGTCAAGAAGCGGGTGGACCACTGTCCCATCAAATCGCGCAAAGGGGATGTCCTGCACATGCACTACACGGGGAAGCTGGAAGATGGGACAGAGTTTGACAGCAGCCTGCCCCAGAACCAGCCCTTTGTCTTCTCCCTTGGCACAGGCCAGGTCATCAAGGGCTGGGACCAGGGGCTGCTGGGGATGTGTGAGGGGGAAAAGCGCAAGCTGGTGATCCCATCCGAGCTAGGGTATGGAGAGCGGGGAGCTCCCCCAAAGATTCCAGGCGGTGCAACCCTGGTGTTCGAGGTGGAGCTGCTCAAAATAGAGCGACGAACTGAGCTGTAA</experimentalOrfSequence>
			</sequencing>
		</clone>
	</construct>
</gene>
<gene ncbiGeneId="2521">
	<description>fusion (involved in t(12;16) in malignant liposarcoma)</description>
	<symbol>FUS</symbol>
	<synonym>FUS-CHOP</synonym>
	<synonym>FUS1</synonym>
	<synonym>TLS</synonym>
	<construct targetList="3" psfTargetId="200000031" genPeptAccession="CAA50559" genPeptGi="4210363" toAminoAcid="525" vector="pQStrep4">
		<vectorRestrictionSite position="left" name="SalI"/>
		<vectorRestrictionSite position="right" name="NotI"/>
		<pcrPrimer position="left" name="pQE65" restrictionEnzyme="SalI">
			<sequence length="24">TGAGCGGATAACAATTTCACACAG</sequence>
		</pcrPrimer>
		<pcrPrimer position="right" name="Pr0166" restrictionEnzyme="NotI">
			<sequence length="33">GGATGGTAGCGGCCGCATACGGCCTCTCCCTGC</sequence>
		</pcrPrimer>
		<pcrTemplateClone psfCloneId="895">
			<rzpdClone name="MPMGp800E2465"/>
			<rzpdClone name="MPMGp800M03508"/>
		</pcrTemplateClone>
		<clone psfCloneId="20450" psfCloneName="411.15.3" strain="SCS1" helperPlasmid="pSE111">
			<rzpdClone name="PSFEp758A071"/>
			<rzpdClone name="PSFEp758A0410"/>
			<proteinExpression expressesProtein="true" observedSizeKDa="36" soluble="0" whole="2" inductionTemperature="37">moderate expression</proteinExpression>
			<insertPcr>Contains insert of correct size</insertPcr>
			<sequencing status="Clone was completely sequenced.">
				<sequencingResult>Clone sequence(s) are as expected.</sequencingResult>
				<experimentalOrfSequence length="912">ATGAGAGGATCCCACCATCACCATCACCATGGGTCGACCCACGCGTCCGCGGACGCGTGGGGTTTTTTTTTTGTTCTTTTTTTCCATGTCACTAAAGGCCCTCGGGACCAAGGATCACGTCATGACTCCGAACAGGATAATTCAGACAACAACACCATCTTTGTGCAAGGCCTGGGTGAGAATGTTACAATTGAGTCTGTGGCTGATTACTTCAAGCAGATTGGTATTATTAAGACAAACAAGAAAACGGGACAGCCCATGATTAATTTGTACACAGACAGGGAAACTGGCAAGCTGAAGGGAGAGGCAACGGTCTCTTTTGATGACCCACCTTCAGCTAAAGCAGCTATTGACTGGTTTGATGGTAAAGAATTCTCCGGAAATCCTATCAAGGTCTCATTTGCTACTCGCCGGGCAGACTTTAATCGGGGTGGTGGCAATGGTCGTGGAGGCCGAGGGCGAGGAGGACCCATGGGCCGTGGAGGCTATGGAGGTGGTGGCAGTGGTGGTGGTGGCCGAGGAGGATTTCCCAGTGGAGGTGGTGGCGGTGGAGGACAGCAGCGAGCTGGTGACTGGAAGTGTCCTAATCCCACCTGTGAGAATATGAACTTCTCTTGGAGGAATGAATGCAACCAGTGTAAGGCCCCTAAACCAGATGGCCCAGGAGGGGGACCAGGTGGCTCTCACATGGGGGGTAACTACGGGGATGATCGTCGTGGTGGCAGAGGAGGCTATGATCGAGGCGGCTACCGGGGCCGCGGCGGGGACCGTGGAGGCTTCCGAGGGGGCCGGGGTGGTGGGGACAGAGGTGGCTTTGGCCCTGGCAAGATGGATTCCAGGGGTGAGCACAGACAGGATCGCAGGGAGAGGCCGTATGCGGCCGCTTGGAGCCACCCGCAGTTCGAAAAATAA</experimentalOrfSequence>
			</sequencing>
		</clone>
		<clone psfCloneId="20451" psfCloneName="411.15.4" strain="SCS1" helperPlasmid="pSE111">
			<rzpdClone name="PSFEp758A1010"/>
			<rzpdClone name="PSFEp758A191"/>
			<proteinExpression expressesProtein="true" observedSizeKDa="36" soluble="0" whole="2" inductionTemperature="37">moderate expression</proteinExpression>
			<insertPcr>Contains insert of correct size</insertPcr>
			<sequencing status="Clone was completely sequenced.">
				<sequencingResult>Clone sequence(s) are as expected.</sequencingResult>
				<experimentalOrfSequence length="912">ATGAGAGGATCCCACCATCACCATCACCATGGGTCGACCCACGCGTCCGCGGACGCGTGGGGTTTTTTTTTTGTTCTTTTTTTCCATGTCACTAAAGGCCCTCGGGACCAAGGATCACGTCATGACTCCGAACAGGATAATTCAGACAACAACACCATCTTTGTGCAAGGCCTGGGTGAGAATGTTACAATTGAGTCTGTGGCTGATTACTTCAAGCAGATTGGTATTATTAAGACAAACAAGAAAACGGGACAGCCCATGATTAATTTGTACACAGACAGGGAAACTGGCAAGCTGAAGGGAGAGGCAACGGTCTCTTTTGATGACCCACCTTCAGCTAAAGCAGCTATTGACTGGTTTGATGGTAAAGAATTCTCCGGAAATCCTATCAAGGTCTCATTTGCTACTCGCCGGGCAGACTTTAATCGGGGTGGTGGCAATGGTCGTGGAGGCCGAGGGCGAGGAGGACCCATGGGCCGTGGAGGCTATGGAGGTGGTGGCAGTGGTGGTGGTGGCCGAGGAGGATTTCCCAGTGGAGGTGGTGGCGGTGGAGGACAGCAGCGAGCTGGTGACTGGAAGTGTCCTAATCCCACCTGTGAGAATATGAACTTCTCTTGGAGGAATGAATGCAACCAGTGTAAGGCCCCTAAACCAGATGGCCCAGGAGGGGGACCAGGTGGCTCTCACATGGGGGGTAACTACGGGGATGATCGTCGTGGTGGCAGAGGAGGCTATGATCGAGGCGGCTACCGGGGCCGCGGCGGGGACCGTGGAGGCTTCCGAGGGGGCCGGGGTGGTGGGGACAGAGGTGGCTTTGGCCCTGGCAAGATGGATTCCAGGGGTGAGCACAGACAGGATCGCAGGGAGAGGCCGTATGCGGCCGCTTGGAGCCACCCGCAGTTCGAAAAATAA</experimentalOrfSequence>
			</sequencing>
		</clone>
	</construct>
</gene>
<gene ncbiGeneId="2629">
	<description>glucosidase, beta; acid (includes glucosylceramidase)</description>
	<symbol>GBA</symbol>
	<synonym>GBA1</synonym>
	<synonym>GCB</synonym>
	<synonym>GLUC</synonym>
	<construct targetList="1" psfTargetId="200000328" genPeptAccession="BAA02546" genPeptGi="2160388" fromAminoAcid="2" toAminoAcid="263" vector="pQStrep2">
		<vectorRestrictionSite position="left" name="BamHI"/>
		<vectorRestrictionSite position="right" name="NotI"/>
		<pcrPrimer position="left" name="Pr0627" restrictionEnzyme="BamHI">
			<sequence length="26">CAGGATCCGCCAGCTGTGACTTCTCC</sequence>
		</pcrPrimer>
		<pcrPrimer position="right" name="Pr0628" restrictionEnzyme="NotI">
			<sequence length="32">GAGAGCGGCCGCCAATGATGGGTTCCAGTCGG</sequence>
		</pcrPrimer>
		<pcrTemplateClone psfCloneId="28895">
			<rzpdClone name="IMAGp998G2126"/>
		</pcrTemplateClone>
		<predictedOrfSequence length="858">ATGAGAGGATCGCATCACCATCACCATCACGGATCCGCCAGCTGTGACTTCTCCATCCGCACCTACACCTATGCAGACACCCCTGATGATTTCCAGTTGCACAACTTCAGCCTCCCAGAGGAAGATACCAAGCTCAAGATACCCCTGATTCACCGAGCCCTGCAGTTGGCCCAGCGTCCCGTTTCACTCCTTGCCAGCCCCTGGACATCACCCACTCGGCTCAAGACCAGGGGAGCGGGGAATGGGAAGGGGCCACTCAAGGGACAGCCCAGAGACATCTACCACCAGACCTGGGCCAGATACATTGTGAAGTTCCTGGATGCCTATGCTGAGCACAAGTTACAGTTCTGGGCAGTGACAGCTGAAAATGAGCCTTCTGCTGGGCTGTTGAGTGGATACCCCTTCCAGTGCCTGGGCTTCACCCCTGAACATCAGCGAGACTTCATTGCCCGTGACCTAGGTCCTACCCTTGCCAACGGTACTCACCACAATGTCCGCCTACTCATGCTGGATGACCAACGCTTGCTGCTGCCCCACTGGGCAAAGGTGGTACTGACAGACCCAGAAGCAGCTAAGTATGTTCATGGTATTGCTGTACATTGGTACCTGGACTTTCTGGCTCCAGCCAAAGCCACCCTAAGGGAGACACACCACCTGTTCCCCAACACCATGCTCTTTGCCTCAGAGGCCTGTGTGGGTTCCAAGTTCTGGGAGCAGAGTGTGCGGCTAGGCTCCTGGGATCGAGGGATGCAGTACAGCCACAGCATCATCACAAACCTCCTGTACCATGTGGTCGGCTGGACCGACTGGAACCCATCATTGGCGGCCGCTTGGAGCCACCCGCAGTTCGAAAAATAA</predictedOrfSequence>
		<clone psfCloneId="63030" psfCloneName="396.252.2" strain="SCS1" helperPlasmid="pSE111">
			<rzpdClone name="PSFEp758F0313"/>
			<rzpdClone name="PSFEp758L061"/>
			<proteinExpression expressesProtein="false">no expression observed</proteinExpression>
			<insertPcr sizeBasePairs="1000">Contains insert, size was not compared to expectation</insertPcr>
			<sequencing status="Clone was not sequenced yet.">
				<sequencingResult>Clone was not sequenced or no result was entered yet.</sequencingResult>
			</sequencing>
		</clone>
		<clone psfCloneId="63032" psfCloneName="396.252.4" strain="SCS1" helperPlasmid="pSE111">
			<rzpdClone name="PSFEp758K191"/>
			<rzpdClone name="PSFEp758F1010"/>
			<insertPcr sizeBasePairs="900">Contains insert, size was not compared to expectation</insertPcr>
			<sequencing status="Clone was not sequenced yet.">
				<sequencingResult>Clone was not sequenced or no result was entered yet.</sequencingResult>
			</sequencing>
		</clone>
	</construct>
</gene>
<gene ncbiGeneId="2961">
	<description>general transcription factor IIE, polypeptide 2, beta 34kDa</description>
	<symbol>GTF2E2</symbol>
	<synonym>FE</synonym>
	<synonym>TF2E2</synonym>
	<synonym>TFIIE-B</synonym>
	<construct targetList="1" psfTargetId="200000281" genPeptAccession="CAA45069" genPeptGi="37070" fromAminoAcid="2" toAminoAcid="291" vector="pQStrep2">
		<vectorRestrictionSite position="left" name="BamHI"/>
		<vectorRestrictionSite position="right" name="NotI"/>
		<pcrPrimer position="left" name="Pr0455" restrictionEnzyme="BamHI">
			<sequence length="31">GAGGATCCGATCCAAGCCTGTTGAGAGAAAG</sequence>
		</pcrPrimer>
		<pcrPrimer position="right" name="Pr0456" restrictionEnzyme="NotI">
			<sequence length="39">GTGTGCGGCCGCTTTGCTGGAAGTAATGTCAGAGTAATC</sequence>
		</pcrPrimer>
		<pcrTemplateClone psfCloneId="36574">
			<rzpdClone name="IMAGp998N243855"/>
		</pcrTemplateClone>
		<predictedOrfSequence length="942">ATGAGAGGATCGCATCACCATCACCATCACGGATCCGATCCAAGCCTGTTGAGAGAAAGGGAGCTGTTCAAAAAACGAGCTCTTTCTACTCCTGTAGTAGAAAAACGTTCAGCATCTTCTGAGTCATCATCATCATCGTCAAAGAAGAAGAAAACAAAGGTAGAACATGGAGGATCGTCAGGCTCTAAACAAAATTCTGATCATAGCAATGGATCATTTAACTTGAAAGCTTTGTCAGGAAGCTCTGGATATAAGTTTGGTGTTCTTGCTAAGATTGTGAATTACATGAAGACACGGCATCAGCGAGGAGATACGCATCCTCTAACCTTAGATGAAATTTTGGATGAAACACAACATTTAGATATTGGACTCAAGCAGAAACAATGGCTAATGACTGAGGCTTTAGTCAACAATCCCAAAATTGAAGTAATAGATGGGAAGTATGCTTTCAAGCCCAAGTACAACGTGAGAGATAAGAAGGCCCTACTTAGGCTCTTAGATCAGCATGACCAGCGAGGATTAGGAGGAATTCTTTTAGAAGACATAGAAGAAGCACTGCCCAATTCCCAGAAAGCTGTCAAGGCTTTGGGGGACCAGATACTATTTGTAAATCGTCCCGATAAGAAGAAAATACTTTTCTTCAATGATAAGAGCTGTCAGTTTTCTGTGGATGAAGAATTTCAGAAACTGTGGAGGAGTGTCACTGTAGATTCCATGGACGAGGAGAAAATTGAAGAATATCTGAAGCGACAGGGTATTTCTTCCATGCAGGAATCTGGACCAAAGAAAGTGGCCCCTATTCAGAGAAGGAAAAAGCCTGCTTCACAGAAAAAGCGACGCTTTAAGACTCATAACGAACACTTGGCTGGAGTGCTGAAGGATTACTCTGACATTACTTCCAGCAAAGCGGCCGCTTGGAGCCACCCGCAGTTCGAAAAATAA</predictedOrfSequence>
		<clone psfCloneId="63174" psfCloneName="396.292.1" strain="SCS1" helperPlasmid="pSE111">
			<rzpdClone name="PSFEp758K201"/>
			<rzpdClone name="PSFEp758F1011"/>
			<proteinExpression expressesProtein="true" observedSizeKDa="35" soluble="0" whole="3" inductionTemperature="37">strong expression</proteinExpression>
			<insertPcr sizeBasePairs="1100">Contains insert, size was not compared to expectation</insertPcr>
			<sequencing status="Clone was not sequenced yet.">
				<sequencingResult>Clone was not sequenced or no result was entered yet.</sequencingResult>
			</sequencing>
		</clone>
		<clone psfCloneId="63175" psfCloneName="396.292.2" strain="SCS1" helperPlasmid="pSE111">
			<rzpdClone name="PSFEp758L071"/>
			<rzpdClone name="PSFEp758F0412"/>
			<insertPcr sizeBasePairs="1100">Contains insert, size was not compared to expectation</insertPcr>
			<sequencing status="Clone was not sequenced yet.">
				<sequencingResult>Clone was not sequenced or no result was entered yet.</sequencingResult>
			</sequencing>
		</clone>
	</construct>
	<construct targetList="1" psfTargetId="200000281" genPeptAccession="CAA45069" genPeptGi="37070" fromAminoAcid="2" toLastAminoAcid="true" vector="pQTEV">
		<vectorRestrictionSite position="left" name="BamHI"/>
		<vectorRestrictionSite position="right" name="NotI"/>
		<pcrPrimer position="left" name="Pr0455" restrictionEnzyme="BamHI">
			<sequence length="31">GAGGATCCGATCCAAGCCTGTTGAGAGAAAG</sequence>
		</pcrPrimer>
		<pcrPrimer position="right" name="M13Rev-NotI-SacI" restrictionEnzyme="NotI">
			<sequence length="36">GCAGAGCTCGCGGCCGCCACAGGAAACAGTTATGAC</sequence>
		</pcrPrimer>
		<pcrTemplateClone psfCloneId="36574">
			<rzpdClone name="IMAGp998N243855"/>
		</pcrTemplateClone>
		<predictedOrfSequence length="948">ATGAAACATCACCATCACCATCACCATAGCGATTACGACATCCCCACTACTGAGAATCTTTATTTTCAGGGATCCGATCCAAGCCTGTTGAGAGAAAGGGAGCTGTTCAAAAAACGAGCTCTTTCTACTCCTGTAGTAGAAAAACGTTCAGCATCTTCTGAGTCATCATCATCATCGTCAAAGAAGAAGAAAACAAAGGTAGAACATGGAGGATCGTCAGGCTCTAAACAAAATTCTGATCATAGCAATGGATCATTTAACTTGAAAGCTTTGTCAGGAAGCTCTGGATATAAGTTTGGTGTTCTTGCTAAGATTGTGAATTACATGAAGACACGGCATCAGCGAGGAGATACGCATCCTCTAACCTTAGATGAAATTTTGGATGAAACACAACATTTAGATATTGGACTCAAGCAGAAACAATGGCTAATGACTGAGGCTTTAGTCAACAATCCCAAAATTGAAGTAATAGATGGGAAGTATGCTTTCAAGCCCAAGTACAACGTGAGAGATAAGAAGGCCCTACTTAGGCTCTTAGATCAGCATGACCAGCGAGGATTAGGAGGAATTCTTTTAGAAGACATAGAAGAAGCACTGCCCAATTCCCAGAAAGCTGTCAAGGCTTTGGGGGACCAGATACTATTTGTAAATCGTCCCGATAAGAAGAAAATACTTTTCTTCAATGATAAGAGCTGTCAGTTTTCTGTGGATGAAGAATTTCAGAAACTGTGGAGGAGTGTCACTGTAGATTCCATGGACGAGGAGAAAATTGAAGAATATCTGAAGCGACAGGGTATTTCTTCCATGCAGGAATCTGGACCAAAGAAAGTGGCCCCTATTCAGAGAAGGAAAAAGCCTGCTTCACAGAAAAAGCGACGCTTTAAGACTCATAACGAACACTTGGCTGGAGTGCTGAAGGATTACTCTGACATTACTTCCAGCAAATAG</predictedOrfSequence>
		<clone psfCloneId="107896" psfCloneName="552.232.2" strain="SCS1" helperPlasmid="pRARE">
			<rzpdClone name="PSFEp250B101"/>
			<proteinExpression expressesProtein="false">no data</proteinExpression>
			<insertPcr sizeBasePairs="1536">Contains insert of correct size</insertPcr>
			<sequencing status="Clone was not sequenced yet.">
				<sequencingResult>Clone was not sequenced or no result was entered yet.</sequencingResult>
			</sequencing>
		</clone>
	</construct>
</gene>
<gene ncbiGeneId="2963">
	<description>general transcription factor IIF, polypeptide 2, 30kDa</description>
	<symbol>GTF2F2</symbol>
	<synonym>BTF4</synonym>
	<synonym>RAP30</synonym>
	<synonym>TF2F2</synonym>
	<synonym>TFIIF</synonym>
	<construct targetList="3" psfTargetId="200001236" genPeptAccession="CAA42419" genPeptGi="35867" fromAminoAcid="2" toLastAminoAcid="true" vector="pQTEV">
		<vectorRestrictionSite position="left" name="BamHI"/>
		<vectorRestrictionSite position="right" name="NotI"/>
		<pcrPrimer position="left" name="Pr1422" restrictionEnzyme="BglII">
			<sequence length="26">CAAGATCTGCCGAGCGCGGGGAACTC</sequence>
		</pcrPrimer>
		<pcrPrimer position="right" name="pQE276">
			<sequence length="20">GGCAACCGAGCGTTCTGAAC</sequence>
		</pcrPrimer>
		<pcrTemplateClone psfCloneId="16607">
			<rzpdClone name="MPMGp800A09522"/>
		</pcrTemplateClone>
		<predictedOrfSequence length="822">ATGAAACATCACCATCACCATCACCATAGCGATTACGACATCCCCACTACTGAGAATCTTTATTTTCAGGGATCTGCCGAGCGCGGGGAACTCGACTTGACCGGCGCCAAACAGAACACAGGAGTGTGGCTAGTCAAGGTTCCTAAATATTTGTCACAGCAATGGGCTAAAGCCTCTGGAAGAGGTGAAGTTGGGAAACTGCGGATTGCCAAGACTCAAGGAAGGACTGAGGTGTCATTTACTTTGAATGAGGATCTTGCAAATATTCATGATATTGGTGGAAAACCAGCTTCAGTCAGTGCTCCTAGAGAACATCCATTTGTCTTGCAAAGTGTTGGAGGACAGACATTAACAGTATTTACTGAGAGCTCATCAGATAAGCTGTCATTGGAAGGAATAGTGGTACAAAGAGCTGAATGCCGACCAGCTGCCAGTGAAAACTACATGCGATTAAAAAGATTGCAAATAGAAGAGTCTTCCAAACCAGTGAGGCTATCACAACAGCTGGACAAAGTTGTAACAACCAATTACAAACCTGTTGCTAATCATCAATACAATATCGAATATGAAAGGAAAAAGAAAGAAGACGGAAAGCGAGCTCGAGCTGATAAACAACATGTTTTAGACATGCTATTTTCAGCCTTTGAGAAACATCAATACTATAATCTTAAGGACTTGGTGGACATCACAAAACAACCTGTGGTGTACCTGAAGGAAATCTTAAAAGAAATTGGTGTTCAGAATGTAAAAGGGATCCACAAAAACACATGGGAGCTGAAGCCAGAGTACAGACACTATCAAGGAGAAGAAAAGAGTGACTAA</predictedOrfSequence>
		<clone psfCloneId="108511" psfCloneName="552.307.1" strain="SCS1" helperPlasmid="pRARE">
			<rzpdClone name="PSFEp250B012"/>
			<proteinExpression expressesProtein="true" observedSizeKDa="31" soluble="2" whole="2" inductionTemperature="37">moderate soluble expression</proteinExpression>
			<insertPcr sizeBasePairs="1611">Contains insert, size was not compared to expectation</insertPcr>
			<sequencing status="Clone was completely sequenced.">
				<sequencingResult>Mutations to the expected sequence were found, but all are silent.</sequencingResult>
				<experimentalOrfSequence length="822">ATGAAACATCACCATCACCATCACCATAGCGATTACGACATCCCCACTACTGAGAATCTTTATTTTCAGGGATCTGCCGAGCGCGGGGAACTCGACTTGACCGGCGCCAAACAGAACACAGGAGTGTGGCTAGTCAAGGTTCCTAAATATTTGTCACAGCAATGGGCTAAAGCCTCTGGAAGAGGTGAAGTTGGGAAACTGCGGATTGCCAAGACTCAAGGAAGGACTGAGGTGTCATTTACTTTGAATGAGGATCTTGCAAATATTCATGATATTGGTGGAAAACCAGCTTCAGTCAGTGCTCCTAGAGAACATCCATTTGTCTTGCAAAGTGTTGGAGGACAGACATTAACAGTATTTACTGAGAGCTCATCAGATAAGCTGTCATTGGAAGGAATAGTGGTACAAAGAGCTGAATGCCGACCAGCTGCCAGTGAAAACTACATGCGATTAAAAAGATTGCAAATAGAAGAGTCTTCCAAACCAGTGAGGCTATCACAACAGCTGGACAAAGTTGTAACAACCAATTACAAACCTGTTGCTAATCATCAATACAATATCGAATATGAAAGGAAAAAGAAAGAAGACGGAAAGCGAGCTCGAGCTGATAAACAACATGTTTTAGACATGCTATTTTCAGCCTTTGAGAAACATCAATACTATAATCTTAAGGACTTGGTGGACATCACAAAGCAACCTGTGGTGTACCTGAAGGAAATCTTAAAAGAAATTGGTGTTCAGAATGTAAAAGGGATCCACAAAAACACATGGGAGCTGAAGCCAGAGTACAGACACTATCAAGGAGAAGAAAAGAGTGACTAA</experimentalOrfSequence>
			</sequencing>
		</clone>
		<clone psfCloneId="108512" psfCloneName="552.307.2" strain="SCS1" helperPlasmid="pRARE">
			<rzpdClone name="PSFEp250B072"/>
			<insertPcr sizeBasePairs="1583">Contains insert of correct size</insertPcr>
			<sequencing status="Clone was not sequenced yet.">
				<sequencingResult>Clone was not sequenced or no result was entered yet.</sequencingResult>
			</sequencing>
		</clone>
	</construct>
</gene>
<gene ncbiGeneId="2992">
	<description>glycogenin</description>
	<symbol>GYG</symbol>
	<construct targetList="1" psfTargetId="200000185" genPeptAccession="AAB00114" genPeptGi="1174167" fromAminoAcid="2" toAminoAcid="333" vector="pQStrep2">
		<vectorRestrictionSite position="left" name="BamHI"/>
		<vectorRestrictionSite position="right" name="NotI"/>
		<pcrPrimer position="left" name="Pr0507" restrictionEnzyme="BamHI">
			<sequence length="29">CAGGATCCACAGATCAGGCCTTTGTGACA</sequence>
		</pcrPrimer>
		<pcrPrimer position="right" name="Pr1102" restrictionEnzyme="NotI">
			<sequence length="35">GAGAGCGGCCGCCTGGAGGTAAGTGTCAAGTTTCC</sequence>
		</pcrPrimer>
		<pcrTemplateClone psfCloneId="33156">
			<rzpdClone name="IMAGp998O121205"/>
		</pcrTemplateClone>
		<predictedOrfSequence length="1068">ATGAGAGGATCGCATCACCATCACCATCACGGATCCACAGATCAGGCCTTTGTGACACTAACCACAAACGATGCCTACGCCAAAGGTGCCCTGGTCCTGGGATCATCTCTGAAACAGCACAGGACCACCAGGAGGCTGGTCGTGCTCGCCACCCCTCAGGTCTCAGACTCCATGAGAAAAGTTTTAGAGACAGTCTTTGATGAAGTCATCATGGTAGATGTCTTGGACAGTGGCGATTCTGCTCATCTAACCTTAATGAAGAGGCCAGAGTTGGGTGTCACGCTGACAAAGCTCCACTGCTGGTCGCTTACACAGTATTCAAAATGTGTATTCATGGATGCAGATACTCTGGTCCTAGCAAATATTGATGATCTTTTTGACAGAGAAGAATTGTCAGCAGCACCAGACCCAGGGTGGCCTGACTGCTTCAATTCCGGAGTCTTCGTTTATCAGCCTTCAGTTGAAACATACAATCAGCTGTTGCATCTTGCTTCTGAGCAAGGTAGTTTTGATGGTGGGGACCAAGGCATACTGAACACATTTTTTAGCAGCTGGGCAACAACAGATATCAGAAAACACCTGCCGTTTATTTATAACCTAAGCAGCATCTCTATATACTCCTACCTCCCGGCATTTAAAGTGTTTGGTGCAAGTGCCAAAGTTGTGCATTTCCTGGGACGAGTCAAACCATGGAATTATACTTATGATCCCAAAACAAAAAGTGTCAAAAGTGAGGCCCATGATCCCAACATGACTCATCCAGAGTTTCTCATCCTGTGGTGGAACATCTTTACCACCAACGTTTTACCTCTGCTTCAACAATTTGGCCTTGTCAAAGACACCTGCTCATATGTAAATGTGGAAGATGTCTCAGGAGCCATATCACATCTGTCCCTTGGGGAGATCCCAGCTATGGCACAGCCGTTTGTATCCTCGGAAGAACGGAAGGAACGATGGGAACAGGGCCAGGCTGATTATATGGGAGCAGATTCCTTTGACAACATCAAGAGGAAACTTGACACTTACCTCCAGGCGGCCGCTTGGAGCCACCCGCAGTTCGAAAAATAA</predictedOrfSequence>
		<clone psfCloneId="62916" psfCloneName="396.220.1" strain="SCS1" helperPlasmid="pSE111">
			<rzpdClone name="PSFEp758D172"/>
			<rzpdClone name="PSFEp758B0916"/>
			<proteinExpression expressesProtein="true" observedSizeKDa="36" soluble="1" whole="0" inductionTemperature="37">weak soluble expression</proteinExpression>
			<insertPcr sizeBasePairs="1000">Contains insert, size was not compared to expectation</insertPcr>
			<sequencing status="Clone was not sequenced yet.">
				<sequencingResult>Clone was not sequenced or no result was entered yet.</sequencingResult>
			</sequencing>
		</clone>
		<clone psfCloneId="62919" psfCloneName="396.220.4" strain="SCS1" helperPlasmid="pSE111">
			<rzpdClone name="PSFEp758D142"/>
			<rzpdClone name="PSFEp758B0717"/>
			<insertPcr sizeBasePairs="1000">Contains insert, size was not compared to expectation</insertPcr>
			<sequencing status="Clone was not sequenced yet.">
				<sequencingResult>Clone was not sequenced or no result was entered yet.</sequencingResult>
			</sequencing>
		</clone>
	</construct>
	<construct targetList="1" psfTargetId="200000185" genPeptAccession="AAB00114" genPeptGi="1174167" fromAminoAcid="2" toAminoAcid="333" vector="pQStrep2">
		<vectorRestrictionSite position="left" name="BamHI"/>
		<vectorRestrictionSite position="right" name="NotI"/>
		<pcrPrimer position="left" name="Pr0507" restrictionEnzyme="BamHI">
			<sequence length="29">CAGGATCCACAGATCAGGCCTTTGTGACA</sequence>
		</pcrPrimer>
		<pcrPrimer position="right" name="Pr1102" restrictionEnzyme="NotI">
			<sequence length="35">GAGAGCGGCCGCCTGGAGGTAAGTGTCAAGTTTCC</sequence>
		</pcrPrimer>
		<pcrTemplateClone psfCloneId="33156">
			<rzpdClone name="IMAGp998O121205"/>
		</pcrTemplateClone>
		<predictedOrfSequence length="1068">ATGAGAGGATCGCATCACCATCACCATCACGGATCCACAGATCAGGCCTTTGTGACACTAACCACAAACGATGCCTACGCCAAAGGTGCCCTGGTCCTGGGATCATCTCTGAAACAGCACAGGACCACCAGGAGGCTGGTCGTGCTCGCCACCCCTCAGGTCTCAGACTCCATGAGAAAAGTTTTAGAGACAGTCTTTGATGAAGTCATCATGGTAGATGTCTTGGACAGTGGCGATTCTGCTCATCTAACCTTAATGAAGAGGCCAGAGTTGGGTGTCACGCTGACAAAGCTCCACTGCTGGTCGCTTACACAGTATTCAAAATGTGTATTCATGGATGCAGATACTCTGGTCCTAGCAAATATTGATGATCTTTTTGACAGAGAAGAATTGTCAGCAGCACCAGACCCAGGGTGGCCTGACTGCTTCAATTCCGGAGTCTTCGTTTATCAGCCTTCAGTTGAAACATACAATCAGCTGTTGCATCTTGCTTCTGAGCAAGGTAGTTTTGATGGTGGGGACCAAGGCATACTGAACACATTTTTTAGCAGCTGGGCAACAACAGATATCAGAAAACACCTGCCGTTTATTTATAACCTAAGCAGCATCTCTATATACTCCTACCTCCCGGCATTTAAAGTGTTTGGTGCAAGTGCCAAAGTTGTGCATTTCCTGGGACGAGTCAAACCATGGAATTATACTTATGATCCCAAAACAAAAAGTGTCAAAAGTGAGGCCCATGATCCCAACATGACTCATCCAGAGTTTCTCATCCTGTGGTGGAACATCTTTACCACCAACGTTTTACCTCTGCTTCAACAATTTGGCCTTGTCAAAGACACCTGCTCATATGTAAATGTGGAAGATGTCTCAGGAGCCATATCACATCTGTCCCTTGGGGAGATCCCAGCTATGGCACAGCCGTTTGTATCCTCGGAAGAACGGAAGGAACGATGGGAACAGGGCCAGGCTGATTATATGGGAGCAGATTCCTTTGACAACATCAAGAGGAAACTTGACACTTACCTCCAGGCGGCCGCTTGGAGCCACCCGCAGTTCGAAAAATAA</predictedOrfSequence>
		<clone psfCloneId="63616" psfCloneName="396.431.1" strain="SCS1" helperPlasmid="pSE111">
			<rzpdClone name="PSFEp758C122"/>
			<rzpdClone name="PSFEp758B0615"/>
			<insertPcr sizeBasePairs="900">Contains insert, size was not compared to expectation</insertPcr>
			<sequencing status="Clone was not sequenced yet.">
				<sequencingResult>Clone was not sequenced or no result was entered yet.</sequencingResult>
			</sequencing>
		</clone>
		<clone psfCloneId="63618" psfCloneName="396.431.3" strain="SCS1" helperPlasmid="pSE111">
			<rzpdClone name="PSFEp758C072"/>
			<rzpdClone name="PSFEp758B0414"/>
			<proteinExpression expressesProtein="true" observedSizeKDa="37" soluble="0" whole="2" inductionTemperature="37">moderate expression</proteinExpression>
			<insertPcr sizeBasePairs="900">Contains insert, size was not compared to expectation</insertPcr>
			<sequencing status="Clone was not sequenced yet.">
				<sequencingResult>Clone was not sequenced or no result was entered yet.</sequencingResult>
			</sequencing>
		</clone>
	</construct>
	<construct targetList="1" psfTargetId="200000185" genPeptAccession="AAB00114" genPeptGi="1174167" fromAminoAcid="2" toLastAminoAcid="true" vector="pGEX-6P-1">
		<vectorRestrictionSite position="left" name="BamHI"/>
		<vectorRestrictionSite position="right" name="NotI"/>
		<pcrPrimer position="left" name="Pr0507" restrictionEnzyme="BamHI">
			<sequence length="29">CAGGATCCACAGATCAGGCCTTTGTGACA</sequence>
		</pcrPrimer>
		<pcrPrimer position="right" name="M13For-NotI-SacI" restrictionEnzyme="NotI">
			<sequence length="39">GCAGAGCTCGCGGCCGCGACGTTGTAAAACGACGGCCAG</sequence>
		</pcrPrimer>
		<pcrTemplateClone psfCloneId="33156">
			<rzpdClone name="IMAGp998O121205"/>
		</pcrTemplateClone>
		<predictedOrfSequence length="1692">ATGTCCCCTATACTAGGTTATTGGAAAATTAAGGGCCTTGTGCAACCCACTCGACTTCTTTTGGAATATCTTGAAGAAAAATATGAAGAGCATTTGTATGAGCGCGATGAAGGTGATAAATGGCGAAACAAAAAGTTTGAATTGGGTTTGGAGTTTCCCAATCTTCCTTATTATATTGATGGTGATGTTAAATTAACACAGTCTATGGCCATCATACGTTATATAGCTGACAAGCACAACATGTTGGGTGGTTGTCCAAAAGAGCGTGCAGAGATTTCAATGCTTGAAGGAGCGGTTTTGGATATTAGATACGGTGTTTCGAGAATTGCATATAGTAAAGACTTTGAAACTCTCAAAGTTGATTTTCTTAGCAAGCTACCTGAAATGCTGAAAATGTTCGAAGATCGTTTATGTCATAAAACATATTTAAATGGTGATCATGTAACCCATCCTGACTTCATGTTGTATGACGCTCTTGATGTTGTTTTATACATGGACCCAATGTGCCTGGATGCGTTCCCAAAATTAGTTTGTTTTAAAAAACGTATTGAAGCTATCCCACAAATTGATAAGTACTTGAAATCCAGCAAGTATATAGCATGGCCTTTGCAGGGCTGGCAAGCCACGTTTGGTGGTGGCGACCATCCTCCAAAATCGGATCTGGAAGTTCTGTTCCAGGGGCCCCTGGGATCCACAGATCAGGCCTTTGTGACACTAACCACAAACGATGCCTACGCCAAAGGTGCCCTGGTCCTGGGATCATCTCTGAAACAGCACAGGACCACCAGGAGGCTGGTCGTGCTCGCCACCCCTCAGGTCTCAGACTCCATGAGAAAAGTTTTAGAGACAGTCTTTGATGAAGTCATCATGGTAGATGTCTTGGACAGTGGCGATTCTGCTCATCTAACCTTAATGAAGAGGCCAGAGTTGGGTGTCACGCTGACAAAGCTCCACTGCTGGTCGCTTACACAGTATTCAAAATGTGTATTCATGGATGCAGATACTCTGGTCCTAGCAAATATTGATGATCTTTTTGACAGAGAAGAATTGTCAGCAGCACCAGACCCAGGGTGGCCTGACTGCTTCAATTCCGGAGTCTTCGTTTATCAGCCTTCAGTTGAAACATACAATCAGCTGTTGCATCTTGCTTCTGAGCAAGGTAGTTTTGATGGTGGGGACCAAGGCATACTGAACACATTTTTTAGCAGCTGGGCAACAACAGATATCAGAAAACACCTGCCGTTTATTTATAACCTAAGCAGCATCTCTATATACTCCTACCTCCCGGCATTTAAAGTGTTTGGTGCAAGTGCCAAAGTTGTGCATTTCCTGGGACGAGTCAAACCATGGAATTATACTTATGATCCCAAAACAAAAAGTGTCAAAAGTGAGGCCCATGATCCCAACATGACTCATCCAGAGTTTCTCATCCTGTGGTGGAACATCTTTACCACCAACGTTTTACCTCTGCTTCAACAATTTGGCCTTGTCAAAGACACCTGCTCATATGTAAATGTGGAAGATGTCTCAGGAGCCATATCACATCTGTCCCTTGGGGAGATCCCAGCTATGGCACAGCCGTTTGTATCCTCGGAAGAACGGAAGGAACGATGGGAACAGGGCCAGGCTGATTATATGGGAGCAGATTCCTTTGACAACATCAAGAGGAAACTTGACACTTACCTCCAGTAG</predictedOrfSequence>
		<clone psfCloneId="65960" psfCloneName="401.228.1" strain="SCS1" helperPlasmid="pSE111">
			<rzpdClone name="PSFEp758D0315"/>
			<rzpdClone name="PSFEp758G062"/>
			<insertPcr sizeBasePairs="1800">Contains insert of correct size</insertPcr>
			<sequencing status="Clone was not sequenced yet.">
				<sequencingResult>Clone was not sequenced or no result was entered yet.</sequencingResult>
			</sequencing>
		</clone>
		<clone psfCloneId="65961" psfCloneName="401.228.2" strain="SCS1" helperPlasmid="pSE111">
			<rzpdClone name="PSFEp758G182"/>
			<rzpdClone name="PSFEp758D0915"/>
			<proteinExpression expressesProtein="true" observedSizeKDa="55" soluble="2" whole="3" inductionTemperature="30">moderate soluble expression</proteinExpression>
			<insertPcr sizeBasePairs="1800">Contains insert of correct size</insertPcr>
			<sequencing status="Clone was not sequenced yet.">
				<sequencingResult>Clone was not sequenced or no result was entered yet.</sequencingResult>
			</sequencing>
		</clone>
	</construct>
	<construct targetList="1" psfTargetId="200000185" genPeptAccession="AAB00114" genPeptGi="1174167" fromAminoAcid="2" toLastAminoAcid="true" vector="pQE30N">
		<vectorRestrictionSite position="left" name="BamHI"/>
		<vectorRestrictionSite position="right" name="NotI"/>
		<pcrPrimer position="left" name="Pr0507" restrictionEnzyme="BamHI">
			<sequence length="29">CAGGATCCACAGATCAGGCCTTTGTGACA</sequence>
		</pcrPrimer>
		<pcrPrimer position="right" name="M13For-NotI-SacI" restrictionEnzyme="NotI">
			<sequence length="39">GCAGAGCTCGCGGCCGCGACGTTGTAAAACGACGGCCAG</sequence>
		</pcrPrimer>
		<pcrTemplateClone psfCloneId="33156">
			<rzpdClone name="IMAGp998O121205"/>
		</pcrTemplateClone>
		<predictedOrfSequence length="1035">ATGAGAGGATCGCATCACCATCACCATCACGGATCCACAGATCAGGCCTTTGTGACACTAACCACAAACGATGCCTACGCCAAAGGTGCCCTGGTCCTGGGATCATCTCTGAAACAGCACAGGACCACCAGGAGGCTGGTCGTGCTCGCCACCCCTCAGGTCTCAGACTCCATGAGAAAAGTTTTAGAGACAGTCTTTGATGAAGTCATCATGGTAGATGTCTTGGACAGTGGCGATTCTGCTCATCTAACCTTAATGAAGAGGCCAGAGTTGGGTGTCACGCTGACAAAGCTCCACTGCTGGTCGCTTACACAGTATTCAAAATGTGTATTCATGGATGCAGATACTCTGGTCCTAGCAAATATTGATGATCTTTTTGACAGAGAAGAATTGTCAGCAGCACCAGACCCAGGGTGGCCTGACTGCTTCAATTCCGGAGTCTTCGTTTATCAGCCTTCAGTTGAAACATACAATCAGCTGTTGCATCTTGCTTCTGAGCAAGGTAGTTTTGATGGTGGGGACCAAGGCATACTGAACACATTTTTTAGCAGCTGGGCAACAACAGATATCAGAAAACACCTGCCGTTTATTTATAACCTAAGCAGCATCTCTATATACTCCTACCTCCCGGCATTTAAAGTGTTTGGTGCAAGTGCCAAAGTTGTGCATTTCCTGGGACGAGTCAAACCATGGAATTATACTTATGATCCCAAAACAAAAAGTGTCAAAAGTGAGGCCCATGATCCCAACATGACTCATCCAGAGTTTCTCATCCTGTGGTGGAACATCTTTACCACCAACGTTTTACCTCTGCTTCAACAATTTGGCCTTGTCAAAGACACCTGCTCATATGTAAATGTGGAAGATGTCTCAGGAGCCATATCACATCTGTCCCTTGGGGAGATCCCAGCTATGGCACAGCCGTTTGTATCCTCGGAAGAACGGAAGGAACGATGGGAACAGGGCCAGGCTGATTATATGGGAGCAGATTCCTTTGACAACATCAAGAGGAAACTTGACACTTACCTCCAGTAG</predictedOrfSequence>
		<clone psfCloneId="102690" psfCloneName="430.186.2" strain="SCS1" helperPlasmid="pSE111">
			<rzpdClone name="PSFEp758F0121"/>
			<insertPcr sizeBasePairs="3919">Contains insert, size was not compared to expectation</insertPcr>
			<sequencing status="Clone was not sequenced yet.">
				<sequencingResult>Clone was not sequenced or no result was entered yet.</sequencingResult>
			</sequencing>
		</clone>
		<clone psfCloneId="102692" psfCloneName="430.186.4" strain="SCS1" helperPlasmid="pSE111">
			<rzpdClone name="PSFEp758F0821"/>
			<proteinExpression expressesProtein="true" observedSizeKDa="37" soluble="2" whole="1" inductionTemperature="37">moderate soluble expression</proteinExpression>
			<insertPcr sizeBasePairs="1897">Contains insert of correct size</insertPcr>
			<sequencing status="Clone was not sequenced yet.">
				<sequencingResult>Clone was not sequenced or no result was entered yet.</sequencingResult>
			</sequencing>
		</clone>
	</construct>
	<construct targetList="1" psfTargetId="200000185" genPeptAccession="AAB00114" genPeptGi="1174167" fromAminoAcid="2" toLastAminoAcid="true" vector="pQTEV">
		<vectorRestrictionSite position="left" name="BamHI"/>
		<vectorRestrictionSite position="right" name="NotI"/>
		<pcrPrimer position="left" name="Pr0507" restrictionEnzyme="BamHI">
			<sequence length="29">CAGGATCCACAGATCAGGCCTTTGTGACA</sequence>
		</pcrPrimer>
		<pcrPrimer position="right" name="M13For-NotI-SacI" restrictionEnzyme="NotI">
			<sequence length="39">GCAGAGCTCGCGGCCGCGACGTTGTAAAACGACGGCCAG</sequence>
		</pcrPrimer>
		<pcrTemplateClone psfCloneId="33156">
			<rzpdClone name="IMAGp998O121205"/>
		</pcrTemplateClone>
		<predictedOrfSequence length="1074">ATGAAACATCACCATCACCATCACCATAGCGATTACGACATCCCCACTACTGAGAATCTTTATTTTCAGGGATCCACAGATCAGGCCTTTGTGACACTAACCACAAACGATGCCTACGCCAAAGGTGCCCTGGTCCTGGGATCATCTCTGAAACAGCACAGGACCACCAGGAGGCTGGTCGTGCTCGCCACCCCTCAGGTCTCAGACTCCATGAGAAAAGTTTTAGAGACAGTCTTTGATGAAGTCATCATGGTAGATGTCTTGGACAGTGGCGATTCTGCTCATCTAACCTTAATGAAGAGGCCAGAGTTGGGTGTCACGCTGACAAAGCTCCACTGCTGGTCGCTTACACAGTATTCAAAATGTGTATTCATGGATGCAGATACTCTGGTCCTAGCAAATATTGATGATCTTTTTGACAGAGAAGAATTGTCAGCAGCACCAGACCCAGGGTGGCCTGACTGCTTCAATTCCGGAGTCTTCGTTTATCAGCCTTCAGTTGAAACATACAATCAGCTGTTGCATCTTGCTTCTGAGCAAGGTAGTTTTGATGGTGGGGACCAAGGCATACTGAACACATTTTTTAGCAGCTGGGCAACAACAGATATCAGAAAACACCTGCCGTTTATTTATAACCTAAGCAGCATCTCTATATACTCCTACCTCCCGGCATTTAAAGTGTTTGGTGCAAGTGCCAAAGTTGTGCATTTCCTGGGACGAGTCAAACCATGGAATTATACTTATGATCCCAAAACAAAAAGTGTCAAAAGTGAGGCCCATGATCCCAACATGACTCATCCAGAGTTTCTCATCCTGTGGTGGAACATCTTTACCACCAACGTTTTACCTCTGCTTCAACAATTTGGCCTTGTCAAAGACACCTGCTCATATGTAAATGTGGAAGATGTCTCAGGAGCCATATCACATCTGTCCCTTGGGGAGATCCCAGCTATGGCACAGCCGTTTGTATCCTCGGAAGAACGGAAGGAACGATGGGAACAGGGCCAGGCTGATTATATGGGAGCAGATTCCTTTGACAACATCAAGAGGAAACTTGACACTTACCTCCAGTAG</predictedOrfSequence>
		<clone psfCloneId="104059" psfCloneName="552.48.1" strain="SCS1" helperPlasmid="pSE111">
			<rzpdClone name="PSFEp758H0222"/>
			<insertPcr sizeBasePairs="1929">Contains insert of correct size</insertPcr>
			<sequencing status="Clone was not sequenced yet.">
				<sequencingResult>Clone was not sequenced or no result was entered yet.</sequencingResult>
			</sequencing>
		</clone>
		<clone psfCloneId="104060" psfCloneName="552.48.2" strain="SCS1" helperPlasmid="pSE111">
			<rzpdClone name="PSFEp758H1122"/>
			<proteinExpression expressesProtein="true" observedSizeKDa="40" soluble="3" whole="2" inductionTemperature="37">strong soluble expression</proteinExpression>
			<insertPcr sizeBasePairs="1929">Contains insert of correct size</insertPcr>
			<sequencing status="Clone was completely sequenced.">
				<sequencingResult>Clone sequence(s) are as expected.</sequencingResult>
				<experimentalOrfSequence length="1074">ATGAAACATCACCATCACCATCACCATAGCGATTACGACATCCCCACTACTGAGAATCTTTATTTTCAGGGATCCACAGATCAGGCCTTTGTGACACTAACCACAAACGATGCCTACGCCAAAGGTGCCCTGGTCCTGGGATCATCTCTGAAACAGCACAGGACCACCAGGAGGCTGGTCGTGCTCGCCACCCCTCAGGTCTCAGACTCCATGAGAAAAGTTTTAGAGACAGTCTTTGATGAAGTCATCATGGTAGATGTCTTGGACAGTGGCGATTCTGCTCATCTAACCTTAATGAAGAGGCCAGAGTTGGGTGTCACGCTGACAAAGCTCCACTGCTGGTCGCTTACACAGTATTCAAAATGTGTATTCATGGATGCAGATACTCTGGTCCTAGCAAATATTGATGATCTTTTTGACAGAGAAGAATTGTCAGCAGCACCAGACCCAGGGTGGCCTGACTGCTTCAATTCCGGAGTCTTCGTTTATCAGCCTTCAGTTGAAACATACAATCAGCTGTTGCATCTTGCTTCTGAGCAAGGTAGTTTTGATGGTGGGGACCAAGGCATACTGAACACATTTTTTAGCAGCTGGGCAACAACAGATATCAGAAAACACCTGCCGTTTATTTATAACCTAAGCAGCATCTCTATATACTCCTACCTCCCGGCATTTAAAGTGTTTGGTGCAAGTGCCAAAGTTGTGCATTTCCTGGGACGAGTCAAACCATGGAATTATACTTATGATCCCAAAACAAAAAGTGTCAAAAGTGAGGCCCATGATCCCAACATGACTCATCCAGAGTTTCTCATCCTGTGGTGGAACATCTTTACCACCAACGTTTTACCTCTGCTTCAACAATTTGGCCTTGTCAAAGACACCTGCTCATATGTAAATGTGGAAGATGTCTCAGGAGCCATATCACATCTGTCCCTTGGGGAGATCCCAGCTATGGCACAGCCGTTTGTATCCTCGGAAGAACGGAAGGAACGATGGGAACAGGGCCAGGCTGATTATATGGGAGCAGATTCCTTTGACAACATCAAGAGGAAACTTGACACTTACCTCCAGTAG</experimentalOrfSequence>
			</sequencing>
		</clone>
	</construct>
</gene>
<gene ncbiGeneId="2995">
	<description>glycophorin C (Gerbich blood group)</description>
	<symbol>GYPC</symbol>
	<synonym>GE</synonym>
	<synonym>GPC</synonym>
	<construct targetList="1" psfTargetId="200000717" genPeptAccession="CAA36235" genPeptGi="31673" fromAminoAcid="2" toAminoAcid="109" vector="pQStrep2">
		<vectorRestrictionSite position="left" name="BamHI"/>
		<vectorRestrictionSite position="right" name="NotI"/>
		<pcrPrimer position="left" name="Pr0449" restrictionEnzyme="BamHI">
			<sequence length="26">GTGGATCCTGGTCGACGAGAAGCCCC</sequence>
		</pcrPrimer>
		<pcrPrimer position="right" name="Pr0450" restrictionEnzyme="NotI">
			<sequence length="40">GTGAGCGGCCGCAATAAAGTACTCCTTTCTGCTGCTATCA</sequence>
		</pcrPrimer>
		<pcrTemplateClone psfCloneId="37829">
			<rzpdClone name="IMAGp998P015809"/>
		</pcrTemplateClone>
		<predictedOrfSequence length="396">ATGAGAGGATCGCATCACCATCACCATCACGGATCCTGGTCGACGAGAAGCCCCAACAGCACGGCGTGGCCTCTCAGCCTCGAGCCTGATCCAGGGATGTCTGGATGGCCGGATGGCAGAATGGAGACCTCCACCCCCACCATAATGGACATTGTCGTCATTGCAGGTGTGATTGCTGCTGTGGCCATCGTCCTAGTCTCCCTCCTCTTCGTCATGCTGCGCTACATGTACCGGCACAAGGGCACGTACCACACCAATGAGGCCAAGGGCACGGAGTTTGCTGAGAGTGCAGATGCAGCCCTGCAGGGAGACCCTGCCCTCCAAGATGCTGGTGATAGCAGCAGAAAGGAGTACTTTATTGCGGCCGCTTGGAGCCACCCGCAGTTCGAAAAATAA</predictedOrfSequence>
		<clone psfCloneId="63465" psfCloneName="396.383.1" strain="SCS1" helperPlasmid="pSE111">
			<rzpdClone name="PSFEp758N111"/>
			<rzpdClone name="PSFEp758G0612"/>
			<insertPcr sizeBasePairs="500">Contains insert, size was not compared to expectation</insertPcr>
			<sequencing status="Clone was not sequenced yet.">
				<sequencingResult>Clone was not sequenced or no result was entered yet.</sequencingResult>
			</sequencing>
		</clone>
		<clone psfCloneId="63466" psfCloneName="396.383.2" strain="SCS1" helperPlasmid="pSE111">
			<rzpdClone name="PSFEp758N231"/>
			<rzpdClone name="PSFEp758G1212"/>
			<insertPcr sizeBasePairs="500">Contains insert, size was not compared to expectation</insertPcr>
			<sequencing status="Clone was not sequenced yet.">
				<sequencingResult>Clone was not sequenced or no result was entered yet.</sequencingResult>
			</sequencing>
		</clone>
		<clone psfCloneId="63467" psfCloneName="396.383.3" strain="SCS1" helperPlasmid="pSE111">
			<rzpdClone name="PSFEp758A0217"/>
			<rzpdClone name="PSFEp758B042"/>
			<proteinExpression expressesProtein="false">no expression observed</proteinExpression>
			<insertPcr sizeBasePairs="750">Contains insert, size was not compared to expectation</insertPcr>
			<sequencing status="Clone was not sequenced yet.">
				<sequencingResult>Clone was not sequenced or no result was entered yet.</sequencingResult>
			</sequencing>
		</clone>
	</construct>
</gene>
<gene ncbiGeneId="3081">
	<description>homogentisate 1,2-dioxygenase (homogentisate oxidase)</description>
	<symbol>HGD</symbol>
	<synonym>AKU</synonym>
	<synonym>HGO</synonym>
	<construct targetList="1" psfTargetId="200000076" genPeptAccession="AAB16836" genPeptGi="1616743" fromAminoAcid="2" toLastAminoAcid="true" vector="pGEX-6P-1">
		<vectorRestrictionSite position="left" name="BamHI"/>
		<vectorRestrictionSite position="right" name="NotI"/>
		<pcrPrimer position="left" name="Pr1082" restrictionEnzyme="Esp3I">
			<sequence length="42">CCGTCTCCGATCCGCTGAGTTAAAGTACATTTCTGGATTTGG</sequence>
		</pcrPrimer>
		<pcrPrimer position="right" name="M13For-NotI-SacI" restrictionEnzyme="NotI">
			<sequence length="39">GCAGAGCTCGCGGCCGCGACGTTGTAAAACGACGGCCAG</sequence>
		</pcrPrimer>
		<pcrTemplateClone psfCloneId="38457">
			<rzpdClone name="IMAGp998O026128"/>
		</pcrTemplateClone>
		<predictedOrfSequence length="2028">ATGTCCCCTATACTAGGTTATTGGAAAATTAAGGGCCTTGTGCAACCCACTCGACTTCTTTTGGAATATCTTGAAGAAAAATATGAAGAGCATTTGTATGAGCGCGATGAAGGTGATAAATGGCGAAACAAAAAGTTTGAATTGGGTTTGGAGTTTCCCAATCTTCCTTATTATATTGATGGTGATGTTAAATTAACACAGTCTATGGCCATCATACGTTATATAGCTGACAAGCACAACATGTTGGGTGGTTGTCCAAAAGAGCGTGCAGAGATTTCAATGCTTGAAGGAGCGGTTTTGGATATTAGATACGGTGTTTCGAGAATTGCATATAGTAAAGACTTTGAAACTCTCAAAGTTGATTTTCTTAGCAAGCTACCTGAAATGCTGAAAATGTTCGAAGATCGTTTATGTCATAAAACATATTTAAATGGTGATCATGTAACCCATCCTGACTTCATGTTGTATGACGCTCTTGATGTTGTTTTATACATGGACCCAATGTGCCTGGATGCGTTCCCAAAATTAGTTTGTTTTAAAAAACGTATTGAAGCTATCCCACAAATTGATAAGTACTTGAAATCCAGCAAGTATATAGCATGGCCTTTGCAGGGCTGGCAAGCCACGTTTGGTGGTGGCGACCATCCTCCAAAATCGGATCTGGAAGTTCTGTTCCAGGGGCCCCTGGGATCCGCTGAGTTAAAGTACATTTCTGGATTTGGGAATGAGTGTTCTTCAGAGGATCCTCGCTGCCCAGGTTCCCTGCCAGAAGGACAGAATAATCCTCAGGTCTGCCCCTACAATCTCTATGCTGAGCAGCTCTCAGGATCGGCTTTCACTTGTCCACGGAGCACCAATAAGAGAAGCTGGCTGTATAGGATTCTACCTTCAGTTTCTCACAAGCCCTTTGAATCCATTGACGAAGGCCATGTCACTCACAACTGGGATGAAGTTGATCCTGATCCTAACCAGCTTAGATGGAAACCATTTGAGATTCCAAAAGCATCTCAGAAGAAAGTAGACTTTGTGAGTGGCCTGCATACCTTGTGTGGAGCTGGAGACATAAAGTCTAACAATGGGCTTGCTATCCACATTTTCCTCTGCAATACCTCCATGGAGAACAGATGCTTTTACAATTCAGATGGGGACTTCTTGATTGTTCCGCAGAAAGGGAACCTTCTCATTTACACCGAGTTTGGCAAGATGCTTGTACAGCCCAATGAGATCTGCGTCATTCAGAGAGGAATGCGGTTCAGCATAGATGTCTTTGAGGAGACCAGGGGCTACATCTTGGAGGTCTATGGTGTCCACTTTGAGTTACCTGACCTTGGACCAATTGGGGCCAATGGCTTGGCCAATCCTCGTGATTTCTTGATACCCATTGCCTGGTATGAGGATCGCCAAGTACCAGGTGGTTACACGGTCATTAATAAATACCAGGGCAAGCTGTTTGCTGCCAAACAGGATGTCTCCCCGTTCAATGTTGTGGCCTGGCACGGGAATTATACACCCTACAAGTACAACCTGAAGAATTTCATGGTTATCAACTCAGTGGCCTTTGACCATGCAGACCCATCCATTTTCACAGTATTGACTGCTAAGTCTGTCCGCCCTGGAGTGGCCATTGCTGATTTTGTCATCTTCCCACCTCGATGGGGGGTTGCTGATAAGACCTTCAGGCCTCCTTATTACCATAGGAACTGCATGAGTGAGTTCATGGGACTCATCCGAGGTCACTATGAGGCAAAGCAAGGTGGGTTCCTGCCAGGGGGAGGGAGTCTACACAGCACAATGACCCCCCATGGACCTGATGCTGACTGCTTTGAGAAGGCCAGCAAGGTCAAGCTGGCACCTGAGAGGATTGCCGATGGCACCATGGCATTTATGTTTGAATCATCTTTAAGTCTGGCGGTCACAAAGTGGGGACTCAAGGCCTCCAGGTGTTTGGATGAGAACTACCACAAGTGCTGGGAGCCACTCAAGAGCCACTTCACTCCCAACTCCAGGAACCCAGCAGAACCTAATTGA</predictedOrfSequence>
		<clone psfCloneId="65970" psfCloneName="401.231.1" strain="SCS1" helperPlasmid="pSE111">
			<rzpdClone name="PSFEp758F182"/>
			<rzpdClone name="PSFEp758C0917"/>
			<proteinExpression expressesProtein="true" observedSizeKDa="25" soluble="2" whole="2" inductionTemperature="37">moderate soluble expression</proteinExpression>
			<insertPcr sizeBasePairs="650">Contains insert, size was not compared to expectation</insertPcr>
			<sequencing status="Clone was not sequenced yet.">
				<sequencingResult>Clone was not sequenced or no result was entered yet.</sequencingResult>
			</sequencing>
		</clone>
		<clone psfCloneId="65971" psfCloneName="401.231.2" strain="SCS1" helperPlasmid="pSE111">
			<rzpdClone name="PSFEp758C1217"/>
			<rzpdClone name="PSFEp758F242"/>
			<insertPcr sizeBasePairs="850">Contains insert, size was not compared to expectation</insertPcr>
			<sequencing status="Clone was not sequenced yet.">
				<sequencingResult>Clone was not sequenced or no result was entered yet.</sequencingResult>
			</sequencing>
		</clone>
	</construct>
</gene>
<gene ncbiGeneId="3151">
	<description>high-mobility group nucleosomal binding domain 2</description>
	<symbol>HMGN2</symbol>
	<synonym>HMG17</synonym>
	<synonym>MGC5629</synonym>
	<construct targetList="3" psfTargetId="200001283" genPeptAccession="AAA52678" genPeptGi="306864" fromAminoAcid="2" toLastAminoAcid="true" vector="pQTEV">
		<vectorRestrictionSite position="left" name="BamHI"/>
		<vectorRestrictionSite position="right" name="NotI"/>
		<pcrPrimer position="left" name="Pr1337" restrictionEnzyme="BamHI">
			<sequence length="28">CAGGATCCCCCAAGAGAAAGGCTGAAGG</sequence>
		</pcrPrimer>
		<pcrPrimer position="right" name="pQE276">
			<sequence length="20">GGCAACCGAGCGTTCTGAAC</sequence>
		</pcrPrimer>
		<pcrTemplateClone psfCloneId="17193">
			<rzpdClone name="MPMGp800M13527"/>
		</pcrTemplateClone>
		<predictedOrfSequence length="345">ATGAAACATCACCATCACCATCACCATAGCGATTACGACATCCCCACTACTGAGAATCTTTATTTTCAGGGATCCCCCAAGAGAAAGGCTGAAGGGGATGCTAAGGGAGATAAAGCAAAGGTGAAGGACGAACCACAGAGAAGATCCGCGAGGTTGTCTGCTAAACCTGCTCCTCCAAAGCCAGAGCCCAAGCCTAAAAAGGCCCCTGCAAAGAAGGGAGAGAAGGTACCCAAAGGGAAAAAGGGAAAAGCTGATGCTGGCAAGGAGGGGAATAACCCTGCAGAAAATGGAGATGCCAAAACAGACCAGGCACAGAAAGCTGAAGGTGCTGGAGATGCCAAGTGA</predictedOrfSequence>
		<clone psfCloneId="109216" psfCloneName="552.393.1" strain="SCS1" helperPlasmid="pRARE">
			<rzpdClone name="PSFEp250E102"/>
			<proteinExpression expressesProtein="true" observedSizeKDa="18" soluble="2" whole="1" inductionTemperature="37">moderate soluble expression</proteinExpression>
			<insertPcr sizeBasePairs="1433">Contains insert of correct size</insertPcr>
			<sequencing status="Clone was completely sequenced.">
				<sequencingResult>Mutations to the expected sequence were found, but all are silent.</sequencingResult>
				<experimentalOrfSequence length="345">ATGAAACATCACCATCACCATCACCATAGCGATTACGACATCCCCACTACTGAGAATCTTTATTTTCAGGGATCCCCCAAGAGAAAGGCTGAAGGGGATGCTAAGGGAGATAAAGCAAAGGTGAAGGACGAACCACAGAGAAGATCCGCGAGGTTGTCTGCTAAACCTGCTCCTCCAAAGCCAGAGCCCAAGCCTAAAAAGGCCCCTGCAAAGAAGGGAGAGAAGGTACCCAAAGGGAAAAAGGGAAAAGCCGATGCTGGCAAGGAGGGGAATAACCCTGCAGAAAATGGAGATGCCAAAACAGACCAGGCACAGAAAGCTGAAGGTGCTGGAGATGCCAAGTGA</experimentalOrfSequence>
			</sequencing>
		</clone>
		<clone psfCloneId="109217" psfCloneName="552.393.2" strain="SCS1" helperPlasmid="pRARE">
			<rzpdClone name="PSFEp250F082"/>
			<insertPcr sizeBasePairs="1450">Contains insert of correct size</insertPcr>
			<sequencing status="Clone was completely sequenced.">
				<sequencingResult>Non-silent mutations of the expected sequence were found, template cDNA clone does not have (all of) these mutations.</sequencingResult>
				<experimentalOrfSequence length="345">ATGAAACATCACCATCACCATCACCATAGCGATTACGACATCCCCACTACTGAGAATCTTTATTTTCAGGGATCCCCCAAGAGAAAGGCTGAAGGGGATGCTAAGGGAGATAAAGCAAAGGTGAAGGACGAACCACAGAGAAGATCCGCGAGGTTGTCTGCTAAACCTGCTCCTCCAAAGCCAGAGCCCAAGCCTAAAAAGGCCCCTGCAAAGAAGGGAGAGAAGGCACCCAAAGGGAAAAAGGGAAAAGCTGATGCTGGCAAGGAGGGGAATAACCCTGCAGAAAATGGAGATGCCAAAACAGACCAGGCACAGAAAGCTGAAGGTGCTGGAGATGCCAAGTGA</experimentalOrfSequence>
			</sequencing>
		</clone>
	</construct>
</gene>
<gene ncbiGeneId="3176">
	<description>histamine N-methyltransferase</description>
	<symbol>HNMT</symbol>
	<synonym>HNMT-S1</synonym>
	<synonym>HNMT-S2</synonym>
	<construct targetList="1" psfTargetId="200000277" genPeptAccession="AAB18137" genPeptGi="1236891" fromAminoAcid="2" toLastAminoAcid="true" vector="pGEX-6P-1">
		<vectorRestrictionSite position="left" name="BamHI"/>
		<vectorRestrictionSite position="right" name="NotI"/>
		<pcrPrimer position="left" name="Pr0573" restrictionEnzyme="BamHI">
			<sequence length="29">CAGGATCCGCATCTTCCATGAGGAGCTTG</sequence>
		</pcrPrimer>
		<pcrPrimer position="right" name="M13For-NotI-SacI" restrictionEnzyme="NotI">
			<sequence length="39">GCAGAGCTCGCGGCCGCGACGTTGTAAAACGACGGCCAG</sequence>
		</pcrPrimer>
		<pcrTemplateClone psfCloneId="38675">
			<rzpdClone name="IMAGp998E236528"/>
		</pcrTemplateClone>
		<predictedOrfSequence length="1569">ATGTCCCCTATACTAGGTTATTGGAAAATTAAGGGCCTTGTGCAACCCACTCGACTTCTTTTGGAATATCTTGAAGAAAAATATGAAGAGCATTTGTATGAGCGCGATGAAGGTGATAAATGGCGAAACAAAAAGTTTGAATTGGGTTTGGAGTTTCCCAATCTTCCTTATTATATTGATGGTGATGTTAAATTAACACAGTCTATGGCCATCATACGTTATATAGCTGACAAGCACAACATGTTGGGTGGTTGTCCAAAAGAGCGTGCAGAGATTTCAATGCTTGAAGGAGCGGTTTTGGATATTAGATACGGTGTTTCGAGAATTGCATATAGTAAAGACTTTGAAACTCTCAAAGTTGATTTTCTTAGCAAGCTACCTGAAATGCTGAAAATGTTCGAAGATCGTTTATGTCATAAAACATATTTAAATGGTGATCATGTAACCCATCCTGACTTCATGTTGTATGACGCTCTTGATGTTGTTTTATACATGGACCCAATGTGCCTGGATGCGTTCCCAAAATTAGTTTGTTTTAAAAAACGTATTGAAGCTATCCCACAAATTGATAAGTACTTGAAATCCAGCAAGTATATAGCATGGCCTTTGCAGGGCTGGCAAGCCACGTTTGGTGGTGGCGACCATCCTCCAAAATCGGATCTGGAAGTTCTGTTCCAGGGGCCCCTGGGATCCGCATCTTCCATGAGGAGCTTGTTTTCTGACCACGGGAAATATGTTGAATCTTTCCGGAGGTTTCTCAACCATTCCACGGAACACCAGTGCATGCAGGAATTCATGGACAAGAAGCTGCCAGGCATAATAGGAAGGATTGGAGACACAAAATCAGAAATTAAGATTCTAAGCATAGGCGGAGGTGCAGGTGAAATTGATCTTCAAATTCTCTCCAAAGTTCAGGCTCAATACCCAGGAGTTTGTATCAACAATGAAGTTGTTGAGCCAAGTGCTGAACAAATTGCCAAATACAAAGAGCTTGTAGCCAAGACATCGAACCTCGAGAACGTAAAGTTTGCTTGGCATAAGGAGACATCATCTGAATACCAAAGTAGAATGTTGGAGAAAAAGGAGCTTCAAAAGTGGGACTTTATTCATATGATTCAAATGCTGTATTATGTAAAAGACATCCCAGCTACCCTGAAATTCTTCCATAGTCTCTTAGGTACCAATGCTAAGATGCTCATTATTGTTGTGTCAGGAAGCAGTGGCTGGGACAAGCTGTGGAAAAAGTACGGATCACGCTTTCCCCAGGATGACCTCTGCCAGTATATCACATCAGATGACCTCACTCAGATGCTGGACAACCTAGGGCTTAAGTATGAGTGCTATGACCTTTTGTCCACCATGGATATATCTGACTGCTTTATTGATGGTAATGAAAATGGAGACCTGCTTTGGGATTTTTTGACTGAAACCTGCAACTTTAATGCCACAGCACCACCTGATCTCAGAGCAGAGCTTGGGAAAGATCTACAAGAGCCTGAATTTAGTGCTAAGAAAGAGGGGAAGGTTCTTTTTAATAATACTCTGAGTTTCATAGTGATTGAGGCATAA</predictedOrfSequence>
		<clone psfCloneId="65764" psfCloneName="401.141.1" strain="SCS1" helperPlasmid="pSE111">
			<rzpdClone name="PSFEp758I012"/>
			<rzpdClone name="PSFEp758E0114"/>
			<proteinExpression expressesProtein="true" observedSizeKDa="25" soluble="1" whole="0" inductionTemperature="37">weak soluble expression</proteinExpression>
			<insertPcr sizeBasePairs="700">Contains insert of correct size</insertPcr>
			<sequencing status="Clone was not sequenced yet.">
				<sequencingResult>Clone was not sequenced or no result was entered yet.</sequencingResult>
			</sequencing>
		</clone>
		<clone psfCloneId="65765" psfCloneName="401.141.2" strain="SCS1" helperPlasmid="pSE111">
			<rzpdClone name="PSFEp758E0515"/>
			<rzpdClone name="PSFEp758I102"/>
			<insertPcr sizeBasePairs="900">Contains insert of correct size</insertPcr>
			<sequencing status="Clone was not sequenced yet.">
				<sequencingResult>Clone was not sequenced or no result was entered yet.</sequencingResult>
			</sequencing>
		</clone>
	</construct>
</gene>
<gene ncbiGeneId="3309">
	<description>heat shock 70kDa protein 5 (glucose-regulated protein, 78kDa)</description>
	<symbol>HSPA5</symbol>
	<synonym>BIP</synonym>
	<synonym>GRP78</synonym>
	<synonym>MIF2</synonym>
	<construct targetList="3" psfTargetId="200000016" genPeptAccession="CAA61201" genPeptGi="1143492" toAminoAcid="653" vector="pQStrep4">
		<vectorRestrictionSite position="left" name="SalI"/>
		<vectorRestrictionSite position="right" name="NotI"/>
		<pcrPrimer position="left" name="pQE65" restrictionEnzyme="SalI">
			<sequence length="24">TGAGCGGATAACAATTTCACACAG</sequence>
		</pcrPrimer>
		<pcrPrimer position="right" name="Pr0170" restrictionEnzyme="NotI">
			<sequence length="40">GGATGCCTGCGGCCGCCAACTCATCTTTTTCTGCTGTATC</sequence>
		</pcrPrimer>
		<pcrTemplateClone psfCloneId="1472">
			<rzpdClone name="MPMGp800K1260"/>
			<rzpdClone name="MPMGp800O14507"/>
		</pcrTemplateClone>
		<clone psfCloneId="20452" psfCloneName="411.16.2" strain="SCS1" helperPlasmid="pSE111">
			<rzpdClone name="PSFEp758B071"/>
			<rzpdClone name="PSFEp758A0412"/>
			<proteinExpression expressesProtein="true" observedSizeKDa="41" soluble="2" whole="2" inductionTemperature="20">moderate soluble expression</proteinExpression>
			<insertPcr sizeBasePairs="1400">Contains insert, size was not compared to expectation</insertPcr>
			<sequencing status="Clone was completely sequenced.">
				<sequencingResult>Non-silent mutations of the expected sequence were found, but the template cDNA clone has the same mutations.</sequencingResult>
				<experimentalOrfSequence length="1173">ATGAGAGGATCCCACCATCACCATCACCATGGGTCGACCCACGCGTCCGCCCACGCGTCCGAACGGGCCCTGTCTTCTCAGCATCAAGCAAGAATTGAAATTGAGTCCTTCTATGAAGGAGAAGACTTTTCTGAGACCCTGACTCGGGCCAAATTTGAAGAGCTCAACATGGATCTGTTCCGGTCTACTATGAAGCCCGTCCAGAAAGTGTTGGAAGATTCTGATTTGAAGAAGTCTGATATTGATGAAATTGTTCTTGTTGGTGGCTCGACTCGAATTCCAAAGATTCAGCAACTGGTTAAAGAGTTCTTCAATGGCAAGGAACCATCCCGTGGCATAAACCCAGATGAAGCTGTAGCGTATGGTGCTGCTGTCCAGGCTGGTGTGCTCTCTGGTGATCAAGATACAGGTGACCTGGTACTGCTTGATGTATGTCCCCTTACACTTGGTATTGAAACTGTGGGAGGTGTCATGACCAAACTGATTCCAAGGAACACAGTGGTGCCTACCAAGAAGTCTCAGATCTTTTCTACAGCTTCTGATAATCAACCAACTGTTACAATCAAGGTCTATGAAGGTGAAAGACCCCTGACAAAAGACAATCATCTTCTGGGTACATTTGATCTGACTGGAATTCCTCCTGCTCCTCGTGGGGTCCCACAGATTGAAGTCACCTTTGAGATAGATGTGAATGGTATTCTTCGAGTGACAGCTGAAGACAAGGGTACAGGGAACAAAAATAAGATCACAATCACCAATGACCAGAATCGCCTGACACCTGAAGAAATCGAAAGGATGGTTAATGATGCTGAGAAGTTTGCTGAGGAAGACAAAAAGCTCAAGGAGCGCATTGATACTAGAAATGAGTTGGAAAGCTATGCCTATTCTCTAAAGAATCAGATTGGAGATAAAGAAAAGCTGGGAGGTAAACTTTCCTCTGAAGATAAGGAGACCATGGAAAAAGCTGTAGAAGAAAAGATTGAATGGCTGGAAAGCCACCAAGATGCTGACATTGAAGACTTCAAAGCTAAGAAGAAGGAACTGGAAGAAATTGTTCAACCAATTATCAGCAAACTCTATGGAAGTGCAGGCCCTCCCCCAACTGGTGAAGAGGATACAGCAGAAAAAGATGAGTTGGCGGCCGCTTGGAGCCACCCGCAGTTCGAAAAATAA</experimentalOrfSequence>
			</sequencing>
		</clone>
		<clone psfCloneId="20453" psfCloneName="411.16.3" strain="SCS1" helperPlasmid="pSE111">
			<rzpdClone name="PSFEp758A1012"/>
			<rzpdClone name="PSFEp758B191"/>
			<proteinExpression expressesProtein="true" observedSizeKDa="41" soluble="2" whole="2" inductionTemperature="20">moderate soluble expression</proteinExpression>
			<insertPcr>Contains insert, size was not compared to expectation</insertPcr>
			<sequencing status="Clone was completely sequenced.">
				<sequencingResult>Non-silent mutations of the expected sequence were found, but the template cDNA clone has the same mutations.</sequencingResult>
				<experimentalOrfSequence length="1173">ATGAGAGGATCCCACCATCACCATCACCATGGGTCGACCCACGCGTCCGCCCACGCGTCCGAACGGGCCCTGTCTTCTCAGCATCAAGCAAGAATTGAAATTGAGTCCTTCTATGAAGGAGAAGACTTTTCTGAGACCCTGACTCGGGCCAAATTTGAAGAGCTCAACATGGATCTGTTCCGGTCTACTATGAAGCCCGTCCAGAAAGTGTTGGAAGATTCTGATTTGAAGAAGTCTGATATTGATGAAATTGTTCTTGTTGGTGGCTCGACTCGAATTCCAAAGATTCAGCAACTGGTTAAAGAGTTCTTCAATGGCAAGGAACCATCCCGTGGCATAAACCCAGATGAAGCTGTAGCGTATGGTGCTGCTGTCCAGGCTGGTGTGCTCTCTGGTGATCAAGATACAGGTGACCTGGTACTGCTTGATGTATGTCCCCTTACACTTGGTATTGAAACTGTGGGAGGTGTCATGACCAAACTGATTCCAAGGAACACAGTGGTGCCTACCAAGAAGTCTCAGATCTTTTCTACAGCTTCTGATAATCAACCAACTGTTACAATCAAGGTCTATGAAGGTGAAAGACCCCTGACAAAAGACAATCATCTTCTGGGTACATTTGATCTGACTGGAATTCCTCCTGCTCCTCGTGGGGTCCCACAGATTGAAGTCACCTTTGAGATAGATGTGAATGGTATTCTTCGAGTGACAGCTGAAGACAAGGGTACAGGGAACAAAAATAAGATCACAATCACCAATGACCAGAATCGCCTGACACCTGAAGAAATCGAAAGGATGGTTAATGATGCTGAGAAGTTTGCTGAGGAAGACAAAAAGCTCAAGGAGCGCATTGATACTAGAAATGAGTTGGAAAGCTATGCCTATTCTCTAAAGAATCAGATTGGAGATAAAGAAAAGCTGGGAGGTAAACTTTCCTCTGAAGATAAGGAGACCATGGAAAAAGCTGTAGAAGAAAAGATTGAATGGCTGGAAAGCCACCAAGATGCTGACATTGAAGACTTCAAAGCTAAGAAGAAGGAACTGGAAGAAATTGTTCAACCAATTATCAGCAAACTCTATGGAAGTGCAGGCCCTCCCCCAACTGGTGAAGAGGATACAGCAGAAAAAGATGAGTTGGCGGCCGCTTGGAGCCACCCGCAGTTCGAAAAATAA</experimentalOrfSequence>
			</sequencing>
		</clone>
	</construct>
</gene>
<gene ncbiGeneId="3312">
	<description>heat shock 70kDa protein 8</description>
	<symbol>HSPA8</symbol>
	<synonym>HSC54</synonym>
	<synonym>HSC70</synonym>
	<synonym>HSC71</synonym>
	<synonym>HSP71</synonym>
	<synonym>HSP73</synonym>
	<synonym>HSPA10</synonym>
	<synonym>LAP1</synonym>
	<synonym>MGC29929</synonym>
	<synonym>NIP71</synonym>
	<construct targetList="3" psfTargetId="200000018" genPeptAccession="BAB18615" genPeptGi="11526573" fromAminoAcid="2" toLastAminoAcid="true" vector="pQTEV">
		<vectorRestrictionSite position="left" name="BamHI"/>
		<vectorRestrictionSite position="right" name="NotI"/>
		<pcrPrimer position="left" name="Pr1418" restrictionEnzyme="BamHI">
			<sequence length="26">CTGGATCCTCCAAGGGACCTGCAGTT</sequence>
		</pcrPrimer>
		<pcrPrimer position="right" name="pQE276">
			<sequence length="20">GGCAACCGAGCGTTCTGAAC</sequence>
		</pcrPrimer>
		<pcrTemplateClone psfCloneId="18350">
			<rzpdClone name="MPMGp800G06547"/>
		</pcrTemplateClone>
		<predictedOrfSequence length="1554">ATGAAACATCACCATCACCATCACCATAGCGATTACGACATCCCCACTACTGAGAATCTTTATTTTCAGGGATCCTCCAAGGGACCTGCAGTTGGTATTGATCTTGGCACCACCTACTCTTGTGTGGGTGTTTTCCAGCACGGAAAAGTCGAGATAATTGCCAATGATCAGGGAAACCGAACCACTCCAAGCTATGTCGCCTTTACGGACACTGAACGGTTGATCGGTGATGCCGCAAAGAATCAAGTTGCAATGAACCCCACCAACACAGTTTTTGATGCCAAACGTCTGATTGGACGCAGATTTGATGATGCTGTTGTCCAGTCTGATATGAAACATTGGCCCTTTATGGTGGTGAATGATGCTGGCAGGCCCAAGGTCCAAGTAGAATACAAGGGAGAGACCAAAAGCTTCTATCCAGAGGAGGTGTCTTCTATGGTTCTGACAAAGATGAAGGAAATTGCAGAAGCCTACCTTGGGAAGACTGTTACCAATGCTGTGGTCACAGTGCCAGCTTACTTTAATGACTCTCAGCGTCAGGCTACCAAAGATGCTGGAACTATTGCTGGTCTCAATGTACTTAGAATTATTAATGAGCCAACTGCTGCTGCTATTGCTTACGGCTTAGACAAAAAGGTTGGAGCAGAAAGAAACGTGCTCATCTTTGACCTGGGAGGTGGCACTTTTGATGTGTCAATCCTCACTATTGAGGATGGAATCTTTGAGGTCAAGTCTACAGCTGGAGACACCCACTTGGGTGGAGAAGATTTTGACAACCGAATGGTCAACCATTTTATTGCTGAGTTTAAGCGCAAGCATAAGAAGGACATCAGTGAGAACAAGAGAGCTGTAAGACGCCTCCGTACTGCTTGTGAACGTGCTAAGCGTACCCTCTCTTCCAGCACCCAGGCCAGTATTGAGATCGATTCTCTCTATGAAGGAATCGACTTCTATACCTCCATTACCCGTGCCCGATTTGAAGAACTGAATGCTGACCTGTTCCGTGGCACCCTGGACCCAGTAGAGAAAGCCCTTCGAGATGCCAAACTAGACAAGTCACAGATTCATGATATTGTCCTGGTTGGTGGTTCTACTCGTATCCCCAAGATTCAGAAGCTTCTCCAAGACTTCTTCAATGGAAAAGAACTGAATAAGAGCATCAACCCTGATGAAGCTGTTGCTTATGGTGCAGCTGTCCAGGCAGCCATCTTGTCTGGAGACAAGTCTGAGAATGTTCAAGATTTGCTGCTCTTGGATGTCACTCCTCTTTCCCTTGGTATTGAAACTGCTGGTGGAGTCATGACTGTCCTCATCAAGCGTAATACCACCATTCCTACCAAGCAGACACAGACCTTCACTACCTATTCTGACAACCAGCCTGGTGTGCTTATTCAGGTTTATGAAGGCGAGCGTGCCATGACAAAGGATAACAACCTGCTTGGCAAGTTTGAACTCACAGGCATGCCAGGAGGAATGCCTGGGGGATTTCCTGGTGGTGGAGCTCCTCCCTCTGGTGGTGCTTCCTCAGGGCCCACCATTGAAGAGGTTGATTAA</predictedOrfSequence>
		<clone psfCloneId="109265" psfCloneName="552.401.2" strain="SCS1" helperPlasmid="pRARE">
			<rzpdClone name="PSFEp250D042"/>
			<insertPcr sizeBasePairs="2909">Contains insert of correct size</insertPcr>
			<sequencing status="Clone was partly sequenced.">
				<sequencingResult>Non-silent mutations of the expected sequence were found, template cDNA clone does not have (all of) these mutations.</sequencingResult>
			</sequencing>
		</clone>
		<clone psfCloneId="109267" psfCloneName="552.401.4" strain="SCS1" helperPlasmid="pRARE">
			<rzpdClone name="PSFEp250E022"/>
			<proteinExpression expressesProtein="true" observedSizeKDa="70" soluble="2" whole="2" inductionTemperature="37">moderate soluble expression</proteinExpression>
			<insertPcr sizeBasePairs="2958">Contains insert of correct size</insertPcr>
			<sequencing status="Clone was partly sequenced.">
				<sequencingResult>Clone was not sequenced or no result was entered yet.</sequencingResult>
			</sequencing>
		</clone>
	</construct>
</gene>
<gene ncbiGeneId="3396">
	<description>immature colon carcinoma transcript 1</description>
	<symbol>ICT1</symbol>
	<synonym>DS-1</synonym>
	<construct targetList="1" psfTargetId="200000450" genPeptAccession="CAA57387" genPeptGi="1045059" fromAminoAcid="2" toAminoAcid="206" vector="pQStrep2">
		<vectorRestrictionSite position="left" name="BamHI"/>
		<vectorRestrictionSite position="right" name="NotI"/>
		<pcrPrimer position="left" name="Pr0549" restrictionEnzyme="BamHI">
			<sequence length="26">CAGGATCCGCGGCCACCAGGTGCCTG</sequence>
		</pcrPrimer>
		<pcrPrimer position="right" name="Pr0550" restrictionEnzyme="NotI">
			<sequence length="30">CAGAGCGGCCGCGTCCATGTCGACCCTCCT</sequence>
		</pcrPrimer>
		<pcrTemplateClone psfCloneId="35099">
			<rzpdClone name="IMAGp998L012085"/>
		</pcrTemplateClone>
		<predictedOrfSequence length="687">ATGAGAGGATCGCATCACCATCACCATCACGGATCCGCGGCCACCAGGTGCCTGCGCTGGGGCCTGAGCCGAGCCGGAGTCTGGCTGCTCCCACCGCCCGCACGGTGCCCACGCCGGGCGCTGCACAAGCAGAAAGACGGCACTGAGTTCAAGAGCATCTACAGCCTGGACAAGCTCTACCCCGAATCTCAGGGCTCGGACACCGCCTGGAGGGTCCCGAATGGTGCAAAGCAAGCCGACAGTGACATCCCTCTAGATCGCTTGACAATATCTTATTGTCGGAGTAGTGGTCCTGGGGGGCAGAATGTGAACAAAGTGAATTCCAAGGCAGAAGTCAGGTTCCATTTGGCAACTGCCGAGTGGATCGCGGAGCCCGTGCGGCAGAAGATAGCCATCACGCATAAAAACAAGATCAACAGGTTAGGAGAGTTGATCCTTACCTCTGAGAGCAGCCGCTATCAGTTCCGGAATCTGGCAGATTGCCTGCAGAAAATTCGAGACATGATCACTGAGGCCAGCCAGACACCGAAGGAGCCAACAAAAGAAGATGTTAAACTTCATAGAATCAGGATAGAAAACATGAATCGGGAAAGGCTGAGACAAAAGAGAATTCATTCTGCTGTAAAGACAAGCAGGAGGGTCGACATGGACGCGGCCGCTTGGAGCCACCCGCAGTTCGAAAAATAA</predictedOrfSequence>
		<clone psfCloneId="63232" psfCloneName="396.307.1" strain="SCS1" helperPlasmid="pSE111">
			<rzpdClone name="PSFEp758E0313"/>
			<rzpdClone name="PSFEp758J061"/>
			<proteinExpression expressesProtein="true" observedSizeKDa="24" soluble="0" whole="3" inductionTemperature="37">strong expression</proteinExpression>
			<insertPcr sizeBasePairs="850">Contains insert, size was not compared to expectation</insertPcr>
			<sequencing status="Clone was not sequenced yet.">
				<sequencingResult>Clone was not sequenced or no result was entered yet.</sequencingResult>
			</sequencing>
		</clone>
		<clone psfCloneId="63235" psfCloneName="396.307.4" strain="SCS1" helperPlasmid="pSE111">
			<rzpdClone name="PSFEp758E0911"/>
			<rzpdClone name="PSFEp758I181"/>
			<insertPcr sizeBasePairs="850">Contains insert, size was not compared to expectation</insertPcr>
			<sequencing status="Clone was not sequenced yet.">
				<sequencingResult>Clone was not sequenced or no result was entered yet.</sequencingResult>
			</sequencing>
		</clone>
	</construct>
</gene>
<gene ncbiGeneId="3399">
	<description>inhibitor of DNA binding 3, dominant negative helix-loop-helix protein</description>
	<symbol>ID3</symbol>
	<synonym>HEIR-1</synonym>
	<construct targetList="1" psfTargetId="200000676" genPeptAccession="CAA51827" genPeptGi="313213" fromAminoAcid="2" toAminoAcid="119" vector="pQStrep2">
		<vectorRestrictionSite position="left" name="BamHI"/>
		<vectorRestrictionSite position="right" name="NotI"/>
		<pcrPrimer position="left" name="Pr0487" restrictionEnzyme="BamHI">
			<sequence length="26">GAGGATCCAAGGCGCTGAGCCCGGTG</sequence>
		</pcrPrimer>
		<pcrPrimer position="right" name="Pr0488" restrictionEnzyme="NotI">
			<sequence length="34">GAGAGCGGCCGCGTGGCAAAAGCTCCTTTTGTCG</sequence>
		</pcrPrimer>
		<pcrTemplateClone psfCloneId="39021">
			<rzpdClone name="IMAGp998B236885"/>
		</pcrTemplateClone>
		<predictedOrfSequence length="426">ATGAGAGGATCGCATCACCATCACCATCACGGATCCAAGGCGCTGAGCCCGGTGCGCGGCTGCTACGAGGCGGTGTGCTGCCTGTCGGAACGCAGTCTGGCCATCGCCCGGGGCCGAGGGAAGGGCCCGGCAGCTGAGGAGCCGCTGAGCTTGCTGGACGACATGAACCACTGCTACTCCCGCCTGCGGGAACTGGTACCCGGAGTCCCGAGAGGCACTCAGCTTAGCCAGGTGGAAATCCTACAGCGCGTCATCGACTACATTCTCGACCTGCAGGTAGTCCTGGCCGAGCCAGCCCCTGGACCCCCTGATGGCCCCCACCTTCCCATCCAGACAGCCGAGCTCGCTCCGGAACTTGTCATCTCCAACGACAAAAGGAGCTTTTGCCACGCGGCCGCTTGGAGCCACCCGCAGTTCGAAAAATAA</predictedOrfSequence>
		<clone psfCloneId="63518" psfCloneName="396.397.1" strain="SCS1" helperPlasmid="pSE111">
			<rzpdClone name="PSFEp758M131"/>
			<rzpdClone name="PSFEp758G0710"/>
			<proteinExpression expressesProtein="false">no expression observed</proteinExpression>
			<insertPcr sizeBasePairs="550">Contains insert, size was not compared to expectation</insertPcr>
			<sequencing status="Clone was not sequenced yet.">
				<sequencingResult>Clone was not sequenced or no result was entered yet.</sequencingResult>
			</sequencing>
		</clone>
		<clone psfCloneId="63519" psfCloneName="396.397.2" strain="SCS1" helperPlasmid="pSE111">
			<rzpdClone name="PSFEp758N011"/>
			<rzpdClone name="PSFEp758G0112"/>
			<insertPcr sizeBasePairs="550">Contains insert, size was not compared to expectation</insertPcr>
			<sequencing status="Clone was not sequenced yet.">
				<sequencingResult>Clone was not sequenced or no result was entered yet.</sequencingResult>
			</sequencing>
		</clone>
	</construct>
</gene>
<gene ncbiGeneId="3419">
	<description>isocitrate dehydrogenase 3 (NAD+) alpha</description>
	<symbol>IDH3A</symbol>
	<construct targetList="2" psfTargetId="200001154" genPeptAccession="CAC09449" genPeptGi="10241724" fromAminoAcid="2" toAminoAcid="288" vector="pQTEV">
		<vectorRestrictionSite position="left" name="BamHI"/>
		<vectorRestrictionSite position="right" name="NotI"/>
		<pcrPrimer position="left" name="Pr1785" restrictionEnzyme="BamHI">
			<sequence length="31">GAGGATCCATCCCTTCAGAGGCTAAAGAGTC</sequence>
		</pcrPrimer>
		<pcrPrimer position="right" name="Pr1786" restrictionEnzyme="NotI">
			<sequence length="40">GACTGCGGCCGCTCAATCTAAATCTTTTACTCGGCGACAG</sequence>
		</pcrPrimer>
		<pcrTemplateClone psfCloneId="108810">
			<rzpdClone name="DKFZp761L1216"/>
		</pcrTemplateClone>
		<predictedOrfSequence length="939">ATGAAACATCACCATCACCATCACCATAGCGATTACGACATCCCCACTACTGAGAATCTTTATTTTCAGGGATCCATCCCTTCAGAGGCTAAAGAGTCCATGGATAAGAACAAGATGGGCTTGAAAGGCCCTTTGAAGACCCCAATAGCAGCCGGTCACCCATCTATGAATTTACTGCTGCGCAAAACATTTGACCTTTACGCGAATGTCCGACCATGTGTCTCTATCGAAGGCTATAAAACCCCTTACACCGATGTAAATATTGTGACCATTCGAGAGAACACAGAAGGAGAATACAGTGGAATTGAGCATGTGATTGTTGATGGAGTCGTGCAGAGTATCAAGCTCATCACCGAGGGGGCGAGCAAGCGCATTGCTGAGTTTGCCTTTGAGTATGCCCGGAACAACCACCGGAGCAACGTCACGGCGGTGCACAAAGCCAACATCATGCGGATGTCAGATGGGCTTTTTCTACAAAAATGCAGGGAAGTTGCAGAAAGCTGTAAAGATATTAAATTTAATGAGATGTACCTTGATACAGTATGTTTGAATATGGTACAAGATCCTTCCCAATTTGATGTTCTTGTTATGCCAAATTTGTATGGAGACATCCTTAGTGACTTGTGTGCAGGATTGATCGGAGGTCTCGGTGTGACACCAAGTGGCAACATTGGAGCCAATGGGGTTGCAATTTTTGAGTCGGTTCATGGGACGGCTCCAGACATTGCAGGCAAGGACATGGCGAATCCCACAGCCCTCCTGCTCAGTGCCGTGATGATGCTGCGCCACATGGGACTTTTTGACCATGCTGCAAGAATTGAGGCTGCGTGTTTTGCTACAATTAAGGACGGAAAGAGCTTGACAAAAGATTTGGGAGGCAATGCAAAATGCTCAGACTTCACAGAGGAAATCTGTCGCCGAGTAAAAGATTTAGATTGA</predictedOrfSequence>
		<clone psfCloneId="109752" psfCloneName="552.477.2" strain="SCS1" helperPlasmid="pRARE">
			<rzpdClone name="PSFEp250G024"/>
			<insertPcr sizeBasePairs="1117">Contains insert of correct size</insertPcr>
			<sequencing status="Clone was not sequenced yet.">
				<sequencingResult>Clone was not sequenced or no result was entered yet.</sequencingResult>
			</sequencing>
		</clone>
		<clone psfCloneId="109753" psfCloneName="552.477.3" strain="SCS1" helperPlasmid="pRARE">
			<rzpdClone name="PSFEp250H024"/>
			<proteinExpression expressesProtein="true" observedSizeKDa="35" soluble="0" whole="2" inductionTemperature="28">moderate expression</proteinExpression>
			<insertPcr sizeBasePairs="1186">Contains insert of correct size</insertPcr>
			<sequencing status="Clone was not sequenced yet.">
				<sequencingResult>Clone was not sequenced or no result was entered yet.</sequencingResult>
			</sequencing>
		</clone>
	</construct>
</gene>
<gene ncbiGeneId="3422">
	<description>isopentenyl-diphosphate delta isomerase</description>
	<symbol>IDI1</symbol>
	<synonym>IPP1</synonym>
	<synonym>IPPI1</synonym>
	<construct targetList="1" psfTargetId="200000392" genPeptAccession="CAA34890" genPeptGi="488750" fromAminoAcid="2" toAminoAcid="228" vector="pQStrep2">
		<vectorRestrictionSite position="left" name="BamHI"/>
		<vectorRestrictionSite position="right" name="NotI"/>
		<pcrPrimer position="left" name="Pr0299" restrictionEnzyme="BamHI">
			<sequence length="33">GCGGATCCATGCCTGAAATAAACACTAACCACC</sequence>
		</pcrPrimer>
		<pcrPrimer position="right" name="Pr0300" restrictionEnzyme="NotI">
			<sequence length="40">GGATGCAAGCGGCCGCCATTCTGTATATTTTCTCATGGTC</sequence>
		</pcrPrimer>
		<pcrTemplateClone psfCloneId="7080">
			<rzpdClone name="IMAGp998H19135"/>
		</pcrTemplateClone>
		<predictedOrfSequence length="753">ATGAGAGGATCGCATCACCATCACCATCACGGATCCATGCCTGAAATAAACACTAACCACCTCGACAAGCAACAGGTTCAACTCCTGGCAGAGATGTGTATCCTTATTGATGAAAATGACAATAAAATTGGAGCTGAGACCAAGAAGAATTGTCACCTGAACGAGAACATTGAGAAAGGATTATTGCATCGAGCTTTTAGTGTCTTCTTATTCAACACCGAAAATAAGCTTCTGCTACAGCAAAGATCAGATGCTAAGATTACCTTTCCAGGTTGTTTTACGAATACGTGTTGTAGTCATCCATTAAGCAATCCAGCCGAGCTTGAGGAAAGTGACGCCCTTGGAGTGAGGCGAGCAGCACAGAGACGGCTGAAAGCTGAGCTAGGAATTCCCTTGGAAGAGGTTCCTCCAGAAGAAATTAATTATTTAACACGAATTCACTACAAAGCTCAGTCTGATGGTATCTGGGGTGAACATGAAATTGATTACATTTTGTTGGTGAGGAAGAATGTAACTTTGAATCCAGATCCCAATGAGATTAAAAGCTATTGTTATGTGTCAAAGGAAGAACTAAAAGAACTTCTGAAAAAAGCAGCCAGTGGTGAAATTAAGATAACGCCATGGTTTAAAATTATTGCAGCGACTTTTCTCTTTAAATGGTGGGATAACTTAAATCATTTGAATCAGTTTGTTGACCATGAGAAAATATACAGAATGGCGGCCGCTTGGAGCCACCCGCAGTTCGAAAAATAA</predictedOrfSequence>
		<clone psfCloneId="62166" psfCloneName="396.141.1" strain="SCS1" helperPlasmid="pSE111">
			<rzpdClone name="PSFEp758A211"/>
			<rzpdClone name="PSFEp758A1110"/>
			<proteinExpression expressesProtein="true" observedSizeKDa="28" soluble="2" whole="3" inductionTemperature="37">moderate soluble expression</proteinExpression>
			<insertPcr sizeBasePairs="900"></insertPcr>
			<sequencing status="Clone was completely sequenced.">
				<sequencingResult>Clone sequence(s) are as expected.</sequencingResult>
				<experimentalOrfSequence length="753">ATGAGAGGATCGCATCACCATCACCATCACGGATCCATGCCTGAAATAAACACTAACCACCTCGACAAGCAACAGGTTCAACTCCTGGCAGAGATGTGTATCCTTATTGATGAAAATGACAATAAAATTGGAGCTGAGACCAAGAAGAATTGTCACCTGAACGAGAACATTGAGAAAGGATTATTGCATCGAGCTTTTAGTGTCTTCTTATTCAACACCGAAAATAAGCTTCTGCTACAGCAAAGATCAGATGCTAAGATTACCTTTCCAGGTTGTTTTACGAATACGTGTTGTAGTCATCCATTAAGCAATCCAGCCGAGCTTGAGGAAAGTGACGCCCTTGGAGTGAGGCGAGCAGCACAGAGACGGCTGAAAGCTGAGCTAGGAATTCCCTTGGAAGAGGTTCCTCCAGAAGAAATTAATTATTTAACACGAATTCACTACAAAGCTCAGTCTGATGGTATCTGGGGTGAACATGAAATTGATTACATTTTGTTGGTGAGGAAGAATGTAACTTTGAATCCAGATCCCAATGAGATTAAAAGCTATTGTTATGTGTCAAAGGAAGAACTAAAAGAACTTCTGAAAAAAGCAGCCAGTGGTGAAATTAAGATAACGCCATGGTTTAAAATTATTGCAGCGACTTTTCTCTTTAAATGGTGGGATAACTTAAATCATTTGAATCAGTTTGTTGACCATGAGAAAATATACAGAATGGCGGCCGCTTGGAGCCACCCGCAGTTCGAAAAATAA</experimentalOrfSequence>
			</sequencing>
		</clone>
	</construct>
</gene>
<gene ncbiGeneId="3601">
	<description>interleukin 15 receptor, alpha</description>
	<symbol>IL15RA</symbol>
	<construct targetList="1" psfTargetId="200000386" genPeptAccession="AAB88175" genPeptGi="2661029" fromAminoAcid="2" toAminoAcid="231" vector="pQStrep2">
		<vectorRestrictionSite position="left" name="BamHI"/>
		<vectorRestrictionSite position="right" name="NotI"/>
		<pcrPrimer position="left" name="Pr0663" restrictionEnzyme="BamHI">
			<sequence length="26">CTGGATCCTCCGTGGAACACGCAGAC</sequence>
		</pcrPrimer>
		<pcrPrimer position="right" name="Pr0664" restrictionEnzyme="NotI">
			<sequence length="34">GAGTGCGGCCGCTAGGTGGTGAGAGCAGTTTTCC</sequence>
		</pcrPrimer>
		<pcrTemplateClone psfCloneId="29491">
			<rzpdClone name="IMAGp998D21145"/>
		</pcrTemplateClone>
		<predictedOrfSequence length="762">ATGAGAGGATCGCATCACCATCACCATCACGGATCCTCCGTGGAACACGCAGACATCTGGGTCAAGAGCTACAGCTTGTACTCCAGGGAGCGGTACATTTGTAACTCTGGTTTCAAGCGTAAAGCCGGCACGTCCAGCCTGACAGAGTGCGTGTTGAACAAGGCCACGAATGTCGCCCACTGGACAACCCCCAGTCTCAAATGCATTAGAGACCCTGCCCTGGTTCACCAAAGGCCAGCGCCACCCTCCACAGTAACGACGGCAGGGGTGACCCCACAGCCAGAGAGCCTCTCCCCTTCTGGAAAAGAGCCCGCAGCTTCATCTCCCAGCTCAAACAACACAGCGGCCACAACAGCAGCTATTGTCCCGGGCTCCCAGCTGATGCCTTCAAAATCACCTTCCACAGGAACCACAGAGATAAGCAGTCATGAGTCCTCCCACGGCACCCCCTCTCAGACAACAGCCAAGAACTGGGAACTCACAGCATCCGCCTCCCACCAGCCGCCAGGTGTGTATCCACAGGGCCACAGCGACACCACTGTGGCTATCTCCACGTCCACTGTCCTGCTGTGTGGGCTGAGCGCTGTGTCTCTCCTGGCATGCTACCTCAAGTCAAGGCAAACTCCCCCGCTGGCCAGCGTTGAAATGGAAGCCATGGAGGCTCTGCCGGTGACTTGGGGGACCAGCAGCAGAGATGAAGACTTGGAAAACTGCTCTCACCACCTAGCGGCCGCTTGGAGCCACCCGCAGTTCGAAAAATAA</predictedOrfSequence>
		<clone psfCloneId="62940" psfCloneName="396.226.2" strain="SCS1" helperPlasmid="pSE111">
			<rzpdClone name="PSFEp758I081"/>
			<rzpdClone name="PSFEp758E0411"/>
			<insertPcr sizeBasePairs="750">Contains insert, size was not compared to expectation</insertPcr>
			<sequencing status="Clone was not sequenced yet.">
				<sequencingResult>Clone was not sequenced or no result was entered yet.</sequencingResult>
			</sequencing>
		</clone>
	</construct>
	<construct targetList="1" psfTargetId="200000386" genPeptAccession="AAB88175" genPeptGi="2661029" fromAminoAcid="2" toLastAminoAcid="true" vector="pQTEV">
		<vectorRestrictionSite position="left" name="BamHI"/>
		<vectorRestrictionSite position="right" name="NotI"/>
		<pcrPrimer position="left" name="Pr0663" restrictionEnzyme="BamHI">
			<sequence length="26">CTGGATCCTCCGTGGAACACGCAGAC</sequence>
		</pcrPrimer>
		<pcrPrimer position="right" name="M13For-NotI-SacI" restrictionEnzyme="NotI">
			<sequence length="39">GCAGAGCTCGCGGCCGCGACGTTGTAAAACGACGGCCAG</sequence>
		</pcrPrimer>
		<pcrTemplateClone psfCloneId="29491">
			<rzpdClone name="IMAGp998D21145"/>
		</pcrTemplateClone>
		<predictedOrfSequence length="768">ATGAAACATCACCATCACCATCACCATAGCGATTACGACATCCCCACTACTGAGAATCTTTATTTTCAGGGATCCTCCGTGGAACACGCAGACATCTGGGTCAAGAGCTACAGCTTGTACTCCAGGGAGCGGTACATTTGTAACTCTGGTTTCAAGCGTAAAGCCGGCACGTCCAGCCTGACAGAGTGCGTGTTGAACAAGGCCACGAATGTCGCCCACTGGACAACCCCCAGTCTCAAATGCATTAGAGACCCTGCCCTGGTTCACCAAAGGCCAGCGCCACCCTCCACAGTAACGACGGCAGGGGTGACCCCACAGCCAGAGAGCCTCTCCCCTTCTGGAAAAGAGCCCGCAGCTTCATCTCCCAGCTCAAACAACACAGCGGCCACAACAGCAGCTATTGTCCCGGGCTCCCAGCTGATGCCTTCAAAATCACCTTCCACAGGAACCACAGAGATAAGCAGTCATGAGTCCTCCCACGGCACCCCCTCTCAGACAACAGCCAAGAACTGGGAACTCACAGCATCCGCCTCCCACCAGCCGCCAGGTGTGTATCCACAGGGCCACAGCGACACCACTGTGGCTATCTCCACGTCCACTGTCCTGCTGTGTGGGCTGAGCGCTGTGTCTCTCCTGGCATGCTACCTCAAGTCAAGGCAAACTCCCCCGCTGGCCAGCGTTGAAATGGAAGCCATGGAGGCTCTGCCGGTGACTTGGGGGACCAGCAGCAGAGATGAAGACTTGGAAAACTGCTCTCACCACCTATGA</predictedOrfSequence>
		<clone psfCloneId="105201" psfCloneName="552.83.4" strain="SCS1" helperPlasmid="pSE111">
			<rzpdClone name="PSFEp758A0324"/>
			<proteinExpression expressesProtein="false">no expression observed</proteinExpression>
			<insertPcr sizeBasePairs="1536">Contains insert of correct size</insertPcr>
			<sequencing status="Clone was not sequenced yet.">
				<sequencingResult>Clone was not sequenced or no result was entered yet.</sequencingResult>
			</sequencing>
		</clone>
	</construct>
	<construct targetList="1" psfTargetId="200000386" genPeptAccession="AAB88175" genPeptGi="2661029" fromAminoAcid="2" toAminoAcid="232" vector="pQTEV">
		<vectorRestrictionSite position="left" name="BamHI"/>
		<vectorRestrictionSite position="right" name="NotI"/>
		<pcrPrimer position="left" name="Pr0663" restrictionEnzyme="BamHI">
			<sequence length="26">CTGGATCCTCCGTGGAACACGCAGAC</sequence>
		</pcrPrimer>
		<pcrPrimer position="right" name="Pr1157" restrictionEnzyme="NotI">
			<sequence length="37">GACTGCGGCCGCTCATAGGTGGTGAGAGCAGTTTTCC</sequence>
		</pcrPrimer>
		<pcrTemplateClone psfCloneId="29491">
			<rzpdClone name="IMAGp998D21145"/>
		</pcrTemplateClone>
		<predictedOrfSequence length="768">ATGAAACATCACCATCACCATCACCATAGCGATTACGACATCCCCACTACTGAGAATCTTTATTTTCAGGGATCCTCCGTGGAACACGCAGACATCTGGGTCAAGAGCTACAGCTTGTACTCCAGGGAGCGGTACATTTGTAACTCTGGTTTCAAGCGTAAAGCCGGCACGTCCAGCCTGACAGAGTGCGTGTTGAACAAGGCCACGAATGTCGCCCACTGGACAACCCCCAGTCTCAAATGCATTAGAGACCCTGCCCTGGTTCACCAAAGGCCAGCGCCACCCTCCACAGTAACGACGGCAGGGGTGACCCCACAGCCAGAGAGCCTCTCCCCTTCTGGAAAAGAGCCCGCAGCTTCATCTCCCAGCTCAAACAACACAGCGGCCACAACAGCAGCTATTGTCCCGGGCTCCCAGCTGATGCCTTCAAAATCACCTTCCACAGGAACCACAGAGATAAGCAGTCATGAGTCCTCCCACGGCACCCCCTCTCAGACAACAGCCAAGAACTGGGAACTCACAGCATCCGCCTCCCACCAGCCGCCAGGTGTGTATCCACAGGGCCACAGCGACACCACTGTGGCTATCTCCACGTCCACTGTCCTGCTGTGTGGGCTGAGCGCTGTGTCTCTCCTGGCATGCTACCTCAAGTCAAGGCAAACTCCCCCGCTGGCCAGCGTTGAAATGGAAGCCATGGAGGCTCTGCCGGTGACTTGGGGGACCAGCAGCAGAGATGAAGACTTGGAAAACTGCTCTCACCACCTATGA</predictedOrfSequence>
		<clone psfCloneId="106502" psfCloneName="552.128.1" strain="SCS1" helperPlasmid="pSE111">
			<rzpdClone name="PSFEp758C1224"/>
			<proteinExpression expressesProtein="true" observedSizeKDa="32" soluble="1" whole="3" inductionTemperature="37">weak soluble expression</proteinExpression>
			<insertPcr sizeBasePairs="944">Contains insert of correct size</insertPcr>
			<sequencing status="Clone was completely sequenced.">
				<sequencingResult>Clone sequence(s) are as expected.</sequencingResult>
				<experimentalOrfSequence length="768">ATGAAACATCACCATCACCATCACCATAGCGATTACGACATCCCCACTACTGAGAATCTTTATTTTCAGGGATCCTCCGTGGAACACGCAGACATCTGGGTCAAGAGCTACAGCTTGTACTCCAGGGAGCGGTACATTTGTAACTCTGGTTTCAAGCGTAAAGCCGGCACGTCCAGCCTGACAGAGTGCGTGTTGAACAAGGCCACGAATGTCGCCCACTGGACAACCCCCAGTCTCAAATGCATTAGAGACCCTGCCCTGGTTCACCAAAGGCCAGCGCCACCCTCCACAGTAACGACGGCAGGGGTGACCCCACAGCCAGAGAGCCTCTCCCCTTCTGGAAAAGAGCCCGCAGCTTCATCTCCCAGCTCAAACAACACAGCGGCCACAACAGCAGCTATTGTCCCGGGCTCCCAGCTGATGCCTTCAAAATCACCTTCCACAGGAACCACAGAGATAAGCAGTCATGAGTCCTCCCACGGCACCCCCTCTCAGACAACAGCCAAGAACTGGGAACTCACAGCATCCGCCTCCCACCAGCCGCCAGGTGTGTATCCACAGGGCCACAGCGACACCACTGTGGCTATCTCCACGTCCACTGTCCTGCTGTGTGGGCTGAGCGCTGTGTCTCTCCTGGCATGCTACCTCAAGTCAAGGCAAACTCCCCCGCTGGCCAGCGTTGAAATGGAAGCCATGGAGGCTCTGCCGGTGACTTGGGGGACCAGCAGCAGAGATGAAGACTTGGAAAACTGCTCTCACCACCTATGA</experimentalOrfSequence>
			</sequencing>
		</clone>
	</construct>
</gene>
<gene ncbiGeneId="3607">
	<description>forkhead box K2</description>
	<symbol>FOXK2</symbol>
	<synonym>ILF</synonym>
	<synonym>ILF-1</synonym>
	<synonym>ILF1</synonym>
	<construct targetList="2" psfTargetId="200001004" genPeptAccession="CAB66764" genPeptGi="12053169" fromAminoAcid="2" toAminoAcid="97" vector="pQTEV">
		<vectorRestrictionSite position="left" name="BamHI"/>
		<vectorRestrictionSite position="right" name="NotI"/>
		<pcrPrimer position="left" name="Pr1699" restrictionEnzyme="BamHI">
			<sequence length="29">GAGGATCCAAAAAGCCAAGTGAACGTGGC</sequence>
		</pcrPrimer>
		<pcrPrimer position="right" name="Pr1700" restrictionEnzyme="NotI">
			<sequence length="33">GACTGCGGCCGCTCATCCAGAAGGAGTCGGGGG</sequence>
		</pcrPrimer>
		<pcrTemplateClone psfCloneId="108574">
			<rzpdClone name="DKFZp434D1428"/>
		</pcrTemplateClone>
		<predictedOrfSequence length="366">ATGAAACATCACCATCACCATCACCATAGCGATTACGACATCCCCACTACTGAGAATCTTTATTTTCAGGGATCCAAAAAGCCAAGTGAACGTGGCAGAGTGAGGAGGAGACAGGAGCGTGTGCACCTTCCATCTGTGAGAGGCACACTTCAGTCTGGGTTCAAGATGCAGAATGGTGCCTACAGCAAAAAAAAAAAAAACACCCTCCTCCCTTCTTTACCATTTGAATGGACATTTTCCTTACCTGTGATCCCAACAGAAACAGATCCAGACCTATCATGTGAAGTCCACGTTCCAGGATCAGAAGTAACCAGTTTATGGACTGAGCTTACACGGGAAAGTCTACCCCCGACTCCTTCTGGATGA</predictedOrfSequence>
		<clone psfCloneId="110033" psfCloneName="552.525.1" strain="SCS1" helperPlasmid="pRARE">
			<rzpdClone name="PSFEp250F026"/>
			<insertPcr sizeBasePairs="522">Contains insert of correct size</insertPcr>
			<sequencing status="Clone was completely sequenced.">
				<sequencingResult>Non-silent mutations of the expected sequence were found, template cDNA clone does not have (all of) these mutations.</sequencingResult>
				<experimentalOrfSequence length="365">ATGAAACATCACCATCACCATCACCATAGCGATTACGACATCCCCACTACTGAGAATCTTTATTTTCAGGGATCCAAAAAGCCAAGTGAACGTGGCAGAGTGAGGAGGAGACAGGAGCGTGTGCACCTTCCATCTGTGAGAGGCACACTTCAGTCTGGGTTCAAGATGCAGAATGGTGCCTACAGCAAAAAAAAAAAAACACCCTCCTCCCTTCTTTACCATTTGAATGGACATTTTCCTTACCTGTGATCCCAACAGAAACAGATCCAGACCTATCATGTGAAGTCCACGTTCCAGGATCAGAAGTAACCAGTTTATGGACTGAGCTTACACGGGAAAGTCTACCCCCGACTCCTTCTGGATGA</experimentalOrfSequence>
			</sequencing>
		</clone>
		<clone psfCloneId="110034" psfCloneName="552.525.2" strain="SCS1" helperPlasmid="pRARE">
			<rzpdClone name="PSFEp250G016"/>
			<proteinExpression expressesProtein="true" observedSizeKDa="9" soluble="1" whole="1" inductionTemperature="37">weak soluble expression</proteinExpression>
			<insertPcr sizeBasePairs="533">Contains insert of correct size</insertPcr>
			<sequencing status="Clone was completely sequenced.">
				<sequencingResult>Non-silent mutations of the expected sequence were found, template cDNA clone does not have (all of) these mutations.</sequencingResult>
				<experimentalOrfSequence length="365">ATGAAACATCACCATCACCATCACCATAGCGATTACGACATCCCCACTACTGAGAATCTTTATTTTCAGGGATCCAAAAAGCCAAGTGAACGTGGCAGAGTGAGGAGGAGACAGGAGCGTGTGCACCTTCCATCTGTGAGAGGCACACTTCAGTCTGGGTTCAAGATGCAGAATGGTGCCTACAGCAAAAAAAAAAAAACACCCTCCTCCCTTCTTTACCATTTGAATGGACATTTTCCTTACCTGTGATCCCAACAGAAACAGATCCAGACCTATCATGTGAAGTCCACGTTCCAGGATCAGAAGTAACCAGTTTATGGACTGAGCTTACACGGGAAAGTCTACCCCCGACTCCTTCTGGATGA</experimentalOrfSequence>
			</sequencing>
		</clone>
	</construct>
</gene>
<gene ncbiGeneId="3620">
	<description>indoleamine-pyrrole 2,3 dioxygenase</description>
	<symbol>INDO</symbol>
	<synonym>CD107B</synonym>
	<synonym>IDO</synonym>
	<construct targetList="3" psfTargetId="200001217" genPeptAccession="AAA36081" genPeptGi="306956" fromAminoAcid="2" toLastAminoAcid="true" vector="pQTEV">
		<vectorRestrictionSite position="left" name="BamHI"/>
		<vectorRestrictionSite position="right" name="NotI"/>
		<pcrPrimer position="left" name="Pr1335" restrictionEnzyme="BglII">
			<sequence length="29">CAAGATCTGCACACGCTATGGAAAACTCC</sequence>
		</pcrPrimer>
		<pcrPrimer position="right" name="pQE276">
			<sequence length="20">GGCAACCGAGCGTTCTGAAC</sequence>
		</pcrPrimer>
		<pcrTemplateClone psfCloneId="15330">
			<rzpdClone name="MPMGp800P18594"/>
		</pcrTemplateClone>
		<predictedOrfSequence length="1284">ATGAAACATCACCATCACCATCACCATAGCGATTACGACATCCCCACTACTGAGAATCTTTATTTTCAGGGATCTGCACACGCTATGGAAAACTCCTGGACAATCAGTAAAGAGTACCATATTGATGAAGAAGTGGGCTTTGCTCTGCCAAATCCACAGGAAAATCTACCTGATTTTTATAATGACTGGATGTTCATTGCTAAACATCTGCCTGATCTCATAGAGTCTGGCCAGCTTCGAGAAAGAGTTGAGAAGTTAAACATGCTCAGCATTGATCATCTCACAGACCACAAGTCACAGCGCCTTGCACGTCTAGTTCTGGGATGCATCACCATGGCATATGTGTGGGGCAAAGGTCATGGAGATGTCCGTAAGGTCTTGCCAAGAAATATTGCTGTTCCTTACTGCCAACTCTCCAAGAAACTGGAACTGCCTCCTATTTTGGTTTATGCAGACTGTGTCTTGGCAAACTGGAAGAAAAAGGATCCTAATAAGCCCCTGACTTATGAGAACATGGACGTTTTGTTCTCATTTCGTGATGGAGACTGCAGTAAAGGATTCTTCCTGGTCTCTCTATTGGTGGAAATAGCAGCTGCTTCTGCAATCAAAGTAATTCCTACTGTATTCAAGGCAATGCAAATGCAAGAACGGGACACTTTGCTAAAGGCGCTGTTGGAAATAGCTTCTTGCTTGGAGAAAGCCCTTCAAGTGTTTCACCAAATCCACGATCATGTGAACCCAAAAGCATTTTTCAGTGTTCTTCGCATATATTTGTCTGGCTGGAAAGGCAACCCCCAGCTATCAGACGGTCTGGTGTATGAAGGGTTCTGGGAAGACCCAAAGGAGTTTGCAGGGGGCAGTGCAGGCCAAAGCAGCGTCTTTCAGTGCTTTGACGTCCTGCTGGGCATCCAGCAGACTGCTGGTGGAGGACATGCTGCTCAGTTCCTCCAGGACATGAGAAGATATATGCCACCAGCTCACAGGAACTTCCTGTGCTCATTAGAGTCAAATCCCTCAGTCCGTGAGTTTGTCCTTTCAAAAGGTGATGCTGGCCTGCGGGAAGCTTATGACGCCTGTGTGAAAGCTCTGGTCTCCCTGAGGAGCTACCATCTGCAAATCGTGACTAAGTACATCCTGATTCCTGCAAGCCAGCAGCCAAAGGAGAATAAGACCTCTGAAGACCCTTCAAAACTGGAAGCCAAAGGAACTGGAGGCACTGATTTAATGAATTTCCTGAAGACTGTGAGAAGTACAACTGAGAAATCCCTTTTGAAGGAAGGTTAA</predictedOrfSequence>
		<clone psfCloneId="108498" psfCloneName="552.296.2" strain="SCS1" helperPlasmid="pRARE">
			<rzpdClone name="PSFEp250G021"/>
			<proteinExpression expressesProtein="false">no expression observed</proteinExpression>
			<insertPcr sizeBasePairs="2150">Contains insert of correct size</insertPcr>
			<sequencing status="Clone was partly sequenced.">
				<sequencingResult>Non-silent mutations of the expected sequence were found, template cDNA clone does not have (all of) these mutations.</sequencingResult>
			</sequencing>
		</clone>
		<clone psfCloneId="108499" psfCloneName="552.296.3" strain="SCS1" helperPlasmid="pRARE">
			<rzpdClone name="PSFEp250G091"/>
			<insertPcr sizeBasePairs="2182">Contains insert of correct size</insertPcr>
			<sequencing status="Clone was partly sequenced.">
				<sequencingResult>Non-silent mutations of the expected sequence were found, template cDNA clone does not have (all of) these mutations.</sequencingResult>
			</sequencing>
		</clone>
	</construct>
</gene>
<gene ncbiGeneId="3632">
	<description>inositol polyphosphate-5-phosphatase, 40kDa</description>
	<symbol>INPP5A</symbol>
	<synonym>5PTASE</synonym>
	<construct targetList="1" psfTargetId="200000164" genPeptAccession="CAA83500" genPeptGi="469144" fromAminoAcid="2" toAminoAcid="363" vector="pQStrep2">
		<vectorRestrictionSite position="left" name="BamHI"/>
		<vectorRestrictionSite position="right" name="NotI"/>
		<pcrPrimer position="left" name="Pr0501" restrictionEnzyme="BamHI">
			<sequence length="26">CAGGATCCGCCTTGCACTGTCAGGAG</sequence>
		</pcrPrimer>
		<pcrPrimer position="right" name="Pr0502" restrictionEnzyme="NotI">
			<sequence length="32">CAGAGCGGCCGCCTGCACGACACAACACTTGT</sequence>
		</pcrPrimer>
		<pcrTemplateClone psfCloneId="35664">
			<rzpdClone name="IMAGp998E152573"/>
		</pcrTemplateClone>
		<predictedOrfSequence length="1158">ATGAGAGGATCGCATCACCATCACCATCACGGATCCGCCTTGCACTGTCAGGAGTTTGGAGGGAAGAACTACGAGGCCTCCATGTCCCACGTGGACAAGTTCGTCAAAGAACTATTGTCGAGTGATGCGATGAAAGAATATAACAGGGCTCGAGTCTACCTGGATGAAAACTACAAATCCCAGGAGCACTTCACGGCACTAGGAAGCTTTTATTTTCTTCATGAGTCCTTAAAAAACATCTACCAGTTTGACTTTAAAGCTAAGAAGTATAGAAAGGTCGCTGGCAAAGAGATCTACTCGGATACCTTAGAGAGCACGCCCATGCTGGAGAAGGAGAAGTTTCGCAGACTACTTCCCCGAGTGCAAATGGTCAAGAAAAGGCTTCATCCGGACGAGGTGGTGATTGCAGACTGTGCCTTTGACTTGGTGAATATCCATCTTTTCCATGATGCTTCCAATCTGGTCGCCTGGGAAACAAGCCCTTCCGTGTACTCGGGAATCCGGCACAAGGCACTGGGCTACGTGCTGGACAGAATCATTGATCAGCGATTCGAGAAGGTTTCCTACTTTGTATTTGGTGATTTCAACTTCCGGCTGGATTCCAAGTCTGTCGTGGAGACGCTCTCAGCAAAACCACCGATGCAGACGGTCCGGGCCGCCGACACCAATGAAGTGGTGAAGCTCATATTTCGTGAGTCGGACAACGACCGGAAGGTTATGCTCCAGTTAGAAAAGAAACTCTTCGACTACTTCAACCAGGAGGTTTTCCGAGACAACAACGGCACCGCGCTCTTGGAGTTTGACAAGGAGTTGTCTGTCTTTAAGGACAGACTGTATGAACTGGACATCTCGTTCCCTCCCAGCTACCCGTACAGTGAGGACGCCCGCCAGGGTGAGCAGTACATGAACACCCGGTGCCCAGCCTGGTGTGACCGCATCCTCATGTCCCCGTCTGCCAAGGAGCTGGTGCTGCGGTCGGAGAGCGAGGAGAAGGTTGTCACCTATGACCACATTGGGCCCAACGTCTGCATGGGAGACCACAAGCCCGTGTTCCTGGCCTTCCGAATCATGCCCGGGGCAGGTAAACCTCATGCCCATGTGCACAAGTGTTGTGTCGTGCAGGCGGCCGCTTGGAGCCACCCGCAGTTCGAAAAATAA</predictedOrfSequence>
		<clone psfCloneId="63114" psfCloneName="396.276.1" strain="SCS1" helperPlasmid="pSE111">
			<rzpdClone name="PSFEp758C202"/>
			<rzpdClone name="PSFEp758B1015"/>
			<insertPcr sizeBasePairs="1200">Contains insert, size was not compared to expectation</insertPcr>
			<sequencing status="Clone was not sequenced yet.">
				<sequencingResult>Clone was not sequenced or no result was entered yet.</sequencingResult>
			</sequencing>
		</clone>
		<clone psfCloneId="63115" psfCloneName="396.276.2" strain="SCS1" helperPlasmid="pSE111">
			<rzpdClone name="PSFEp758C172"/>
			<rzpdClone name="PSFEp758B0914"/>
			<proteinExpression expressesProtein="true" observedSizeKDa="42" soluble="0" whole="1" inductionTemperature="37">weak expression</proteinExpression>
			<insertPcr sizeBasePairs="1200">Contains insert, size was not compared to expectation</insertPcr>
			<sequencing status="Clone was not sequenced yet.">
				<sequencingResult>Clone was not sequenced or no result was entered yet.</sequencingResult>
			</sequencing>
		</clone>
	</construct>
</gene>
<gene ncbiGeneId="3692">
	<description>integrin beta 4 binding protein</description>
	<symbol>ITGB4BP</symbol>
	<synonym>CAB</synonym>
	<synonym>EIF3A</synonym>
	<synonym>EIF6</synonym>
	<synonym>b(2)gcn</synonym>
	<synonym>p27BBP</synonym>
	<construct targetList="1" psfTargetId="200000358" genPeptAccession="AAC39897" genPeptGi="3335506" fromAminoAcid="2" toAminoAcid="245" vector="pQStrep2">
		<vectorRestrictionSite position="left" name="BamHI"/>
		<vectorRestrictionSite position="right" name="NotI"/>
		<pcrPrimer position="left" name="Pr0709" restrictionEnzyme="BamHI">
			<sequence length="26">CAGGATCCGCGGTCCGAGCTTCGTTC</sequence>
		</pcrPrimer>
		<pcrPrimer position="right" name="Pr0710" restrictionEnzyme="NotI">
			<sequence length="32">GTGAGCGGCCGCGGTGAGGCTGTCAATGAGGG</sequence>
		</pcrPrimer>
		<pcrTemplateClone psfCloneId="32569">
			<rzpdClone name="IMAGp998H171272"/>
		</pcrTemplateClone>
		<predictedOrfSequence length="804">ATGAGAGGATCGCATCACCATCACCATCACGGATCCGCGGTCCGAGCTTCGTTCGAGAACAACTGTGAGATCGGCTGCTTTGCCAAGCTCACCAACACCTACTGTCTGGTAGCGATCGGAGGCTCAGAGAACTTCTACAGTGTGTTCGAGGGCGAGCTCTCCGATACCATCCCCGTGGTGCACGCGTCTATCGCCGGCTGCCGCATCATCGGGCGCATGTGTGTGGGGAACAGGCACGGTCTCCTGGTACCCAACAATACCACCGACCAGGAGCTGCAACACATTCGCAACAGCCTCCCAGACACAGTGCAGATTAGGCGGGTGGAGGAGCGGCTCTCAGCCTTGGGCAATGTCACCACCTGCAATGACTACGTGGCCTTGGTCCACCCAGACTTGGACAGGGAGACAGAAGAAATTCTGGCAGATGTGCTCAAGGTGGAAGTCTTCAGACAGACAGTGGCCGACCAGGTGCTAGTAGGAAGCTACTGTGTCTTCAGCAATCAGGGAGGGCTGGTGCATCCCAAGACTTCAATTGAAGACCAGGATGAGCTGTCCTCTCTTCTTCAAGTCCCCCTTGTGGCGGGGACTGTGAACCGAGGCAGTGAGGTGATTGCTGCTGGGATGGTGGTGAATGACTGGTGTGCCTTCTGTGGCCTGGACACAACCAGCACAGAGCTGTCAGTGGTGGAGAGTGTCTTCAAGCTGAATGAAGCCCAGCCTAGCACCATTGCCACCAGCATGCGGGATTCCCTCATTGACAGCCTCACCGCGGCCGCTTGGAGCCACCCGCAGTTCGAAAAATAA</predictedOrfSequence>
		<clone psfCloneId="63587" psfCloneName="396.423.2" strain="SCS1" helperPlasmid="pSE111">
			<rzpdClone name="PSFEp758O071"/>
			<rzpdClone name="PSFEp758H0410"/>
			<proteinExpression expressesProtein="true" observedSizeKDa="27" soluble="0" whole="3" inductionTemperature="37">strong expression</proteinExpression>
			<insertPcr sizeBasePairs="800">Contains insert, size was not compared to expectation</insertPcr>
			<sequencing status="Clone was not sequenced yet.">
				<sequencingResult>Clone was not sequenced or no result was entered yet.</sequencingResult>
			</sequencing>
		</clone>
		<clone psfCloneId="63588" psfCloneName="396.423.3" strain="SCS1" helperPlasmid="pSE111">
			<rzpdClone name="PSFEp758N191"/>
			<rzpdClone name="PSFEp758G1012"/>
			<insertPcr sizeBasePairs="800">Contains insert, size was not compared to expectation</insertPcr>
			<sequencing status="Clone was not sequenced yet.">
				<sequencingResult>Clone was not sequenced or no result was entered yet.</sequencingResult>
			</sequencing>
		</clone>
	</construct>
</gene>
<gene ncbiGeneId="3732">
	<description>kangai 1 (suppression of tumorigenicity 6, prostate; CD82 antigen (R2 leukocyte antigen, antigen detected by monoclonal and antibody IA4))</description>
	<symbol>KAI1</symbol>
	<synonym>4F9</synonym>
	<synonym>C33</synonym>
	<synonym>CD82</synonym>
	<synonym>GR15</synonym>
	<synonym>IA4</synonym>
	<synonym>R2</synonym>
	<synonym>SAR2</synonym>
	<synonym>ST6</synonym>
	<synonym>kangai 1</synonym>
	<construct targetList="1" psfTargetId="200000321" genPeptAccession="AAB23825" genPeptGi="258295" fromAminoAcid="2" toAminoAcid="267" vector="pQStrep2">
		<vectorRestrictionSite position="left" name="BamHI"/>
		<vectorRestrictionSite position="right" name="NotI"/>
		<pcrPrimer position="left" name="Pr0915" restrictionEnzyme="BglII">
			<sequence length="29">GAAGATCTGGCTCAGCCTGTATCAAAGTC</sequence>
		</pcrPrimer>
		<pcrPrimer position="right" name="Pr0916" restrictionEnzyme="NotI">
			<sequence length="32">CAGAGCGGCCGCGTACTTGGGGACCTTGCTGT</sequence>
		</pcrPrimer>
		<pcrTemplateClone psfCloneId="34416">
			<rzpdClone name="IMAGp998E151821"/>
		</pcrTemplateClone>
		<predictedOrfSequence length="870">ATGAGAGGATCGCATCACCATCACCATCACGGATCTGGCTCAGCCTGTATCAAAGTCACCAAATACTTTCTCTTCCTCTTCAACTTGATCTTCTTTATCCTGGGCGCAGTGATCCTGGGCTTCGGGGTGTGGATCCTGGCCGACAAGAGCAGTTTCATCTCTGTCCTGCAAACCTCCTCCAGCTCGCTTAGGATGGGGGCCTATGTCTTCATCGGCGTGGGGGCAGTCACTATGCTCATGGGCTTCCTGGGCTGCATCGGCGCCGTCAACGAGGTCCGCTGCCTGCTGGGGCTGTACTTTGCTTTCCTGCTCCTGATCCTCATTGCCCAGGTGACGGCCGGGGCCCTCTTCTACTTCAACATGGGCAAGCTGAAGCAGGAGATGGGTGGCATCGTGACTGAGCTCATTCGAGACTACAACAGCAGTCGCGAGGACAGCCTGCAGGATGCCTGGGACTACGTGCAGGCTCAGGTGAAGTGCTGCGGCTGGGTCAGCTTCTACAACTGGACAGACAACGCTGAGCTCATGAATCGCCCTGAGGTCACCTACCCCTGTTCCTGCGAAGTCAAGGGGGAAGAGGACAACAGCCTTTCTGTGAGGAAGGGCTTCTGCGAGGCCCCCGGCAACAGGACCCAGAGTGGCAACCACCCTGAGGACTGGCCTGTGTACCAGGAGGGCTGCATGGAGAAGGTGCAGGCGTGGCTGCAGGAGAACCTGGGCATCATCCTCGGCGTGGGCGTGGGTGTGGCCATGGTCGAGCTCCTGGGGATGGTCCTGTCCATCTGCTTGTGCCGGCACGTGCATTCCGAAGACTACAGCAAGGTCCCCAAGTACGCGGCCGCTTGGAGCCACCCGCAGTTCGAAAAATAA</predictedOrfSequence>
		<clone psfCloneId="63600" psfCloneName="396.427.1" strain="SCS1" helperPlasmid="pSE111">
			<rzpdClone name="PSFEp758H0812"/>
			<rzpdClone name="PSFEp758P151"/>
			<proteinExpression expressesProtein="false">no expression observed</proteinExpression>
			<insertPcr sizeBasePairs="850">Contains insert, size was not compared to expectation</insertPcr>
			<sequencing status="Clone was not sequenced yet.">
				<sequencingResult>Clone was not sequenced or no result was entered yet.</sequencingResult>
			</sequencing>
		</clone>
		<clone psfCloneId="63601" psfCloneName="396.427.2" strain="SCS1" helperPlasmid="pSE111">
			<rzpdClone name="PSFEp758P201"/>
			<rzpdClone name="PSFEp758H1013"/>
			<insertPcr sizeBasePairs="850">Contains insert, size was not compared to expectation</insertPcr>
			<sequencing status="Clone was not sequenced yet.">
				<sequencingResult>Clone was not sequenced or no result was entered yet.</sequencingResult>
			</sequencing>
		</clone>
	</construct>
</gene>
<gene ncbiGeneId="3735">
	<description>lysyl-tRNA synthetase</description>
	<symbol>KARS</symbol>
	<synonym>KIAA0070</synonym>
	<construct targetList="3" psfTargetId="200001251" genPeptAccession="AAH04132" genPeptGi="13278705" fromAminoAcid="2" toLastAminoAcid="true" vector="pQTEV">
		<vectorRestrictionSite position="left" name="BamHI"/>
		<vectorRestrictionSite position="right" name="NotI"/>
		<pcrPrimer position="left" name="Pr1366" restrictionEnzyme="BglII">
			<sequence length="26">CAAGATCTGCGGCCGTGCAGGCGGCC</sequence>
		</pcrPrimer>
		<pcrPrimer position="right" name="pQE276">
			<sequence length="20">GGCAACCGAGCGTTCTGAAC</sequence>
		</pcrPrimer>
		<pcrTemplateClone psfCloneId="11629">
			<rzpdClone name="MPMGp800O12549"/>
		</pcrTemplateClone>
		<predictedOrfSequence length="1866">ATGAAACATCACCATCACCATCACCATAGCGATTACGACATCCCCACTACTGAGAATCTTTATTTTCAGGGATCTGCGGCCGTGCAGGCGGCCGAGGTGAAAGTGGATGGCAGCGAGCCGAAACTGAGCAAGAATGAGCTGAAGAGACGCCTGAAAGCTGAGAAGAAAGTAGCAGAGAAGGAGGCCAAACAGAAGGAGCTCAGTGAGAAACAGCTAAGCCAAGCCACTGCTGCTGCCACCAACCACACCACTGATAATGGTGTGGGTCCTGAGGAAGAGAGCGTGGACCCAAATCAATACTACAAAATCCGCAGTCAAGCAATTCATCAGCTGAAGGTCAATGGGGAAGACCCATACCCACACAAGTTCCATGTAGACATCTCACTCACTGACTTCATCCAAAAATATAGTCACCTGCAGCCTGGGGATCACCTGACTGACATCACCTTAAAGGTGGCAGGTAGGATCCATGCCAAAAGAGCTTCTGGGGGAAAGCTCATCTTCTATGATCTTCGAGGAGAGGGGGTGAAGTTGCAAGTCATGGCCAATTCCAGAAATTATAAATCAGAAGAAGAATTTATTCATATTAATAACAAACTGCGTCGGGGAGACATAATTGGAGTTCAGGGGAATCCTGGTAAAACCAAGAAGGGTGAGCTGAGCATCATTCCGTATGAGATCACACTGCTGTCTCCCTGTTTGCATATGTTACCTCATCTTCACTTTGGCCTCAAAGACAAGGAAACAAGGTATCGCCAGAGATACTTGGACTTGATCCTGAATGACTTTGTGAGGCAGAAATTTATCATCCGCTCTAAGATCATCACATATATAAGAAGTTTCTTAGATGAGCTGGGATTCCTAGAGATTGAAACTCCCATGATGAACATCATCCCAGGGGGAGCCGTGGCCAAGCCTTTCATCACTTATCACAACGAGCTGGACATGAACTTATATATGAGAATTGCTCCAGAACTCTATCATAAGATGCTTGTGGTTGGTGGCATCGACCGGGTTTATGAAATTGGACGCCAGTTCCGGAATGAGGGGATTGATTTGACGCACAATCCTGAGTTCACCACCTGTGAGTTCTACATGGCCTATGCAGACTATCACGATCTCATGGAAATCACGGAGAAGATGGTTTCAGGGATGGTGAAGCATATTACAGGCAGTTACAAGGTCACCTACCACCCAGATGGCCCAGAGGGCCAAGCCTACGATGTTGACTTCACCCCACCCTTCCGGCGAATCAACATGGTAGAAGAGCTTGAGAAAGCCCTGGGGATGAAGCTGCCAGAAACGAACCTCTTTGAAACTGAAGAAACTCGCAAAATTCTTGATGATATCTGTGTGGCAAAAGCTGTTGAATGCCCTCCACCTCGGACCACAGCCAGGCTCCTTGACAAGCTTGTTGGGGAGTTCCTGGAAGTGACTTGCATCAATCCTACATTCATCTGTGATCACCCACAGATAATGAGCCCTTTGGCTAAATGGCACCGCTCTAAAGAGGGTCTGACTGAGCGCTTTGAGCTGTTTGTCATGAAGAAAGAGATATGCAATGCGTATACTGAGCTGAATGATCCCATGCGGCAGCGGCAGCTTTTTGAAGAACAGGCCAAGGCCAAGGCTGCAGGTGATGATGAGGCCATGTTCATAGATGAAAACTTCTGTACTGCCCTGGAATATGGGCTGCCCCCCACAGCTGGCTGGGGCATGGGCATTGATCGAGTCGCCATGTTTCTCACGGACTCCAACAACATCAAGGAAGTACTTCTGTTTCCTGCCATGAAACCCGAAGACAAGAAGGAGAATGTAGCAACCACTGATACACTGGAAAGCACAACAGTTGGCACTTCTGTCTAG</predictedOrfSequence>
		<clone psfCloneId="109000" psfCloneName="552.357.1" strain="SCS1" helperPlasmid="pRARE">
			<rzpdClone name="PSFEp250D032"/>
			<proteinExpression expressesProtein="true" observedSizeKDa="75" soluble="1" whole="1" inductionTemperature="37">weak soluble expression</proteinExpression>
			<insertPcr sizeBasePairs="2286">Contains insert of correct size</insertPcr>
			<sequencing status="Clone was partly sequenced.">
				<sequencingResult>Non-silent mutations of the expected sequence were found, template cDNA clone does not have (all of) these mutations.</sequencingResult>
			</sequencing>
		</clone>
	</construct>
</gene>
<gene ncbiGeneId="3835">
	<description>kinesin family member 22</description>
	<symbol>KIF22</symbol>
	<synonym>KID</synonym>
	<synonym>KNSL4</synonym>
	<synonym>OBP</synonym>
	<synonym>OBP-1</synonym>
	<synonym>OBP-2</synonym>
	<construct targetList="1" psfTargetId="200000527" genPeptAccession="AAC08711" genPeptGi="2979571" fromAminoAcid="2" toAminoAcid="170" vector="pQStrep2">
		<vectorRestrictionSite position="left" name="BamHI"/>
		<vectorRestrictionSite position="right" name="NotI"/>
		<pcrPrimer position="left" name="Pr0691" restrictionEnzyme="BamHI">
			<sequence length="26">GTGGATCCTTGGCCCAGAAGGCTGAG</sequence>
		</pcrPrimer>
		<pcrPrimer position="right" name="Pr0692" restrictionEnzyme="NotI">
			<sequence length="30">GAGAGCGGCCGCGGAGGCGCCACAGCGCTG</sequence>
		</pcrPrimer>
		<pcrTemplateClone psfCloneId="39039">
			<rzpdClone name="IMAGp998F076738"/>
		</pcrTemplateClone>
		<predictedOrfSequence length="579">ATGAGAGGATCGCATCACCATCACCATCACGGATCCTTGGCCCAGAAGGCTGAGGAAAAGGAGAACCATTGTCCCACAATGCTCCGGCCCCTTTCACATCGCACAGTCACAAGGGCAAAGCCCCTGAAAAARGCTGTGGTGATGCCCCTACAGCTAATTCAGGAGCAGGCAGCATCCCCAAATGCCGAGATCCACATCCTGAAGAATAAAGGCCGGAAGAGAAAGCTGGAGTCCCTGGATGCCCTAGAGCCTGAGGAGAAGGCTGAGGACTGCTGGGAGCTACAGATCAGCCCGGAGCTACTGGCTCATGGGCGCCAAAAAATACTGGATCTGCTGAACGAAGGCTCAGCCCGAGATCTCCGCAGTCTTCAGCGCATTGGCCCGAAGAAGGCCCAGCTAATCGTGGGCTGGCGGGAGCTCCACGGCCCCTTCAGCCAGGTGGAGGACCTGGAACGCGTGGAGGGCATAACGGGGAAACAGATGGAGTCCTTCCTGAAGGCAAACATCCTGGGTCTCGCCGCCGGCCAGCGCTGTGGCGCCTCCGCGGCCGCTTGGAGCCACCCGCAGTTCGAAAAATAA</predictedOrfSequence>
		<clone psfCloneId="63389" psfCloneName="396.362.1" strain="SCS1" helperPlasmid="pSE111">
			<rzpdClone name="PSFEp758L151"/>
			<rzpdClone name="PSFEp758F0812"/>
			<proteinExpression expressesProtein="true" observedSizeKDa="23" soluble="0" whole="1" inductionTemperature="37">weak expression</proteinExpression>
			<insertPcr sizeBasePairs="600">Contains insert, size was not compared to expectation</insertPcr>
			<sequencing status="Clone was not sequenced yet.">
				<sequencingResult>Clone was not sequenced or no result was entered yet.</sequencingResult>
			</sequencing>
		</clone>
		<clone psfCloneId="63390" psfCloneName="396.362.2" strain="SCS1" helperPlasmid="pSE111">
			<rzpdClone name="PSFEp758G0210"/>
			<rzpdClone name="PSFEp758M031"/>
			<insertPcr sizeBasePairs="600">Contains insert, size was not compared to expectation</insertPcr>
			<sequencing status="Clone was not sequenced yet.">
				<sequencingResult>Clone was not sequenced or no result was entered yet.</sequencingResult>
			</sequencing>
		</clone>
	</construct>
</gene>
<gene ncbiGeneId="3925">
	<description>stathmin 1/oncoprotein 18</description>
	<symbol>STMN1</symbol>
	<synonym>LAP18</synonym>
	<synonym>Lag</synonym>
	<synonym>OP18</synonym>
	<synonym>PP17</synonym>
	<synonym>PP19</synonym>
	<synonym>PR22</synonym>
	<synonym>SMN</synonym>
	<construct targetList="3" psfTargetId="200001266" genPeptAccession="CAC16020" genPeptGi="11139872" fromAminoAcid="2" toLastAminoAcid="true" vector="pQTEV">
		<vectorRestrictionSite position="left" name="BamHI"/>
		<vectorRestrictionSite position="right" name="NotI"/>
		<pcrPrimer position="left" name="Pr1426" restrictionEnzyme="BamHI">
			<sequence length="33">CAGGATCCGCTTCTTCTGATATCCAGGTGAAAG</sequence>
		</pcrPrimer>
		<pcrPrimer position="right" name="pQE276">
			<sequence length="20">GGCAACCGAGCGTTCTGAAC</sequence>
		</pcrPrimer>
		<pcrTemplateClone psfCloneId="15171">
			<rzpdClone name="MPMGp800H03595"/>
		</pcrTemplateClone>
		<predictedOrfSequence length="522">ATGAAACATCACCATCACCATCACCATAGCGATTACGACATCCCCACTACTGAGAATCTTTATTTTCAGGGATCCGCTTCTTCTGATATCCAGGTGAAAGAACTGGAGAAGCGTGCCTCAGGCCAGGCTTTTGAGCTGATTCTCAGCCCTCGGTCAAAAGAATCTGTTCCAGAATTCCCCCTTTCCCCTCCAAAGAAGAAGGATCTTTCCCTGGAGGAAATTCAGAAGAAATTAGAAGCTGCAGAAGAAAGACGCAAGTCCCATGAAGCTGAGGTCTTGAAGCAGCTGGCTGAGAAACGAGAGCACGAGAAAGAAGTGCTTCAGAAGGCAATAGAAGAGAACAACAACTTCAGTAAAATGGCAGAAGAGAAACTGACCCACAAAATGGAAGCTAATAAAGAGAACCGAGAGGCACAAATGGCTGCCAAACTGGAACGTTTGCGAGAGAAGGATAAGCACATTGAAGAAGTGCGGAAGAACAAAGAATCCAAAGACCCTGCTGACGAGACTGAAGCTGACTAA</predictedOrfSequence>
		<clone psfCloneId="109098" psfCloneName="552.373.3" strain="SCS1" helperPlasmid="pRARE">
			<rzpdClone name="PSFEp250E092"/>
			<insertPcr sizeBasePairs="1329">Contains insert of correct size</insertPcr>
			<sequencing status="Clone was completely sequenced.">
				<sequencingResult>Clone sequence(s) are as expected.</sequencingResult>
				<experimentalOrfSequence length="522">ATGAAACATCACCATCACCATCACCATAGCGATTACGACATCCCCACTACTGAGAATCTTTATTTTCAGGGATCCGCTTCTTCTGATATCCAGGTGAAAGAACTGGAGAAGCGTGCCTCAGGCCAGGCTTTTGAGCTGATTCTCAGCCCTCGGTCAAAAGAATCTGTTCCAGAATTCCCCCTTTCCCCTCCAAAGAAGAAGGATCTTTCCCTGGAGGAAATTCAGAAGAAATTAGAAGCTGCAGAAGAAAGACGCAAGTCCCATGAAGCTGAGGTCTTGAAGCAGCTGGCTGAGAAACGAGAGCACGAGAAAGAAGTGCTTCAGAAGGCAATAGAAGAGAACAACAACTTCAGTAAAATGGCAGAAGAGAAACTGACCCACAAAATGGAAGCTAATAAAGAGAACCGAGAGGCACAAATGGCTGCCAAACTGGAACGTTTGCGAGAGAAGGATAAGCACATTGAAGAAGTGCGGAAGAACAAAGAATCCAAAGACCCTGCTGACGAGACTGAAGCTGACTAA</experimentalOrfSequence>
			</sequencing>
		</clone>
		<clone psfCloneId="109100" psfCloneName="552.373.5" strain="SCS1" helperPlasmid="pRARE">
			<rzpdClone name="PSFEp250F072"/>
			<proteinExpression expressesProtein="true" observedSizeKDa="22" soluble="1" whole="1" inductionTemperature="37">weak soluble expression</proteinExpression>
			<insertPcr sizeBasePairs="1314">Contains insert of correct size</insertPcr>
			<sequencing status="Clone was completely sequenced.">
				<sequencingResult>Clone sequence(s) are as expected.</sequencingResult>
				<experimentalOrfSequence length="522">ATGAAACATCACCATCACCATCACCATAGCGATTACGACATCCCCACTACTGAGAATCTTTATTTTCAGGGATCCGCTTCTTCTGATATCCAGGTGAAAGAACTGGAGAAGCGTGCCTCAGGCCAGGCTTTTGAGCTGATTCTCAGCCCTCGGTCAAAAGAATCTGTTCCAGAATTCCCCCTTTCCCCTCCAAAGAAGAAGGATCTTTCCCTGGAGGAAATTCAGAAGAAATTAGAAGCTGCAGAAGAAAGACGCAAGTCCCATGAAGCTGAGGTCTTGAAGCAGCTGGCTGAGAAACGAGAGCACGAGAAAGAAGTGCTTCAGAAGGCAATAGAAGAGAACAACAACTTCAGTAAAATGGCAGAAGAGAAACTGACCCACAAAATGGAAGCTAATAAAGAGAACCGAGAGGCACAAATGGCTGCCAAACTGGAACGTTTGCGAGAGAAGGATAAGCACATTGAAGAAGTGCGGAAGAACAAAGAATCCAAAGACCCTGCTGACGAGACTGAAGCTGACTAA</experimentalOrfSequence>
			</sequencing>
		</clone>
	</construct>
</gene>
<gene ncbiGeneId="4043">
	<description>low density lipoprotein receptor-related protein associated protein 1</description>
	<symbol>LRPAP1</symbol>
	<synonym>A2MRAP</synonym>
	<synonym>A2RAP</synonym>
	<synonym>HBP44</synonym>
	<synonym>MRAP</synonym>
	<synonym>RAP</synonym>
	<construct targetList="3" psfTargetId="200001247" genPeptAccession="AAC67373" genPeptGi="3757804" fromAminoAcid="2" toLastAminoAcid="true" vector="pQTEV">
		<vectorRestrictionSite position="left" name="BamHI"/>
		<vectorRestrictionSite position="right" name="NotI"/>
		<pcrPrimer position="left" name="Pr1429" restrictionEnzyme="BamHI">
			<sequence length="26">CAGGATCCGCGCCGCGGAGGGTCAGG</sequence>
		</pcrPrimer>
		<pcrPrimer position="right" name="pQE276">
			<sequence length="20">GGCAACCGAGCGTTCTGAAC</sequence>
		</pcrPrimer>
		<pcrTemplateClone psfCloneId="4061">
			<rzpdClone name="MPMGp800A1585"/>
			<rzpdClone name="MPMGp800P23512"/>
		</pcrTemplateClone>
		<predictedOrfSequence length="1146">ATGAAACATCACCATCACCATCACCATAGCGATTACGACATCCCCACTACTGAGAATCTTTATTTTCAGGGATCCGCGCCGCGGAGGGTCAGGTCGTTTCTGCGCGGGCTCCCGGCGCTGCTACTGCTGCTGCTCTTCCTCGGGCCCTGGCCCGCTGCGAGCCACGGCGGCAAGTACTCGCGGGAGAAGAACCAGCCCAAGCCGTCCCCGAAACGCGAGTCCGGAGAGGAGTTCCGCATGGAGAAGTTGAACCAGCTGTGGGAGAAGGCCCAGCGACTGCATCTTCCTCCCGTGAGGCTGGCCGAGCTCCACGCTGATCTGAAGATACAGGAGAGGGACGAACTCGCCTGGAAGAAACTAAAGCTTGACGGCTTGGACGAAGATGGGGAGAAGGAAGCGAGACTCATACGCAACCTCAATGTCATCTTGGCCAAGTATGGTCTGGACGGAAAGAAGGACGCTCGGCAGGTGACCAGCAACTCCCTCAGTGGCACCCAGGAAGACGGGCTGGATGACCCCAGGCTGGAAAAGCTGTGGCACAAGGCGAAGACCTCTGGGAAATTCTCCGGCGAAGAACTGGACAAGCTCTGGCGGGAGTTCCTGCATCACAAAGAGAAAGTTCACGAGTACAACGTCCTGCTGGAGACCCTGAGCAGGACCGAAGAAATCCACGAGAACGTCATTAGCCCCTCGGACCTGAGCGACATCAAGGGCAGCGTCCTGCACAGCAGGCACACGGAGCTGAAGGAGAAGCTGCGCAGCATCAACCAGGGCCTGGACCGCCTGCGCAGGGTCAGCCACCAGGGCTACAGCACTGAGGCTGAGTTCGAGGAGCCCAGGGTGATTGACCTGTGGGACCTGGCGCAGTCCGCCAACCTCACGGACAAGGAGCTGGAGGCGTTCCGGGAGGAGCTCAAGCACTTCGAAGCCAAAATCGAGAAGCACAACCACTACCAGAAGCAGCTGGAGATTGCGCACGAGAAGCTGAGGCACGCAGAGAGCGTGGGCGACGGCGAGCGTGTGAGCCGCAGCCGCGAGAAGCACGCCCTGCTGGAGGGGCGGACCAAGGAGCTGGGCTACACGGTGAAGAAGCATCTGCAGGACCTGTCCGGCAGGATCTCCAGAGCTCGGCACAACGAACTCTGA</predictedOrfSequence>
		<clone psfCloneId="108385" psfCloneName="552.253.1" strain="SCS1" helperPlasmid="pRARE">
			<rzpdClone name="PSFEp250G031"/>
			<proteinExpression expressesProtein="true" observedSizeKDa="45" soluble="2" whole="2" inductionTemperature="28">moderate soluble expression</proteinExpression>
			<insertPcr sizeBasePairs="1841">Contains insert of correct size</insertPcr>
			<sequencing status="Clone was completely sequenced.">
				<sequencingResult>Clone sequence(s) are as expected.</sequencingResult>
				<experimentalOrfSequence length="1146">ATGAAACATCACCATCACCATCACCATAGCGATTACGACATCCCCACTACTGAGAATCTTTATTTTCAGGGATCCGCGCCGCGGAGGGTCAGGTCGTTTCTGCGCGGGCTCCCGGCGCTGCTACTGCTGCTGCTCTTCCTCGGGCCCTGGCCCGCTGCGAGCCACGGCGGCAAGTACTCGCGGGAGAAGAACCAGCCCAAGCCGTCCCCGAAACGCGAGTCCGGAGAGGAGTTCCGCATGGAGAAGTTGAACCAGCTGTGGGAGAAGGCCCAGCGACTGCATCTTCCTCCCGTGAGGCTGGCCGAGCTCCACGCTGATCTGAAGATACAGGAGAGGGACGAACTCGCCTGGAAGAAACTAAAGCTTGACGGCTTGGACGAAGATGGGGAGAAGGAAGCGAGACTCATACGCAACCTCAATGTCATCTTGGCCAAGTATGGTCTGGACGGAAAGAAGGACGCTCGGCAGGTGACCAGCAACTCCCTCAGTGGCACCCAGGAAGACGGGCTGGATGACCCCAGGCTGGAAAAGCTGTGGCACAAGGCGAAGACCTCTGGGAAATTCTCCGGCGAAGAACTGGACAAGCTCTGGCGGGAGTTCCTGCATCACAAAGAGAAAGTTCACGAGTACAACGTCCTGCTGGAGACCCTGAGCAGGACCGAAGAAATCCACGAGAACGTCATTAGCCCCTCGGACCTGAGCGACATCAAGGGCAGCGTCCTGCACAGCAGGCACACGGAGCTGAAGGAGAAGCTGCGCAGCATCAACCAGGGCCTGGACCGCCTGCGCAGGGTCAGCCACCAGGGCTACAGCACTGAGGCTGAGTTCGAGGAGCCCAGGGTGATTGACCTGTGGGACCTGGCGCAGTCCGCCAACCTCACGGACAAGGAGCTGGAGGCGTTCCGGGAGGAGCTCAAGCACTTCGAAGCCAAAATCGAGAAGCACAACCACTACCAGAAGCAGCTGGAGATTGCGCACGAGAAGCTGAGGCACGCAGAGAGCGTGGGCGACGGCGAGCGTGTGAGCCGCAGCCGCGAGAAGCACGCCCTGCTGGAGGGGCGGACCAAGGAGCTGGGCTACACGGTGAAGAAGCATCTGCAGGACCTGTCCGGCAGGATCTCCAGAGCTCGGCACAACGAACTCTGA</experimentalOrfSequence>
			</sequencing>
		</clone>
		<clone psfCloneId="108386" psfCloneName="552.253.2" strain="SCS1" helperPlasmid="pRARE">
			<rzpdClone name="PSFEp250G101"/>
			<proteinExpression expressesProtein="true" observedSizeKDa="45" soluble="2" whole="2" inductionTemperature="28">moderate soluble expression</proteinExpression>
			<insertPcr sizeBasePairs="1868">Contains insert of correct size</insertPcr>
			<sequencing status="Clone was partly sequenced.">
				<sequencingResult>Clone sequence(s) are as expected.</sequencingResult>
			</sequencing>
		</clone>
	</construct>
</gene>
<gene ncbiGeneId="4215">
	<description>mitogen-activated protein kinase kinase kinase 3</description>
	<symbol>MAP3K3</symbol>
	<synonym>MAPKKK3</synonym>
	<synonym>MEKK3</synonym>
	<construct targetList="2" psfTargetId="200001114" genPeptAccession="CAD38973" genPeptGi="21739900" fromAminoAcid="2" toAminoAcid="658" vector="pQTEV">
		<vectorRestrictionSite position="left" name="BamHI"/>
		<vectorRestrictionSite position="right" name="NotI"/>
		<pcrPrimer position="left" name="Pr1937" restrictionEnzyme="BglII">
			<sequence length="29">GAAGATCTGACGAACAGGAGGCATTGAAC</sequence>
		</pcrPrimer>
		<pcrPrimer position="right" name="Pr1938" restrictionEnzyme="NotI">
			<sequence length="37">GACTGCGGCCGCTCAGTACATGAGCTGTGCAAAGTGG</sequence>
		</pcrPrimer>
		<pcrTemplateClone psfCloneId="108831">
			<rzpdClone name="DKFZp762P223"/>
		</pcrTemplateClone>
		<predictedOrfSequence length="2046">ATGAAACATCACCATCACCATCACCATAGCGATTACGACATCCCCACTACTGAGAATCTTTATTTTCAGGGATCTGACGAACAGGAGGCATTGAACTCAATCATGAACGATCTGGTGGCCCTCCAGATGAACCGACGTCACCGGATGCCTGGATATGAGACCATGAAGAACAAAGACACAGGTCACTCAAATAGGCAGAAAAAACACAACAGCAGCAGCTCAGCCCTTCTGAACAGCCCCACAGTAACAACAAGCTCATGTGCAGGGGCCAGTGAGAAAAAGAAATTTTTGAGTGACGTCAGAATCAAGTTCGAGCACAACGGGGAGAGGCGAATTATAGCGTTCAGCCGGCCTGTGAAATATGAAGATGTGGAGCACAAGGTGACAACAGTATTTGGACAACCTCTTGATCTACATTACATGAACAATGAGCTCTCCATCCTGCTGAAAAACCAAGATGATCTTGATAAAGCAATTGACATTTTAGATAGAAGCTCAAGCATGAAAAGCCTTAGGATATTGCTGTTGTCCCAGGACAGAAACCATAACAGTTCCTCTCCCCACTCTGGGGTGTCCAGACAGGTGCGGATCAAGGCTTCCCAGTCCGCAGGGGATATAAATACTATCTACCAGCCCCCCGAGCCCAGAAGCAGGCACCTCTCTGTCAGCTCCCAGAACCCTGGCCGAAGCTCACCTCCCCCTGGCTATGTTCCTGAGCGGCAGCAGCACATTGCCCGGCAGGGGTCCTACACCAGCATCAACAGTGAGGGGGAGTTCATCCCAGAGACCAGCGAGCAGTGCATGCTGGATCCCCTGAGCAGTGCAGAAAATTCCTTGTCTGGAAGCTGCCAATCCTTGGACAGGTCAGCAGACAGCCCATCCTTCCGGAAATCACGAATGTCCCGTGCCCAGAGCTTCCCTGACAACAGACAGGAATACTCAGATCGGGAAACTCAGCTTTATGACAAAGGGGTCAAAGGTGGAACCTACCCCCGGCGCTACCACGTGTCTGTGCACCACAAGGACTACAGTGATGGCAGAAGAACATTTCCCCGAATACGGCGTCATCAAGGCAACTTGTTCACCCTGGTGCCCTCCAGCCGCTCCCTGAGCACAAATGGCGAGAACATGGGTCTGGCTGTGCAATACCTGGACCCCCGTGGGCGCCTGCGGAGTGCGGACAGCGAGAATGCCCTCTCTGTGCAGGAGAGGAATGTGCCAACCAAGTCTCCCAGTGCCCCCATCAACTGGCGCCGGGGAAAGCTCCTGGGCCAGGGTGCCTTCGGCAGGGTCTATTTGTGCTATGACGTGGACACGGGACGTGAACTTGCTTCCAAGCAGGTCCAATTTGATCCAGACAGTCCTGAGACAAGCAAGGAGGTGAGTGCTCTGGAGTGCGAGATCCAGTTGCTAAAGAACTTGCAGCATGAGCGCATCGTGCAGTACTATGGCTGTCTGCGGGACCGCGCTGAGAAGACCCTGACCATCTTCATGGAGTACATGCCAGGGGGCTCGGTGAAAGACCAGTTGAAGGCTTACGGTGCTCTGACAGAGAGCGTGACCCGAAAGTACACGCGGCAGATCCTGGAGGGCATGTCCTACCTGCACAGCAACATGATTGTTCACCGGGACATTAAGGGAGCCAACATCCTCCGAGACTCTGCTGGGAATGTAAAGCTGGGGGACTTTGGGGCCAGCAAACGCCTGCAGACGATCTGTATGTCGGGGACGGGCATGCGCTCCGTCACTGGCACACCCTACTGGATGAGCCCTGAGGTGATCAGCGGCGAGGGCTATGGAAGGAAAGCAGACGTGTGGAGCCTGGGCTGCACTGTGGTGGAGATGCTGACAGAGAAACCACCGTGGGCAGAGTATGAAGCTATGGCCGCCATCTTCAAGATTGCCACCCAGCCCACCAATCCTCAGCTGCCCTCCCACATCTCTGAACATGGCCGGGACTTCCTGAGGCGCATTTTTGTGGAGGCTCGCCAGAGACCTTCAGCTGAGGAGCTGCTCACACACCACTTTGCACAGCTCATGTACTGA</predictedOrfSequence>
		<clone psfCloneId="110101" psfCloneName="552.536.3" strain="SCS1" helperPlasmid="pRARE">
			<rzpdClone name="PSFEp250B103"/>
			<insertPcr sizeBasePairs="2423">Contains insert of correct size</insertPcr>
			<sequencing status="Clone was not sequenced yet.">
				<sequencingResult>Clone was not sequenced or no result was entered yet.</sequencingResult>
			</sequencing>
		</clone>
		<clone psfCloneId="110102" psfCloneName="552.536.4" strain="SCS1" helperPlasmid="pRARE">
			<rzpdClone name="PSFEp250C103"/>
			<proteinExpression expressesProtein="true" observedSizeKDa="80" soluble="0" whole="2" inductionTemperature="37">moderate expression</proteinExpression>
			<insertPcr sizeBasePairs="2500">Contains insert of correct size</insertPcr>
			<sequencing status="Clone was not sequenced yet.">
				<sequencingResult>Clone was not sequenced or no result was entered yet.</sequencingResult>
			</sequencing>
		</clone>
	</construct>
</gene>
<gene ncbiGeneId="4258">
	<description>microsomal glutathione S-transferase 2</description>
	<symbol>MGST2</symbol>
	<synonym>GST2</synonym>
	<synonym>MGC14097</synonym>
	<synonym>MGST-II</synonym>
	<construct targetList="1" psfTargetId="200000583" genPeptAccession="AAC51768" genPeptGi="1747521" fromAminoAcid="2" toAminoAcid="147" vector="pQStrep2">
		<vectorRestrictionSite position="left" name="BamHI"/>
		<vectorRestrictionSite position="right" name="NotI"/>
		<pcrPrimer position="left" name="Pr0611" restrictionEnzyme="BamHI">
			<sequence length="26">CTGGATCCGCCGGGAACTCGATCCTG</sequence>
		</pcrPrimer>
		<pcrPrimer position="right" name="Pr0612" restrictionEnzyme="NotI">
			<sequence length="32">GAGAGCGGCCGCGAATTGCCGCCTCAGTTTCT</sequence>
		</pcrPrimer>
		<pcrTemplateClone psfCloneId="34760">
			<rzpdClone name="IMAGp998M161943"/>
		</pcrTemplateClone>
		<predictedOrfSequence length="510">ATGAGAGGATCGCATCACCATCACCATCACGGATCCGCCGGGAACTCGATCCTGCTGGCTGCTGTCTCTATTCTCTCGGCCTGTCAGCAAAGTTATTTTGCTTTGCAAGTTGGAAAGGCAAGATTAAAATACAAAGTTACGCCCCCAGCAGTCACTGGGTCACCAGAGTTTGAGAGAGTATTTCGGGCACAACAAAACTGTGTGGAGTTTTATCCTATATTCATAATTACATTGTGGATGGCTGGGTGGTATTTCAACCAAGTTTTTGCTACTTGTCTGGGTCTGGTGTACATATATGGCCGTCACCTATACTTCTGGGGATATTCAGAAGCTGCTAAAAAACGGATCACCGGTTTCCGACTGAGTCTGGGGATTTTGGCCTTGTTGACCCTCCTAGGTGCCCTGGGAATTGCAAACAGCTTTCTGGATGAATATCTGGACCTCAATATTGCCAAGAAACTGAGGCGGCAATTCGCGGCCGCTTGGAGCCACCCGCAGTTCGAAAAATAA</predictedOrfSequence>
		<clone psfCloneId="63206" psfCloneName="396.300.2" strain="SCS1" helperPlasmid="pSE111">
			<rzpdClone name="PSFEp758D0713"/>
			<rzpdClone name="PSFEp758H141"/>
			<insertPcr sizeBasePairs="650">Contains insert, size was not compared to expectation</insertPcr>
			<sequencing status="Clone was not sequenced yet.">
				<sequencingResult>Clone was not sequenced or no result was entered yet.</sequencingResult>
			</sequencing>
		</clone>
		<clone psfCloneId="63207" psfCloneName="396.300.3" strain="SCS1" helperPlasmid="pSE111">
			<rzpdClone name="PSFEp758E0111"/>
			<rzpdClone name="PSFEp758I021"/>
			<insertPcr sizeBasePairs="650">Contains insert, size was not compared to expectation</insertPcr>
			<sequencing status="Clone was not sequenced yet.">
				<sequencingResult>Clone was not sequenced or no result was entered yet.</sequencingResult>
			</sequencing>
		</clone>
	</construct>
</gene>
<gene ncbiGeneId="4436">
	<description>mutS homolog 2, colon cancer, nonpolyposis type 1 (E. coli)</description>
	<symbol>MSH2</symbol>
	<synonym>COCA1</synonym>
	<synonym>FCC1</synonym>
	<synonym>HNPCC</synonym>
	<synonym>HNPCC1</synonym>
	<construct targetList="1" psfTargetId="200000040" genPeptAccession="AAB59570" genPeptGi="1000879" fromAminoAcid="2" toAminoAcid="486" vector="pQStrep2">
		<vectorRestrictionSite position="left" name="BamHI"/>
		<vectorRestrictionSite position="right" name="NotI"/>
		<pcrPrimer position="left" name="Pr0545" restrictionEnzyme="BamHI">
			<sequence length="26">CAGGATCCGCGGTGCAGCCGAAGGAG</sequence>
		</pcrPrimer>
		<pcrPrimer position="right" name="Pr1087" restrictionEnzyme="NotI">
			<sequence length="42">GAGTGCGGCCGCTTCATTATTTCTCTTTAATTCACTGAGATT</sequence>
		</pcrPrimer>
		<pcrTemplateClone psfCloneId="36750">
			<rzpdClone name="IMAGp998D184198"/>
		</pcrTemplateClone>
		<predictedOrfSequence length="1527">ATGAGAGGATCGCATCACCATCACCATCACGGATCCGCGGTGCAGCCGAAGGAGACGCTGCAGTTGGAGAGCGCGGCCGAGGTCGGCTTCGTGCGCTTCTTTCAGGGCATGCCGGAGAAGCCGACCACCACAGTGCGCCTTTTCGACCGGGGCGACTTCTATACGGCGCACGGCGAGGACGCGCTGCTGGCCGCCCGGGAGGTGTTCAAGACCCAGGGGGTGATCAAGTACATGGGGCCGGCAGGAGCAAAGAATCTGCAGAGTGTTGTGCTTAGTAAAATGAATTTTGAATCTTTTGTAAAAGATCTTCTTCTGGTTCGTCAGTATAGAGTTGAAGTTTATAAGAATAGAGCTGGAAATAAGGCATCCAAGGAGAATGATTGGTATTTGGCATATAAGGCTTCTCCTGGCAATCTCTCTCAGTTTGAAGACATTCTCTTTGGTAACAATGATATGTCAGCTTCCATTGGTGTTGTGGGTGTTAAAATGTCCGCAGTTGATGGCCAGAGACAGGTTGGAGTTGGGTATGTGGATTCCATACAGAGGAAACTAGGACTGTGTGAATTCCCTGATAATGATCAGTTCTCCAATCTTGAGGCTCTCCTCATCCAGATTGGACCAAAGGAATGTGTTTTACCCGGAGGAGAGACTGCTGGAGACATGGGGAAACTGAGACAGATAATTCAAAGAGGAGGAATTCTGATCACAGAAAGAAAAAAAGCTGACTTTTCCACAAAAGACATTTATCAGGACCTCAACCGGTTGTTGAAAGGCAAAAAGGGAGAGCAGATGAATAGTGCTGTATTGCCAGAAATGGAGAATCAGGTTGCAGTTTCATCACTGTCTGCGGTAATCAAGTTTTTAGAACTCTTATCAGATGATTCCAACTTTGGACAGTTTGAACTGACTACTTTTGACTTCAGCCAGTATATGAAATTGGATATTGCAGCAGTCAGAGCCCTTAACCTTTTTCAGGGTTCTGTTGAAGATACCACTGGCTCTCAGTCTCTGGCTGCCTTGCTGAATAAGTGTAAAACCCCTCAAGGACAAAGACTTGTTAACCAGTGGATTAAGCAGCCTCTCATGGATAAGAACAGAATAGAGGAGAGATTGAATTTAGTGGAAGCTTTTGTAGAAGATGCAGAATTGAGGCAGACTTTACAAGAAGATTTACTTCGTCGATTCCCAGATCTTAACCGACTTGCCAAGAAGTTTCAAAGACAAGCAGCAAACTTACAAGATTGTTACCGACTCTATCAGGGTATAAATCAACTACCTAATGTTATACAGGCTCTGGAAAAACATGAAGGAAAACACCAGAAATTATTGTTGGCAGTTTTTGTGACTCCTCTTACTGATCTTCGTTCTGACTTCTCCAAGTTTCAGGAAATGATAGAAACAACTTTAGATATGGATCAGGTGGAAAACCATGAATTCCTTGTAAAACCTTCATTTGATCCTAATCTCAGTGAATTAAAGAGAAATAATGAAGCGGCCGCTTGGAGCCACCCGCAGTTCGAAAAATAA</predictedOrfSequence>
		<clone psfCloneId="63614" psfCloneName="396.430.3" strain="SCS1" helperPlasmid="pSE111">
			<rzpdClone name="PSFEp758A0117"/>
			<rzpdClone name="PSFEp758B022"/>
			<proteinExpression expressesProtein="false">no expression observed</proteinExpression>
			<insertPcr sizeBasePairs="850">Contains insert, size was not compared to expectation</insertPcr>
			<sequencing status="Clone was not sequenced yet.">
				<sequencingResult>Clone was not sequenced or no result was entered yet.</sequencingResult>
			</sequencing>
		</clone>
		<clone psfCloneId="63615" psfCloneName="396.430.4" strain="SCS1" helperPlasmid="pSE111">
			<rzpdClone name="PSFEp758A1115"/>
			<rzpdClone name="PSFEp758A222"/>
			<insertPcr sizeBasePairs="850">Contains insert, size was not compared to expectation</insertPcr>
			<sequencing status="Clone was not sequenced yet.">
				<sequencingResult>Clone was not sequenced or no result was entered yet.</sequencingResult>
			</sequencing>
		</clone>
	</construct>
</gene>
<gene ncbiGeneId="4695">
	<description>NADH dehydrogenase (ubiquinone) 1 alpha subcomplex, 2, 8kDa</description>
	<symbol>NDUFA2</symbol>
	<synonym>B8</synonym>
	<synonym>CD14</synonym>
	<construct targetList="1" psfTargetId="200000747" genPeptAccession="AAD27762" genPeptGi="4689106" fromAminoAcid="2" toLastAminoAcid="true" vector="pGEX-6P-1">
		<vectorRestrictionSite position="left" name="BamHI"/>
		<vectorRestrictionSite position="right" name="NotI"/>
		<pcrPrimer position="left" name="Pr0990" restrictionEnzyme="BpiI">
			<sequence length="32">CGAAGACCAGATCCGCGGCGGCCGCAGCAAGT</sequence>
		</pcrPrimer>
		<pcrPrimer position="right" name="M13For-NotI-SacI" restrictionEnzyme="NotI">
			<sequence length="39">GCAGAGCTCGCGGCCGCGACGTTGTAAAACGACGGCCAG</sequence>
		</pcrPrimer>
		<pcrTemplateClone psfCloneId="61375">
			<rzpdClone name="IMAGp998C126788"/>
		</pcrTemplateClone>
		<predictedOrfSequence length="990">ATGTCCCCTATACTAGGTTATTGGAAAATTAAGGGCCTTGTGCAACCCACTCGACTTCTTTTGGAATATCTTGAAGAAAAATATGAAGAGCATTTGTATGAGCGCGATGAAGGTGATAAATGGCGAAACAAAAAGTTTGAATTGGGTTTGGAGTTTCCCAATCTTCCTTATTATATTGATGGTGATGTTAAATTAACACAGTCTATGGCCATCATACGTTATATAGCTGACAAGCACAACATGTTGGGTGGTTGTCCAAAAGAGCGTGCAGAGATTTCAATGCTTGAAGGAGCGGTTTTGGATATTAGATACGGTGTTTCGAGAATTGCATATAGTAAAGACTTTGAAACTCTCAAAGTTGATTTTCTTAGCAAGCTACCTGAAATGCTGAAAATGTTCGAAGATCGTTTATGTCATAAAACATATTTAAATGGTGATCATGTAACCCATCCTGACTTCATGTTGTATGACGCTCTTGATGTTGTTTTATACATGGACCCAATGTGCCTGGATGCGTTCCCAAAATTAGTTTGTTTTAAAAAACGTATTGAAGCTATCCCACAAATTGATAAGTACTTGAAATCCAGCAAGTATATAGCATGGCCTTTGCAGGGCTGGCAAGCCACGTTTGGTGGTGGCGACCATCCTCCAAAATCGGATCTGGAAGTTCTGTTCCAGGGGCCCCTGGGATCCGCGGCGGCCGCAGCAAGTCGAGGAGTCGGGGCAAAGCTGGGCCTGCGTGAGATTCGCATCCACTTATGTCAGCGCTCGCCCGGCAGCCAGGGCGTCAGGGACTTCATTGAGAAACGCTACGTGGAGCTGAAGAAGGCGAATCCCGACCTACCCATCCTAATCCGCGAATGCTCCGATGTGCAGCCCAAGCTCTGGGCCCGCTACGCATTTGGCCAAGAGACGAATGTCCCTTTGAACAACTTCAGTGCTGATCAGGTAACCAGAGCCCTGGAGAACGTTCTAAGTGGTAAAGCCTGA</predictedOrfSequence>
		<clone psfCloneId="65798" psfCloneName="401.159.1" strain="SCS1" helperPlasmid="pSE111">
			<rzpdClone name="PSFEp758G162"/>
			<rzpdClone name="PSFEp758D0815"/>
			<insertPcr sizeBasePairs="650">Contains insert of correct size</insertPcr>
			<sequencing status="Clone was not sequenced yet.">
				<sequencingResult>Clone was not sequenced or no result was entered yet.</sequencingResult>
			</sequencing>
		</clone>
		<clone psfCloneId="65799" psfCloneName="401.159.2" strain="SCS1" helperPlasmid="pSE111">
			<rzpdClone name="PSFEp758C0814"/>
			<rzpdClone name="PSFEp758E152"/>
			<proteinExpression expressesProtein="true" observedSizeKDa="48" soluble="0" whole="3" inductionTemperature="37">strong expression</proteinExpression>
			<insertPcr sizeBasePairs="750">Contains insert, size was not compared to expectation</insertPcr>
			<sequencing status="Clone was not sequenced yet.">
				<sequencingResult>Clone was not sequenced or no result was entered yet.</sequencingResult>
			</sequencing>
		</clone>
	</construct>
	<construct targetList="1" psfTargetId="200000747" genPeptAccession="AAD27762" genPeptGi="4689106" fromAminoAcid="2" toLastAminoAcid="true" vector="pQTEV">
		<vectorRestrictionSite position="left" name="BamHI"/>
		<vectorRestrictionSite position="right" name="NotI"/>
		<pcrPrimer position="left" name="Pr0990" restrictionEnzyme="BpiI">
			<sequence length="32">CGAAGACCAGATCCGCGGCGGCCGCAGCAAGT</sequence>
		</pcrPrimer>
		<pcrPrimer position="right" name="M13Rev-NotI-SacI" restrictionEnzyme="NotI">
			<sequence length="36">GCAGAGCTCGCGGCCGCCACAGGAAACAGTTATGAC</sequence>
		</pcrPrimer>
		<pcrTemplateClone psfCloneId="61375">
			<rzpdClone name="IMAGp998C126788"/>
		</pcrTemplateClone>
		<predictedOrfSequence length="372">ATGAAACATCACCATCACCATCACCATAGCGATTACGACATCCCCACTACTGAGAATCTTTATTTTCAGGGATCCGCGGCGGCCGCAGCAAGTCGAGGAGTCGGGGCAAAGCTGGGCCTGCGTGAGATTCGCATCCACTTATGTCAGCGCTCGCCCGGCAGCCAGGGCGTCAGGGACTTCATTGAGAAACGCTACGTGGAGCTGAAGAAGGCGAATCCCGACCTACCCATCCTAATCCGCGAATGCTCCGATGTGCAGCCCAAGCTCTGGGCCCGCTACGCATTTGGCCAAGAGACGAATGTCCCTTTGAACAACTTCAGTGCTGATCAGGTAACCAGAGCCCTGGAGAACGTTCTAAGTGGTAAAGCCTGA</predictedOrfSequence>
		<clone psfCloneId="104155" psfCloneName="552.67.2" strain="SCS1" helperPlasmid="pSE111">
			<rzpdClone name="PSFEp758D0623"/>
			<insertPcr sizeBasePairs="822">Contains insert of correct size</insertPcr>
			<sequencing status="Clone was not sequenced yet.">
				<sequencingResult>Clone was not sequenced or no result was entered yet.</sequencingResult>
			</sequencing>
		</clone>
		<clone psfCloneId="104159" psfCloneName="552.67.6" strain="SCS1" helperPlasmid="pSE111">
			<rzpdClone name="PSFEp758E0323"/>
			<proteinExpression expressesProtein="true" observedSizeKDa="13" soluble="2" whole="3" inductionTemperature="37">moderate soluble expression</proteinExpression>
			<insertPcr sizeBasePairs="756">Contains insert of correct size</insertPcr>
			<sequencing status="Clone was not sequenced yet.">
				<sequencingResult>Clone was not sequenced or no result was entered yet.</sequencingResult>
			</sequencing>
		</clone>
	</construct>
	<construct targetList="1" psfTargetId="200000747" genPeptAccession="AAD27762" genPeptGi="4689106" fromAminoAcid="2" toLastAminoAcid="true" vector="pQTEV">
		<vectorRestrictionSite position="left" name="BamHI"/>
		<vectorRestrictionSite position="right" name="NotI"/>
		<pcrPrimer position="left" name="Pr0990" restrictionEnzyme="BpiI">
			<sequence length="32">CGAAGACCAGATCCGCGGCGGCCGCAGCAAGT</sequence>
		</pcrPrimer>
		<pcrPrimer position="right" name="M13Rev-NotI-SacI" restrictionEnzyme="NotI">
			<sequence length="36">GCAGAGCTCGCGGCCGCCACAGGAAACAGTTATGAC</sequence>
		</pcrPrimer>
		<pcrTemplateClone psfCloneId="61375">
			<rzpdClone name="IMAGp998C126788"/>
		</pcrTemplateClone>
		<predictedOrfSequence length="372">ATGAAACATCACCATCACCATCACCATAGCGATTACGACATCCCCACTACTGAGAATCTTTATTTTCAGGGATCCGCGGCGGCCGCAGCAAGTCGAGGAGTCGGGGCAAAGCTGGGCCTGCGTGAGATTCGCATCCACTTATGTCAGCGCTCGCCCGGCAGCCAGGGCGTCAGGGACTTCATTGAGAAACGCTACGTGGAGCTGAAGAAGGCGAATCCCGACCTACCCATCCTAATCCGCGAATGCTCCGATGTGCAGCCCAAGCTCTGGGCCCGCTACGCATTTGGCCAAGAGACGAATGTCCCTTTGAACAACTTCAGTGCTGATCAGGTAACCAGAGCCCTGGAGAACGTTCTAAGTGGTAAAGCCTGA</predictedOrfSequence>
		<clone psfCloneId="107884" psfCloneName="552.230.2" strain="SCS1" helperPlasmid="pRARE">
			<rzpdClone name="PSFEp250C121"/>
			<insertPcr sizeBasePairs="830">Contains insert of correct size</insertPcr>
			<sequencing status="Clone was not sequenced yet.">
				<sequencingResult>Clone was not sequenced or no result was entered yet.</sequencingResult>
			</sequencing>
		</clone>
		<clone psfCloneId="107885" psfCloneName="552.230.3" strain="SCS1" helperPlasmid="pRARE">
			<rzpdClone name="PSFEp250D091"/>
			<proteinExpression expressesProtein="true" observedSizeKDa="14" soluble="2" whole="1" inductionTemperature="22">moderate soluble expression</proteinExpression>
			<insertPcr sizeBasePairs="840">Contains insert of correct size</insertPcr>
			<sequencing status="Clone was not sequenced yet.">
				<sequencingResult>Clone was not sequenced or no result was entered yet.</sequencingResult>
			</sequencing>
		</clone>
	</construct>
</gene>
<gene ncbiGeneId="4698">
	<description>NADH dehydrogenase (ubiquinone) 1 alpha subcomplex, 5, 13kDa</description>
	<symbol>NDUFA5</symbol>
	<synonym>B13</synonym>
	<synonym>CI-13KD-B</synonym>
	<synonym>FLJ12147</synonym>
	<synonym>NUFM</synonym>
	<synonym>UQOR13</synonym>
	<construct targetList="1" psfTargetId="200000691" genPeptAccession="AAD21526" genPeptGi="4511887" fromAminoAcid="2" toAminoAcid="116" vector="pQStrep2">
		<vectorRestrictionSite position="left" name="BamHI"/>
		<vectorRestrictionSite position="right" name="NotI"/>
		<pcrPrimer position="left" name="Pr0793" restrictionEnzyme="BamHI">
			<sequence length="26">CAGGATCCGCGGGTGTGCTGAAGAAG</sequence>
		</pcrPrimer>
		<pcrPrimer position="right" name="Pr0794" restrictionEnzyme="NotI">
			<sequence length="34">GTGTGCGGCCGCTATTGGCCATTTCCACTGATCG</sequence>
		</pcrPrimer>
		<pcrTemplateClone psfCloneId="32279">
			<rzpdClone name="IMAGp998P14840"/>
		</pcrTemplateClone>
		<predictedOrfSequence length="417">ATGAGAGGATCGCATCACCATCACCATCACGGATCCGCGGGTGTGCTGAAGAAGACCACTGGCCTTGTGGGATTGGCTGTGTGCAATACTCCTCACGAGAGGCTAAGAATATTGTACACAAAGATTCTTGATGTTCTTGAGGAAATCCCTAAAAATGCAGCATATAGAAAGTATACAGAACAGATTACAAATGAGAAGCTGGCTATGGTTAAAGCGGAACCAGATGTTAAAAAATTAGAAGACCAACTTCAAGGCGGTCAATTAGAAGAGGTGATTCTTCAGGCTGAACATGAACTAAATCTGGCAAGAAAAATGAGGGAATGGAAACTATGGGAGCCATTAGTGGAAGAGCCTCCTGCCGATCAGTGGAAATGGCCAATAGCGGCCGCTTGGAGCCACCCGCAGTTCGAAAAATAA</predictedOrfSequence>
		<clone psfCloneId="62974" psfCloneName="396.235.1" strain="SCS1" helperPlasmid="pSE111">
			<rzpdClone name="PSFEp758H111"/>
			<rzpdClone name="PSFEp758D0612"/>
			<proteinExpression expressesProtein="false">no expression observed</proteinExpression>
			<insertPcr sizeBasePairs="600">Contains insert, size was not compared to expectation</insertPcr>
			<sequencing status="Clone was not sequenced yet.">
				<sequencingResult>Clone was not sequenced or no result was entered yet.</sequencingResult>
			</sequencing>
		</clone>
		<clone psfCloneId="62976" psfCloneName="396.235.3" strain="SCS1" helperPlasmid="pSE111">
			<rzpdClone name="PSFEp758H011"/>
			<rzpdClone name="PSFEp758D0112"/>
			<insertPcr sizeBasePairs="500">Contains insert, size was not compared to expectation</insertPcr>
			<sequencing status="Clone was completely sequenced.">
				<sequencingResult>Non-silent mutations of the expected sequence were found, template cDNA clone might have the same mutations.</sequencingResult>
				<experimentalOrfSequence length="417">ATGAGAGGATCGCATCACCATCACCATCACGGATCCGCGGGTGTGCTGAAGAAGACCACTGGCCTTGTGGGATTGGCTGTGTGCAATACTCCTCACGAGAGGCTAAGAATATTGTACACAAAGATTCTTGATGTTCTTGAGGAAATCCCTAAAAATGCAGCATATAGAAAGTATACAGAACAGATTACAAATGAGAAGCTGGCTATGGTTAAAGCGGAACCAGATGTTAAAAAATTAGAAGACCAACTTCAAGGCGGTCAATTAGAAGAGGTGATTCTTCAGGCTGAACATGAACTAAATCTGGCAAGAAAAATGAGGGAATGGAAACTATGGGAGCCATTAGTGGAAGAGCCTCCTGCCAATCAGTGGAAATGGCCAATAGCGGCCGCTTGGAGCCACCCGCAGTTCGAAAAATAA</experimentalOrfSequence>
			</sequencing>
		</clone>
	</construct>
	<construct targetList="1" psfTargetId="200000691" genPeptAccession="AAD21526" genPeptGi="4511887" fromAminoAcid="2" toLastAminoAcid="true" vector="pGEX-6P-1">
		<vectorRestrictionSite position="left" name="BamHI"/>
		<vectorRestrictionSite position="right" name="NotI"/>
		<pcrPrimer position="left" name="Pr0793" restrictionEnzyme="BamHI">
			<sequence length="26">CAGGATCCGCGGGTGTGCTGAAGAAG</sequence>
		</pcrPrimer>
		<pcrPrimer position="right" name="M13For-NotI-SacI" restrictionEnzyme="NotI">
			<sequence length="39">GCAGAGCTCGCGGCCGCGACGTTGTAAAACGACGGCCAG</sequence>
		</pcrPrimer>
		<pcrTemplateClone psfCloneId="32279">
			<rzpdClone name="IMAGp998P14840"/>
		</pcrTemplateClone>
		<predictedOrfSequence length="1041">ATGTCCCCTATACTAGGTTATTGGAAAATTAAGGGCCTTGTGCAACCCACTCGACTTCTTTTGGAATATCTTGAAGAAAAATATGAAGAGCATTTGTATGAGCGCGATGAAGGTGATAAATGGCGAAACAAAAAGTTTGAATTGGGTTTGGAGTTTCCCAATCTTCCTTATTATATTGATGGTGATGTTAAATTAACACAGTCTATGGCCATCATACGTTATATAGCTGACAAGCACAACATGTTGGGTGGTTGTCCAAAAGAGCGTGCAGAGATTTCAATGCTTGAAGGAGCGGTTTTGGATATTAGATACGGTGTTTCGAGAATTGCATATAGTAAAGACTTTGAAACTCTCAAAGTTGATTTTCTTAGCAAGCTACCTGAAATGCTGAAAATGTTCGAAGATCGTTTATGTCATAAAACATATTTAAATGGTGATCATGTAACCCATCCTGACTTCATGTTGTATGACGCTCTTGATGTTGTTTTATACATGGACCCAATGTGCCTGGATGCGTTCCCAAAATTAGTTTGTTTTAAAAAACGTATTGAAGCTATCCCACAAATTGATAAGTACTTGAAATCCAGCAAGTATATAGCATGGCCTTTGCAGGGCTGGCAAGCCACGTTTGGTGGTGGCGACCATCCTCCAAAATCGGATCTGGAAGTTCTGTTCCAGGGGCCCCTGGGATCCGCGGGTGTGCTGAAGAAGACCACTGGCCTTGTGGGATTGGCTGTGTGCAATACTCCTCACGAGAGGCTAAGAATATTGTACACAAAGATTCTTGATGTTCTTGAGGAAATCCCTAAAAATGCAGCATATAGAAAGTATACAGAACAGATTACAAATGAGAAGCTGGCTATGGTTAAAGCGGAACCAGATGTTAAAAAATTAGAAGACCAACTTCAAGGCGGTCAATTAGAAGAGGTGATTCTTCAGGCTGAACATGAACTAAATCTGGCAAGAAAAATGAGGGAATGGAAACTATGGGAGCCATTAGTGGAAGAGCCTCCTGCCGATCAGTGGAAATGGCCAATATAA</predictedOrfSequence>
		<clone psfCloneId="65808" psfCloneName="401.163.3" strain="SCS1" helperPlasmid="pSE111">
			<rzpdClone name="PSFEp758I232"/>
			<rzpdClone name="PSFEp758E1214"/>
			<proteinExpression expressesProtein="true" observedSizeKDa="39" soluble="2" whole="2" inductionTemperature="37">moderate soluble expression</proteinExpression>
			<insertPcr sizeBasePairs="700">Contains insert of correct size</insertPcr>
			<sequencing status="Clone was not sequenced yet.">
				<sequencingResult>Clone was not sequenced or no result was entered yet.</sequencingResult>
			</sequencing>
		</clone>
		<clone psfCloneId="65809" psfCloneName="401.163.4" strain="SCS1" helperPlasmid="pSE111">
			<rzpdClone name="PSFEp758E0416"/>
			<rzpdClone name="PSFEp758J072"/>
			<insertPcr sizeBasePairs="700">Contains insert of correct size</insertPcr>
			<sequencing status="Clone was not sequenced yet.">
				<sequencingResult>Clone was not sequenced or no result was entered yet.</sequencingResult>
			</sequencing>
		</clone>
	</construct>
	<construct targetList="1" psfTargetId="200000691" genPeptAccession="AAD21526" genPeptGi="4511887" fromAminoAcid="2" toLastAminoAcid="true" vector="pQTEV">
		<vectorRestrictionSite position="left" name="BamHI"/>
		<vectorRestrictionSite position="right" name="NotI"/>
		<pcrPrimer position="left" name="Pr0793" restrictionEnzyme="BamHI">
			<sequence length="26">CAGGATCCGCGGGTGTGCTGAAGAAG</sequence>
		</pcrPrimer>
		<pcrPrimer position="right" name="M13For-NotI-SacI" restrictionEnzyme="NotI">
			<sequence length="39">GCAGAGCTCGCGGCCGCGACGTTGTAAAACGACGGCCAG</sequence>
		</pcrPrimer>
		<pcrTemplateClone psfCloneId="32279">
			<rzpdClone name="IMAGp998P14840"/>
		</pcrTemplateClone>
		<predictedOrfSequence length="423">ATGAAACATCACCATCACCATCACCATAGCGATTACGACATCCCCACTACTGAGAATCTTTATTTTCAGGGATCCGCGGGTGTGCTGAAGAAGACCACTGGCCTTGTGGGATTGGCTGTGTGCAATACTCCTCACGAGAGGCTAAGAATATTGTACACAAAGATTCTTGATGTTCTTGAGGAAATCCCTAAAAATGCAGCATATAGAAAGTATACAGAACAGATTACAAATGAGAAGCTGGCTATGGTTAAAGCGGAACCAGATGTTAAAAAATTAGAAGACCAACTTCAAGGCGGTCAATTAGAAGAGGTGATTCTTCAGGCTGAACATGAACTAAATCTGGCAAGAAAAATGAGGGAATGGAAACTATGGGAGCCATTAGTGGAAGAGCCTCCTGCCGATCAGTGGAAATGGCCAATATAA</predictedOrfSequence>
		<clone psfCloneId="108543" psfCloneName="552.327.2" strain="SCS1" helperPlasmid="pRARE">
			<rzpdClone name="PSFEp250A0510"/>
			<proteinExpression expressesProtein="true" observedSizeKDa="17" soluble="2" whole="1" inductionTemperature="28">moderate soluble expression</proteinExpression>
			<insertPcr sizeBasePairs="600">Contains insert, size was not compared to expectation</insertPcr>
			<sequencing status="Clone was not sequenced yet.">
				<sequencingResult>Clone was not sequenced or no result was entered yet.</sequencingResult>
			</sequencing>
		</clone>
	</construct>
</gene>
<gene ncbiGeneId="4700">
	<description>NADH dehydrogenase (ubiquinone) 1 alpha subcomplex, 6, 14kDa</description>
	<symbol>NDUFA6</symbol>
	<synonym>B14</synonym>
	<synonym>CI-B14</synonym>
	<synonym>NADHB14</synonym>
	<construct targetList="1" psfTargetId="200000646" genPeptAccession="AAC04267" genPeptGi="2909856" fromAminoAcid="2" toAminoAcid="128" vector="pQStrep2">
		<vectorRestrictionSite position="left" name="BamHI"/>
		<vectorRestrictionSite position="right" name="NotI"/>
		<pcrPrimer position="left" name="Pr0681" restrictionEnzyme="BamHI">
			<sequence length="26">CAGGATCCGCGGGGAGCGGCGTCCGC</sequence>
		</pcrPrimer>
		<pcrPrimer position="right" name="Pr0682" restrictionEnzyme="NotI">
			<sequence length="32">GAGTGCGGCCGCTGGATCGTGGCCAACATAGA</sequence>
		</pcrPrimer>
		<pcrTemplateClone psfCloneId="31693">
			<rzpdClone name="IMAGp998I07688"/>
		</pcrTemplateClone>
		<predictedOrfSequence length="453">ATGAGAGGATCGCATCACCATCACCATCACGGATCCGCGGGGAGCGGCGTCCGCCAAGCTACTTCTACCGCCAGCACCTTCGTGAAGCCCATTTTCAGTCGGGACATGAACGAGGCCAAGCGGAGGGTGCGCGAGCTCTACCGCGCCTGGTATCGGGAGGTGCCGAACACTGTGCACCAATTCCAGCTGGACATCACTGTGAAAATGGGACGGGATAAAGTCCGAGAAATGTTTATGAAGAATGCCCATGTCACAGACCCCAGGGTGGTTGATCTTCTGGTCATTAAGGGAAAGATCGAACTGGAAGAAACAATTAAAGTATGGAAGCAGCGGACACATGTTATGCGGTTCTTCCATGAAACAGAAGCGCCAAGGCCAAAGGATTTCCTATCCAAGTTCTATGTTGGCCACGATCCAGCGGCCGCTTGGAGCCACCCGCAGTTCGAAAAATAA</predictedOrfSequence>
		<clone psfCloneId="63010" psfCloneName="396.245.3" strain="SCS1" helperPlasmid="pSE111">
			<rzpdClone name="PSFEp758H241"/>
			<rzpdClone name="PSFEp758D1213"/>
			<proteinExpression expressesProtein="true" observedSizeKDa="17" soluble="0" whole="3" inductionTemperature="37">strong expression</proteinExpression>
			<insertPcr sizeBasePairs="550">Contains insert, size was not compared to expectation</insertPcr>
			<sequencing status="Clone was not sequenced yet.">
				<sequencingResult>Clone was not sequenced or no result was entered yet.</sequencingResult>
			</sequencing>
		</clone>
		<clone psfCloneId="63011" psfCloneName="396.245.4" strain="SCS1" helperPlasmid="pSE111">
			<rzpdClone name="PSFEp758H121"/>
			<rzpdClone name="PSFEp758D0613"/>
			<insertPcr sizeBasePairs="550">Contains insert, size was not compared to expectation</insertPcr>
			<sequencing status="Clone was not sequenced yet.">
				<sequencingResult>Clone was not sequenced or no result was entered yet.</sequencingResult>
			</sequencing>
		</clone>
	</construct>
	<construct targetList="1" psfTargetId="200000646" genPeptAccession="AAC04267" genPeptGi="2909856" fromAminoAcid="2" toLastAminoAcid="true" vector="pQE30N">
		<vectorRestrictionSite position="left" name="BamHI"/>
		<vectorRestrictionSite position="right" name="NotI"/>
		<pcrPrimer position="left" name="Pr0681" restrictionEnzyme="BamHI">
			<sequence length="26">CAGGATCCGCGGGGAGCGGCGTCCGC</sequence>
		</pcrPrimer>
		<pcrPrimer position="right" name="M13For-NotI-SacI" restrictionEnzyme="NotI">
			<sequence length="39">GCAGAGCTCGCGGCCGCGACGTTGTAAAACGACGGCCAG</sequence>
		</pcrPrimer>
		<pcrTemplateClone psfCloneId="31693">
			<rzpdClone name="IMAGp998I07688"/>
		</pcrTemplateClone>
		<predictedOrfSequence length="420">ATGAGAGGATCGCATCACCATCACCATCACGGATCCGCGGGGAGCGGCGTCCGCCAAGCTACTTCTACCGCCAGCACCTTCGTGAAGCCCATTTTCAGTCGGGACATGAACGAGGCCAAGCGGAGGGTGCGCGAGCTCTACCGCGCCTGGTATCGGGAGGTGCCGAACACTGTGCACCAATTCCAGCTGGACATCACTGTGAAAATGGGACGGGATAAAGTCCGAGAAATGTTTATGAAGAATGCCCATGTCACAGACCCCAGGGTGGTTGATCTTCTGGTCATTAAGGGAAAGATCGAACTGGAAGAAACAATTAAAGTATGGAAGCAGCGGACACATGTTATGCGGTTCTTCCATGAAACAGAAGCGCCAAGGCCAAAGGATTTCCTATCCAAGTTCTATGTTGGCCACGATCCATGA</predictedOrfSequence>
		<clone psfCloneId="102731" psfCloneName="430.195.1" strain="SCS1" helperPlasmid="pSE111">
			<rzpdClone name="PSFEp758H0921"/>
			<insertPcr sizeBasePairs="1220">Contains insert of correct size</insertPcr>
			<sequencing status="Clone was not sequenced yet.">
				<sequencingResult>Clone was not sequenced or no result was entered yet.</sequencingResult>
			</sequencing>
		</clone>
		<clone psfCloneId="102732" psfCloneName="430.195.2" strain="SCS1" helperPlasmid="pSE111">
			<rzpdClone name="PSFEp758A0422"/>
			<proteinExpression expressesProtein="false">no expression observed</proteinExpression>
			<insertPcr sizeBasePairs="1203">Contains insert of correct size</insertPcr>
			<sequencing status="Clone was not sequenced yet.">
				<sequencingResult>Clone was not sequenced or no result was entered yet.</sequencingResult>
			</sequencing>
		</clone>
	</construct>
</gene>
<gene ncbiGeneId="4701">
	<description>NADH dehydrogenase (ubiquinone) 1 alpha subcomplex, 7, 14.5kDa</description>
	<symbol>NDUFA7</symbol>
	<synonym>B14.5a</synonym>
	<construct targetList="1" psfTargetId="200000705" genPeptAccession="AAD05427" genPeptGi="4164452" fromAminoAcid="2" toAminoAcid="113" vector="pQStrep2">
		<vectorRestrictionSite position="left" name="BamHI"/>
		<vectorRestrictionSite position="right" name="NotI"/>
		<pcrPrimer position="left" name="Pr0765" restrictionEnzyme="BamHI">
			<sequence length="26">CAGGATCCGCGTCCGCCACCCGTCTC</sequence>
		</pcrPrimer>
		<pcrPrimer position="right" name="Pr0766" restrictionEnzyme="NotI">
			<sequence length="30">GAGAGCGGCCGCCAGGTAAGGCTGGTCCGA</sequence>
		</pcrPrimer>
		<pcrTemplateClone psfCloneId="34577">
			<rzpdClone name="IMAGp998B131861"/>
		</pcrTemplateClone>
		<predictedOrfSequence length="408">ATGAGAGGATCGCATCACCATCACCATCACGGATCCGCGTCCGCCACCCGTCTCATCCAGCGGCTGCGGAACTGGGCGTCCGGGCATGACCTGCAGGGGAAGCTGCAGCTACGCTACCAGGAGATCTCCAAGCGAACTCAGCCTCCTCCCAAGCTCCCTGTGGGTCCTAGCCACAAGCTCTCCAACAATTACTATTGCACTCGCGATGGCCGCCGGGAATCTGTGCCCCCTTCCATCATCATGTCGTCGCAGAAGGCGCTGGTGTCAGGCAAGCCAGCAGAGAGCTCTGCTGTAGCTGCCACTGAGAAGAAGGCGGTGACTCCAGCTCCTCCCATAAAGAGGTGGGAGCTGTCCTCGGACCAGCCTTACCTGGCGGCCGCTTGGAGCCACCCGCAGTTCGAAAAATAA</predictedOrfSequence>
		<clone psfCloneId="63103" psfCloneName="396.273.2" strain="SCS1" helperPlasmid="pSE111">
			<rzpdClone name="PSFEp758E041"/>
			<rzpdClone name="PSFEp758C0211"/>
			<proteinExpression expressesProtein="false">no expression observed</proteinExpression>
			<insertPcr sizeBasePairs="500">Contains insert, size was not compared to expectation</insertPcr>
			<sequencing status="Clone was not sequenced yet.">
				<sequencingResult>Clone was not sequenced or no result was entered yet.</sequencingResult>
			</sequencing>
		</clone>
		<clone psfCloneId="63104" psfCloneName="396.273.3" strain="SCS1" helperPlasmid="pSE111">
			<rzpdClone name="PSFEp758C0810"/>
			<rzpdClone name="PSFEp758E151"/>
			<insertPcr sizeBasePairs="500">Contains insert, size was not compared to expectation</insertPcr>
			<sequencing status="Clone was not sequenced yet.">
				<sequencingResult>Clone was not sequenced or no result was entered yet.</sequencingResult>
			</sequencing>
		</clone>
	</construct>
</gene>
<gene ncbiGeneId="4702">
	<description>NADH dehydrogenase (ubiquinone) 1 alpha subcomplex, 8, 19kDa</description>
	<symbol>NDUFA8</symbol>
	<synonym>CI-19KD</synonym>
	<synonym>CI-PGIV</synonym>
	<synonym>MGC793</synonym>
	<synonym>PGIV</synonym>
	<construct targetList="1" psfTargetId="200000523" genPeptAccession="AAD42056" genPeptGi="5326825" fromAminoAcid="2" toLastAminoAcid="true" vector="pQStrep2">
		<vectorRestrictionSite position="left" name="BamHI"/>
		<vectorRestrictionSite position="right" name="NotI"/>
		<pcrPrimer position="left" name="Pr1018" restrictionEnzyme="Eco31I">
			<sequence length="31">CGGTCTCCGATCCCCGGGGATAGTGGAGCTG</sequence>
		</pcrPrimer>
		<pcrPrimer position="right" name="Pr1019" restrictionEnzyme="Eco31I">
			<sequence length="37">CGGTCTCCGGCCCCCTTGGTCCAGAAATAAAAGCGGC</sequence>
		</pcrPrimer>
		<pcrTemplateClone psfCloneId="38255">
			<rzpdClone name="IMAGp998E166270"/>
		</pcrTemplateClone>
		<clone psfCloneId="63440" psfCloneName="396.376.3" strain="SCS1" helperPlasmid="pSE111">
			<rzpdClone name="PSFEp758O031"/>
			<rzpdClone name="PSFEp758H0210"/>
			<proteinExpression expressesProtein="true" observedSizeKDa="22" soluble="0" whole="2" inductionTemperature="37">moderate expression</proteinExpression>
			<insertPcr sizeBasePairs="650">Contains insert, size was not compared to expectation</insertPcr>
			<sequencing status="Clone was not sequenced yet.">
				<sequencingResult>Clone was not sequenced or no result was entered yet.</sequencingResult>
			</sequencing>
		</clone>
		<clone psfCloneId="63441" psfCloneName="396.376.4" strain="SCS1" helperPlasmid="pSE111">
			<rzpdClone name="PSFEp758G0812"/>
			<rzpdClone name="PSFEp758N151"/>
			<insertPcr sizeBasePairs="650">Contains insert, size was not compared to expectation</insertPcr>
			<sequencing status="Clone was not sequenced yet.">
				<sequencingResult>Clone was not sequenced or no result was entered yet.</sequencingResult>
			</sequencing>
		</clone>
	</construct>
	<construct targetList="1" psfTargetId="200000523" genPeptAccession="AAD42056" genPeptGi="5326825" fromAminoAcid="2" toLastAminoAcid="true" vector="pQTEV">
		<vectorRestrictionSite position="left" name="BamHI"/>
		<vectorRestrictionSite position="right" name="NotI"/>
		<pcrPrimer position="left" name="Pr1018" restrictionEnzyme="Eco31I">
			<sequence length="31">CGGTCTCCGATCCCCGGGGATAGTGGAGCTG</sequence>
		</pcrPrimer>
		<pcrPrimer position="right" name="M13For-NotI-SacI" restrictionEnzyme="NotI">
			<sequence length="39">GCAGAGCTCGCGGCCGCGACGTTGTAAAACGACGGCCAG</sequence>
		</pcrPrimer>
		<pcrTemplateClone psfCloneId="38255">
			<rzpdClone name="IMAGp998E166270"/>
		</pcrTemplateClone>
		<predictedOrfSequence length="591">ATGAAACATCACCATCACCATCACCATAGCGATTACGACATCCCCACTACTGAGAATCTTTATTTTCAGGGATCCCCGGGGATAGTGGAGCTGCCCACTCTAGAGGAGCTGAAAGTAGATGAGGTGAAAATTAGTTCTGCTGTGCTTAAAGCTGCGGCCCATCACTATGGAGCTCAATGTGATAAGCCCAACAAGGAATTTATGCTCTGCCGCTGGGAAGAGAAAGATCCGAGGCGGTGTTTAGAGGAAGGCAAACTGGTCAACAAGTGTGCTTTGGACTTCTTTAGGCAGATAAAACGTCACTGTGCAGAGCCTTTTACAGAATATTGGACTTGCATTGATTATACTGGCCAGCAGTTATTTCGTCACTGTCGCAAACAGCAGGCAAAGTTTGACGAGTGTGTGCTGGACAAACTGGGCTGGGTGCGGCCTGACCTGGGAGAACTGTCAAAGGTCACCAAAGTGAAAACAGATCGACCTTTACCGGAGAATCCCTATCACTCAAGACCAAGACCGGATCCCAGCCCTGAGATCGAGGGAGATCTGCAGCCTGCCACACATGGCAGCCGCTTTTATTTCTGGACCAAGTAA</predictedOrfSequence>
		<clone psfCloneId="107795" psfCloneName="552.210.2" strain="SCS1" helperPlasmid="pRARE">
			<rzpdClone name="PSFEp250F091"/>
			<insertPcr sizeBasePairs="1100">Contains insert of correct size</insertPcr>
			<sequencing status="Clone was not sequenced yet.">
				<sequencingResult>Clone was not sequenced or no result was entered yet.</sequencingResult>
			</sequencing>
		</clone>
		<clone psfCloneId="107796" psfCloneName="552.210.3" strain="SCS1" helperPlasmid="pRARE">
			<rzpdClone name="PSFEp250A061"/>
			<proteinExpression expressesProtein="true" observedSizeKDa="24" soluble="0" whole="2" inductionTemperature="37">moderate expression</proteinExpression>
			<insertPcr sizeBasePairs="1017">Contains insert of correct size</insertPcr>
			<sequencing status="Clone was not sequenced yet.">
				<sequencingResult>Clone was not sequenced or no result was entered yet.</sequencingResult>
			</sequencing>
		</clone>
	</construct>
</gene>
<gene ncbiGeneId="4707">
	<description>NADH dehydrogenase (ubiquinone) 1 beta subcomplex, 1, 7kDa</description>
	<symbol>NDUFB1</symbol>
	<synonym>CI-SGDH</synonym>
	<synonym>MNLL</synonym>
	<construct targetList="1" psfTargetId="200000832" genPeptAccession="AAD42054" genPeptGi="5326820" fromAminoAcid="2" toAminoAcid="58" vector="pQStrep2">
		<vectorRestrictionSite position="left" name="BamHI"/>
		<vectorRestrictionSite position="right" name="NotI"/>
		<pcrPrimer position="left" name="Pr0845" restrictionEnzyme="BamHI">
			<sequence length="32">GAGGATCCGTGAACTTACTTCAGATTGTGCGG</sequence>
		</pcrPrimer>
		<pcrPrimer position="right" name="Pr0846" restrictionEnzyme="NotI">
			<sequence length="36">CTGAGCGGCCGCCTTCCAGGTAACTTCTTCACTGGG</sequence>
		</pcrPrimer>
		<pcrTemplateClone psfCloneId="37770">
			<rzpdClone name="IMAGp998P195764"/>
		</pcrTemplateClone>
		<predictedOrfSequence length="243">ATGAGAGGATCGCATCACCATCACCATCACGGATCCGTGAACTTACTTCAGATTGTGCGGGACCACTGGGTTCATGTTCTTGTCCCTATGGGATTTGTCATTGGATGTTATTTAGACAGAAAGAGTGATGAACGGCTAACTGCCTTCCGGAACAAGAGTATGTTATTTAAAAGGGAATTGCAACCCAGTGAAGAAGTTACCTGGAAGGCGGCCGCTTGGAGCCACCCGCAGTTCGAAAAATAA</predictedOrfSequence>
		<clone psfCloneId="63393" psfCloneName="396.363.1" strain="SCS1" helperPlasmid="pSE111">
			<rzpdClone name="PSFEp758G1011"/>
			<rzpdClone name="PSFEp758M201"/>
			<proteinExpression expressesProtein="true" observedSizeKDa="10" soluble="0" whole="1" inductionTemperature="37">weak expression</proteinExpression>
			<insertPcr sizeBasePairs="350">Contains insert, size was not compared to expectation</insertPcr>
			<sequencing status="Clone was not sequenced yet.">
				<sequencingResult>Clone was not sequenced or no result was entered yet.</sequencingResult>
			</sequencing>
		</clone>
		<clone psfCloneId="63394" psfCloneName="396.363.2" strain="SCS1" helperPlasmid="pSE111">
			<rzpdClone name="PSFEp758G0411"/>
			<rzpdClone name="PSFEp758M081"/>
			<insertPcr sizeBasePairs="350">Contains insert, size was not compared to expectation</insertPcr>
			<sequencing status="Clone was not sequenced yet.">
				<sequencingResult>Clone was not sequenced or no result was entered yet.</sequencingResult>
			</sequencing>
		</clone>
	</construct>
</gene>
<gene ncbiGeneId="4713">
	<description>NADH dehydrogenase (ubiquinone) 1 beta subcomplex, 7, 18kDa</description>
	<symbol>NDUFB7</symbol>
	<synonym>B18</synonym>
	<synonym>CI-B18</synonym>
	<synonym>MGC2480</synonym>
	<construct targetList="1" psfTargetId="200000626" genPeptAccession="AAA35675" genPeptGi="180233" fromAminoAcid="2" toAminoAcid="135" vector="pQStrep2">
		<vectorRestrictionSite position="left" name="BamHI"/>
		<vectorRestrictionSite position="right" name="NotI"/>
		<pcrPrimer position="left" name="Pr0463" restrictionEnzyme="BamHI">
			<sequence length="26">GAGGATCCGGGGCGCACCTGGTCCGG</sequence>
		</pcrPrimer>
		<pcrPrimer position="right" name="Pr0464" restrictionEnzyme="NotI">
			<sequence length="30">GAGAGCGGCCGCCAGGGCCACCTTGGGGTC</sequence>
		</pcrPrimer>
		<pcrTemplateClone psfCloneId="30947">
			<rzpdClone name="IMAGp998N06581"/>
		</pcrTemplateClone>
		<predictedOrfSequence length="474">ATGAGAGGATCGCATCACCATCACCATCACGGATCCGGGGCGCACCTGGTCCGGCGCTACCTGGGCGATGCTTCGGTGGAGCCCGACCCCCTGCAGATGCCAACCTTCCCGCCAGACTACGGCTTCCCCGAACGCAAGGAGCGCGAGATGGTGGCCACACAGCAGGAGATGATGGACGCGAGTGAGGCTCAGCTGCGGGACTACTGCGCCCACCACCTCATCCGGCTGCTCAAGTGCAAGCGTGACAGCTTCCCAAGTTGCTGGCCTGCAAGCAGGAAGCGGCACGACTCGGGACTACTGCGCACCGCAAGCTATGTGATGCGCATGAAGGAGTTTGAGCGGGACGAGGGCTGCTCCAGCGGAAGAAGCGGCGGGAGAAGAAGGCGGCAAATCTGCAAAGGCCAGGGACCCGGGGAAGTGGACCCCAAGGTGGCCCTGGCGGCCGCTTGGAGCCACCCGCAGTTCGAAAAATAA</predictedOrfSequence>
		<clone psfCloneId="63025" psfCloneName="396.250.1" strain="SCS1" helperPlasmid="pSE111">
			<rzpdClone name="PSFEp758J231"/>
			<rzpdClone name="PSFEp758E1212"/>
			<proteinExpression expressesProtein="true" observedSizeKDa="18" soluble="0" whole="1" inductionTemperature="37">weak expression</proteinExpression>
			<insertPcr sizeBasePairs="600">Contains insert, size was not compared to expectation</insertPcr>
			<sequencing status="Clone was not sequenced yet.">
				<sequencingResult>Clone was not sequenced or no result was entered yet.</sequencingResult>
			</sequencing>
		</clone>
		<clone psfCloneId="63027" psfCloneName="396.250.3" strain="SCS1" helperPlasmid="pSE111">
			<rzpdClone name="PSFEp758E0612"/>
			<rzpdClone name="PSFEp758J111"/>
			<insertPcr sizeBasePairs="600">Contains insert, size was not compared to expectation</insertPcr>
			<sequencing status="Clone was not sequenced yet.">
				<sequencingResult>Clone was not sequenced or no result was entered yet.</sequencingResult>
			</sequencing>
		</clone>
	</construct>
</gene>
<gene ncbiGeneId="4715">
	<description>NADH dehydrogenase (ubiquinone) 1 beta subcomplex, 9, 22kDa</description>
	<symbol>NDUFB9</symbol>
	<synonym>B22</synonym>
	<synonym>UQOR22</synonym>
	<construct targetList="3" psfTargetId="200001245" genPeptAccession="AAH07672" genPeptGi="14043356" fromAminoAcid="2" toLastAminoAcid="true" vector="pQTEV">
		<vectorRestrictionSite position="left" name="BamHI"/>
		<vectorRestrictionSite position="right" name="NotI"/>
		<pcrPrimer position="left" name="Pr1377" restrictionEnzyme="BamHI">
			<sequence length="26">CAGGATCCGCGTTCTTGGCGTCGGGA</sequence>
		</pcrPrimer>
		<pcrPrimer position="right" name="pQE276">
			<sequence length="20">GGCAACCGAGCGTTCTGAAC</sequence>
		</pcrPrimer>
		<pcrTemplateClone psfCloneId="1500">
			<rzpdClone name="MPMGp800E0560"/>
			<rzpdClone name="MPMGp800K16507"/>
		</pcrTemplateClone>
		<predictedOrfSequence length="612">ATGAAACATCACCATCACCATCACCATAGCGATTACGACATCCCCACTACTGAGAATCTTTATTTTCAGGGATCCGCGTTCTTGGCGTCGGGACCCTACCTGACCCATCAGCAAAAGGTGTTGCGGCTTTATAAGCGGGCGCTACGCCACCTCGAGTCGTGGTGCGTCCAGAGAGACAAATACCGATACTTTGCTTGTTTGATGAGAGCCCGGTTTGAAGAACATAAGAATGAAAAGGATATGGCGAAGGCCACCCAGCTGCTGAAGGAGGCCGAGGAAGAATTCTGGTACCGTCAGCATCCACAGCCATACATCTTCCCTGACTCTCCTGGGGGCACCTCCTATGAGAGATACGATTGCTACAAGGTCCCAGAATGGTGCTTAGATGACTGGCATCCTTCTGAGAAGGCAATGTATCCTGATTACTTTGCCAAGAGAGAACAGTGGAAGAAACTGCGGAGGGAAAGCTGGGAACGAGAGGTTAAGCAGCTGCAGGAGGAAACGCCACCTGGTGGTCCTTTAACTGAAGCTTTGCCCCCTGCCCGAAAGGAAGGTGATTTGCCCCCACTGTGGTGGTATATTGTGACCAGACCCCGGGAGCGGCCCATGTAG</predictedOrfSequence>
		<clone psfCloneId="108377" psfCloneName="552.249.1" strain="SCS1" helperPlasmid="pRARE">
			<rzpdClone name="PSFEp250G081"/>
			<proteinExpression expressesProtein="false">no expression observed</proteinExpression>
			<insertPcr sizeBasePairs="900">Contains insert of correct size</insertPcr>
			<sequencing status="Clone was completely sequenced.">
				<sequencingResult>Clone sequence(s) are as expected.</sequencingResult>
				<experimentalOrfSequence length="612">ATGAAACATCACCATCACCATCACCATAGCGATTACGACATCCCCACTACTGAGAATCTTTATTTTCAGGGATCCGCGTTCTTGGCGTCGGGACCCTACCTGACCCATCAGCAAAAGGTGTTGCGGCTTTATAAGCGGGCGCTACGCCACCTCGAGTCGTGGTGCGTCCAGAGAGACAAATACCGATACTTTGCTTGTTTGATGAGAGCCCGGTTTGAAGAACATAAGAATGAAAAGGATATGGCGAAGGCCACCCAGCTGCTGAAGGAGGCCGAGGAAGAATTCTGGTACCGTCAGCATCCACAGCCATACATCTTCCCTGACTCTCCTGGGGGCACCTCCTATGAGAGATACGATTGCTACAAGGTCCCAGAATGGTGCTTAGATGACTGGCATCCTTCTGAGAAGGCAATGTATCCTGATTACTTTGCCAAGAGAGAACAGTGGAAGAAACTGCGGAGGGAAAGCTGGGAACGAGAGGTTAAGCAGCTGCAGGAGGAAACGCCACCTGGTGGTCCTTTAACTGAAGCTTTGCCCCCTGCCCGAAAGGAAGGTGATTTGCCCCCACTGTGGTGGTATATTGTGACCAGACCCCGGGAGCGGCCCATGTAG</experimentalOrfSequence>
			</sequencing>
		</clone>
	</construct>
</gene>
<gene ncbiGeneId="4725">
	<description>NADH dehydrogenase (ubiquinone) Fe-S protein 5, 15kDa (NADH-coenzyme Q reductase)</description>
	<symbol>NDUFS5</symbol>
	<construct targetList="1" psfTargetId="200000723" genPeptAccession="AAB87866" genPeptGi="2655055" fromAminoAcid="2" toAminoAcid="106" vector="pQStrep2">
		<vectorRestrictionSite position="left" name="BamHI"/>
		<vectorRestrictionSite position="right" name="NotI"/>
		<pcrPrimer position="left" name="Pr0659" restrictionEnzyme="BamHI">
			<sequence length="32">CAGGATCCCCTTTCTTGGACATCCAGAAAAGG</sequence>
		</pcrPrimer>
		<pcrPrimer position="right" name="Pr0660" restrictionEnzyme="NotI">
			<sequence length="30">CAGAGCGGCCGCGGGCCGAGGCTCCCCCTT</sequence>
		</pcrPrimer>
		<pcrTemplateClone psfCloneId="32015">
			<rzpdClone name="IMAGp998N24787"/>
		</pcrTemplateClone>
		<predictedOrfSequence length="387">ATGAGAGGATCGCATCACCATCACCATCACGGATCCCCTTTCTTGGACATCCAGAAAAGGTTCGGCCTTAACATAGATCGATGGTTGACAATCCAGAGTGGTGAACAGCCCTACAAGATGGCTGGTCGATGCCATGCTTTTGAAAAAGAATGGATAGAATGTGCACATGGAATCGGTTATACTCGGGCAGAGAAAGAGTGCAAGATAGAATATGATGATTTCGTAGAGTGTTTGCTTCGGCAGAAAACGATGAGACGTGCAGGTACCATCAGGAAGCAGCGGGATAAGCTGATAAAGGAAGGAAAGTACACCCCTCCACCTCACCACATTGGCAAGGGGGAGCCTCGGCCCGCGGCCGCTTGGAGCCACCCGCAGTTCGAAAAATAA</predictedOrfSequence>
		<clone psfCloneId="62896" psfCloneName="396.214.3" strain="SCS1" helperPlasmid="pSE111">
			<rzpdClone name="PSFEp758D1210"/>
			<rzpdClone name="PSFEp758G231"/>
			<proteinExpression expressesProtein="true" observedSizeKDa="14" soluble="0" whole="1">weak expression</proteinExpression>
			<insertPcr sizeBasePairs="500">Contains insert, size was not compared to expectation</insertPcr>
			<sequencing status="Clone was not sequenced yet.">
				<sequencingResult>Clone was not sequenced or no result was entered yet.</sequencingResult>
			</sequencing>
		</clone>
		<clone psfCloneId="62897" psfCloneName="396.214.4" strain="SCS1" helperPlasmid="pSE111">
			<rzpdClone name="PSFEp758D0512"/>
			<rzpdClone name="PSFEp758H091"/>
			<insertPcr sizeBasePairs="500">Contains insert, size was not compared to expectation</insertPcr>
			<sequencing status="Clone was not sequenced yet.">
				<sequencingResult>Clone was not sequenced or no result was entered yet.</sequencingResult>
			</sequencing>
		</clone>
	</construct>
</gene>
<gene ncbiGeneId="4809">
	<description>NHP2 non-histone chromosome protein 2-like 1 (S. cerevisiae)</description>
	<symbol>NHP2L1</symbol>
	<synonym>NHPX</synonym>
	<synonym>OTK27</synonym>
	<construct targetList="1" psfTargetId="200000648" genPeptAccession="BAA23363" genPeptGi="2618578" fromAminoAcid="2" toAminoAcid="128" vector="pQStrep2">
		<vectorRestrictionSite position="left" name="BamHI"/>
		<vectorRestrictionSite position="right" name="NotI"/>
		<pcrPrimer position="left" name="Pr0065" restrictionEnzyme="BamHI">
			<sequence length="29">GCGGATCCACTGAGGCTGATGTGAATCCA</sequence>
		</pcrPrimer>
		<pcrPrimer position="right" name="Pr0066" restrictionEnzyme="NotI">
			<sequence length="40">GGATGGGAGCGGCCGCGACTAAGAGCCTTTCAATGGACTG</sequence>
		</pcrPrimer>
		<pcrTemplateClone psfCloneId="5209">
			<rzpdClone name="IMAGp998N031481"/>
		</pcrTemplateClone>
		<predictedOrfSequence length="453">ATGAGAGGATCGCATCACCATCACCATCACGGATCCACTGAGGCTGATGTGAATCCAAAGGCCTATCCCCTTGCCGATGCCCACCTCACCAAGAAGCTACTGGACCTCGTTCAGCAGTCATGTAACTATAAGCAGCTTCGGAAAGGAGCCAATGAGGCCACCAAAACCCTCAACAGGGGCATCTCTGAGTTCATCGTGATGGCTGCAGACGCCGAGCCACTGGAGATCATTCTGCACCTGCCGCTGCTGTGTGAAGACAAGAATGTGCCCTACGTGTTTGTGCGCTCCAAGCAGGCCCTGGGGAGAGCCTGTGGGGTCTCCAGGCCTGTCATCGCCTGTTCTGTCACCATCAAAGAAGGCTCGCAGCTGAAACAGCAGATCCAATCCATTCAGCAGTCCATTGAAAGGCTCTTAGTCGCGGCCGCTTGGAGCCACCCGCAGTTCGAAAAATAA</predictedOrfSequence>
		<clone psfCloneId="5720" psfCloneName="396.22.17" strain="SCS1" helperPlasmid="pSE111">
			<rzpdClone name="PSFEp758B0611"/>
			<rzpdClone name="PSFEp758C121"/>
			<insertPcr>Contains insert of correct size</insertPcr>
			<sequencing status="Clone was completely sequenced.">
				<sequencingResult>Clone sequence(s) are as expected.</sequencingResult>
				<experimentalOrfSequence length="453">ATGAGAGGATCGCATCACCATCACCATCACGGATCCACTGAGGCTGATGTGAATCCAAAGGCCTATCCCCTTGCCGATGCCCACCTCACCAAGAAGCTACTGGACCTCGTTCAGCAGTCATGTAACTATAAGCAGCTTCGGAAAGGAGCCAATGAGGCCACCAAAACCCTCAACAGGGGCATCTCTGAGTTCATCGTGATGGCTGCAGACGCCGAGCCACTGGAGATCATTCTGCACCTGCCGCTGCTGTGTGAAGACAAGAATGTGCCCTACGTGTTTGTGCGCTCCAAGCAGGCCCTGGGGAGAGCCTGTGGGGTCTCCAGGCCTGTCATCGCCTGTTCTGTCACCATCAAAGAAGGCTCGCAGCTGAAACAGCAGATCCAATCCATTCAGCAGTCCATTGAAAGGCTCTTAGTCGCGGCCGCTTGGAGCCACCCGCAGTTCGAAAAATAA</experimentalOrfSequence>
			</sequencing>
		</clone>
	</construct>
	<construct targetList="1" psfTargetId="200000648" genPeptAccession="BAA23363" genPeptGi="2618578" fromAminoAcid="2" toLastAminoAcid="true" vector="pQTEV">
		<vectorRestrictionSite position="left" name="BamHI"/>
		<vectorRestrictionSite position="right" name="NotI"/>
		<pcrPrimer position="left" name="Pr0065" restrictionEnzyme="BamHI">
			<sequence length="29">GCGGATCCACTGAGGCTGATGTGAATCCA</sequence>
		</pcrPrimer>
		<pcrPrimer position="right" name="M13For-NotI-SacI" restrictionEnzyme="NotI">
			<sequence length="39">GCAGAGCTCGCGGCCGCGACGTTGTAAAACGACGGCCAG</sequence>
		</pcrPrimer>
		<pcrTemplateClone psfCloneId="5209">
			<rzpdClone name="IMAGp998N031481"/>
		</pcrTemplateClone>
		<predictedOrfSequence length="459">ATGAAACATCACCATCACCATCACCATAGCGATTACGACATCCCCACTACTGAGAATCTTTATTTTCAGGGATCCACTGAGGCTGATGTGAATCCAAAGGCCTATCCCCTTGCCGATGCCCACCTCACCAAGAAGCTACTGGACCTCGTTCAGCAGTCATGTAACTATAAGCAGCTTCGGAAAGGAGCCAATGAGGCCACCAAAACCCTCAACAGGGGCATCTCTGAGTTCATCGTGATGGCTGCAGACGCCGAGCCACTGGAGATCATTCTGCACCTGCCGCTGCTGTGTGAAGACAAGAATGTGCCCTACGTGTTTGTGCGCTCCAAGCAGGCCCTGGGGAGAGCCTGTGGGGTCTCCAGGCCTGTCATCGCCTGTTCTGTCACCATCAAAGAAGGCTCGCAGCTGAAACAGCAGATCCAATCCATTCAGCAGTCCATTGAAAGGCTCTTAGTCTAA</predictedOrfSequence>
		<clone psfCloneId="105205" psfCloneName="552.84.2" strain="SCS1" helperPlasmid="pSE111">
			<rzpdClone name="PSFEp758H1123"/>
			<insertPcr sizeBasePairs="1643">Contains insert of correct size</insertPcr>
			<sequencing status="Clone was not sequenced yet.">
				<sequencingResult>Clone was not sequenced or no result was entered yet.</sequencingResult>
			</sequencing>
		</clone>
		<clone psfCloneId="105206" psfCloneName="552.84.3" strain="SCS1" helperPlasmid="pSE111">
			<rzpdClone name="PSFEp758A0724"/>
			<proteinExpression expressesProtein="true" observedSizeKDa="17" soluble="1" whole="1" inductionTemperature="37">weak soluble expression</proteinExpression>
			<insertPcr sizeBasePairs="1500">Contains insert of correct size</insertPcr>
			<sequencing status="Clone was not sequenced yet.">
				<sequencingResult>Clone was not sequenced or no result was entered yet.</sequencingResult>
			</sequencing>
		</clone>
	</construct>
	<construct targetList="1" psfTargetId="200000648" genPeptAccession="BAA23363" genPeptGi="2618578" fromAminoAcid="2" toLastAminoAcid="true" vector="pQTEV">
		<vectorRestrictionSite position="left" name="BamHI"/>
		<vectorRestrictionSite position="right" name="NotI"/>
		<pcrPrimer position="left" name="Pr0065" restrictionEnzyme="BamHI">
			<sequence length="29">GCGGATCCACTGAGGCTGATGTGAATCCA</sequence>
		</pcrPrimer>
		<pcrPrimer position="right" name="M13For-NotI-SacI" restrictionEnzyme="NotI">
			<sequence length="39">GCAGAGCTCGCGGCCGCGACGTTGTAAAACGACGGCCAG</sequence>
		</pcrPrimer>
		<pcrTemplateClone psfCloneId="5209">
			<rzpdClone name="IMAGp998N031481"/>
		</pcrTemplateClone>
		<predictedOrfSequence length="459">ATGAAACATCACCATCACCATCACCATAGCGATTACGACATCCCCACTACTGAGAATCTTTATTTTCAGGGATCCACTGAGGCTGATGTGAATCCAAAGGCCTATCCCCTTGCCGATGCCCACCTCACCAAGAAGCTACTGGACCTCGTTCAGCAGTCATGTAACTATAAGCAGCTTCGGAAAGGAGCCAATGAGGCCACCAAAACCCTCAACAGGGGCATCTCTGAGTTCATCGTGATGGCTGCAGACGCCGAGCCACTGGAGATCATTCTGCACCTGCCGCTGCTGTGTGAAGACAAGAATGTGCCCTACGTGTTTGTGCGCTCCAAGCAGGCCCTGGGGAGAGCCTGTGGGGTCTCCAGGCCTGTCATCGCCTGTTCTGTCACCATCAAAGAAGGCTCGCAGCTGAAACAGCAGATCCAATCCATTCAGCAGTCCATTGAAAGGCTCTTAGTCTAA</predictedOrfSequence>
		<clone psfCloneId="105246" psfCloneName="552.91.1" strain="SCS1" helperPlasmid="pSE111">
			<rzpdClone name="PSFEp758B0324"/>
			<insertPcr sizeBasePairs="1714">Contains insert of correct size</insertPcr>
			<sequencing status="Clone was not sequenced yet.">
				<sequencingResult>Clone was not sequenced or no result was entered yet.</sequencingResult>
			</sequencing>
		</clone>
		<clone psfCloneId="105247" psfCloneName="552.91.2" strain="SCS1" helperPlasmid="pSE111">
			<rzpdClone name="PSFEp758B1124"/>
			<insertPcr sizeBasePairs="1750">Contains insert of correct size</insertPcr>
			<sequencing status="Clone was not sequenced yet.">
				<sequencingResult>Clone was not sequenced or no result was entered yet.</sequencingResult>
			</sequencing>
		</clone>
	</construct>
	<construct targetList="1" psfTargetId="200000648" genPeptAccession="BAA23363" genPeptGi="2618578" fromAminoAcid="2" toLastAminoAcid="true" vector="pQTG">
		<vectorRestrictionSite position="left" name="BamHI"/>
		<vectorRestrictionSite position="right" name="NotI"/>
		<pcrPrimer position="left" name="Pr0065" restrictionEnzyme="BamHI">
			<sequence length="29">GCGGATCCACTGAGGCTGATGTGAATCCA</sequence>
		</pcrPrimer>
		<pcrPrimer position="right" name="M13For-NotI-SacI" restrictionEnzyme="NotI">
			<sequence length="39">GCAGAGCTCGCGGCCGCGACGTTGTAAAACGACGGCCAG</sequence>
		</pcrPrimer>
		<pcrTemplateClone psfCloneId="5209">
			<rzpdClone name="IMAGp998N031481"/>
		</pcrTemplateClone>
		<predictedOrfSequence length="1149">ATGAGAGGATCGCATCACCATCACCATCACGGATCTAACACTAGTAGCAATTCCATGTCCCCTATACTAGGTTATTGGAAAATTAAGGGCCTTGTGCAACCCACTCGACTTCTTTTGGAATATCTTGAAGAAAAATATGAAGAGCATTTGTATGAGCGCGATGAAGGTGATAAATGGCGAAACAAAAAGTTTGAATTGGGTTTGGAGTTTCCCAATCTTCCTTATTATATTGATGGTGATGTTAAATTAACACAGTCTATGGCCATCATACGTTATATAGCTGACAAGCACAACATGTTGGGTGGTTGTCCAAAAGAGCGTGCAGAGATTTCAATGCTTGAAGGAGCGGTTTTGGATATTAGATACGGTGTTTCGAGAATTGCATATAGTAAAGACTTTGAAACTCTCAAAGTTGATTTTCTTAGCAAGCTACCTGAAATGCTGAAAATGTTCGAAGATCGTTTATGTCATAAAACATATTTAAATGGTGATCATGTAACCCATCCTGACTTCATGTTGTATGACGCTCTTGATGTTGTTTTATACATGGACCCAATGTGCCTGGATGCGTTCCCAAAATTAGTTTGTTTTAAAAAACGTATTGAAGCTATCCCACAAATTGATAAGTACTTGAAATCCAGCAAGTATATAGCATGGCCTTTGCAGGGCTGGCAAGCCACGTTTGGTGGTGGCGACCATCCTCCAACTAGTGGATCTGGTGGTGGTGGCGGATGGATGAGCGAGAATCTTTATTTTCAGGGATCCACTGAGGCTGATGTGAATCCAAAGGCCTATCCCCTTGCCGATGCCCACCTCACCAAGAAGCTACTGGACCTCGTTCAGCAGTCATGTAACTATAAGCAGCTTCGGAAAGGAGCCAATGAGGCCACCAAAACCCTCAACAGGGGCATCTCTGAGTTCATCGTGATGGCTGCAGACGCCGAGCCACTGGAGATCATTCTGCACCTGCCGCTGCTGTGTGAAGACAAGAATGTGCCCTACGTGTTTGTGCGCTCCAAGCAGGCCCTGGGGAGAGCCTGTGGGGTCTCCAGGCCTGTCATCGCCTGTTCTGTCACCATCAAAGAAGGCTCGCAGCTGAAACAGCAGATCCAATCCATTCAGCAGTCCATTGAAAGGCTCTTAGTCTAA</predictedOrfSequence>
		<clone psfCloneId="106173" psfCloneName="559.68.1" strain="SCS1" helperPlasmid="pSE111">
			<rzpdClone name="PSFEp758C1027"/>
			<rzpdClone name="PSFEp758F0327"/>
			<insertPcr sizeBasePairs="1650">Contains insert of correct size</insertPcr>
			<sequencing status="Clone was not sequenced yet.">
				<sequencingResult>Clone was not sequenced or no result was entered yet.</sequencingResult>
			</sequencing>
		</clone>
		<clone psfCloneId="106174" psfCloneName="559.68.2" strain="SCS1" helperPlasmid="pSE111">
			<rzpdClone name="PSFEp758D0327"/>
			<rzpdClone name="PSFEp758F0627"/>
			<proteinExpression expressesProtein="true" observedSizeKDa="43" soluble="2" whole="1" inductionTemperature="37">moderate soluble expression</proteinExpression>
			<insertPcr sizeBasePairs="1575">Contains insert of correct size</insertPcr>
			<sequencing status="Clone was not sequenced yet.">
				<sequencingResult>Clone was not sequenced or no result was entered yet.</sequencingResult>
			</sequencing>
		</clone>
	</construct>
</gene>
<gene ncbiGeneId="4818">
	<description>natural killer cell group 7 sequence</description>
	<symbol>NKG7</symbol>
	<synonym>GIG1</synonym>
	<construct targetList="1" psfTargetId="200000538" genPeptAccession="AAA18209" genPeptGi="487809" fromAminoAcid="2" toAminoAcid="165" vector="pQStrep2">
		<vectorRestrictionSite position="left" name="BamHI"/>
		<vectorRestrictionSite position="right" name="NotI"/>
		<pcrPrimer position="left" name="Pr0503" restrictionEnzyme="BamHI">
			<sequence length="26">GAGGATCCGAGCTCTGCCGATCCCTG</sequence>
		</pcrPrimer>
		<pcrPrimer position="right" name="Pr0504" restrictionEnzyme="NotI">
			<sequence length="33">GAGAGCGGCCGCCAAGGTTTCATAGCCAGGACG</sequence>
		</pcrPrimer>
		<pcrTemplateClone psfCloneId="38056">
			<rzpdClone name="IMAGp998O015566"/>
		</pcrTemplateClone>
		<predictedOrfSequence length="564">ATGAGAGGATCGCATCACCATCACCATCACGGATCCGAGCTCTGCCGATCCCTGGCCCTGCTGGGGGGCTCCCTGGGCCTGATGTTCTGCCTGATTGCTTTGAGCACCGATTTCTGGTTTGAGGCTGTGGGTCCCACCCACTCAGCTCACTCGGGCCTCTGGCCAACAGGGCATGGAGACATCATATCAGGCTACATCCACGTGACGCAGACCTTCAGCATTATGGCTGTTCTGTGGGCCCTGGTGTCCGTGAGCTTCCTGGTCCTGTCCTGCTTCCCCTCACTGTTCCCCCCAGGCCACGGCCCGCTTGTCTCAACCACCGCAGCCTTTGCTGCAGCCATCTCCATGGTGGTGGCCATGGCGGTGTACACCAGCGAGCGGTGGGACCAGCCTCCACACCCCCAGATCCAGACCTTCTTCTCCTGGTCCTTCTACCTGGGCTGGGTCTCAGCTATCCTCTTGCTCTGTACAGGTGCCCTGAGCCTGGGTGCTCACTGTGGCGGTCCCCGTCCTGGCTATGAAACCTTGGCGGCCGCTTGGAGCCACCCGCAGTTCGAAAAATAA</predictedOrfSequence>
		<clone psfCloneId="63482" psfCloneName="396.388.1" strain="SCS1" helperPlasmid="pSE111">
			<rzpdClone name="PSFEp758A0316"/>
			<rzpdClone name="PSFEp758B052"/>
			<insertPcr sizeBasePairs="500">Contains insert, size was not compared to expectation</insertPcr>
			<sequencing status="Clone was not sequenced yet.">
				<sequencingResult>Clone was not sequenced or no result was entered yet.</sequencingResult>
			</sequencing>
		</clone>
		<clone psfCloneId="63484" psfCloneName="396.388.3" strain="SCS1" helperPlasmid="pSE111">
			<rzpdClone name="PSFEp758A0616"/>
			<rzpdClone name="PSFEp758B112"/>
			<proteinExpression expressesProtein="false">no expression observed</proteinExpression>
			<insertPcr sizeBasePairs="500">Contains insert, size was not compared to expectation</insertPcr>
			<sequencing status="Clone was not sequenced yet.">
				<sequencingResult>Clone was not sequenced or no result was entered yet.</sequencingResult>
			</sequencing>
		</clone>
	</construct>
</gene>
<gene ncbiGeneId="4901">
	<description>neural retina leucine zipper</description>
	<symbol>NRL</symbol>
	<synonym>D14S46E</synonym>
	<synonym>RP27</synonym>
	<construct targetList="1" psfTargetId="200000376" genPeptAccession="AAB82768" genPeptGi="2232011" fromAminoAcid="2" toLastAminoAcid="true" vector="pGEX-6P-1">
		<vectorRestrictionSite position="left" name="BamHI"/>
		<vectorRestrictionSite position="right" name="NotI"/>
		<pcrPrimer position="left" name="Pr0631" restrictionEnzyme="BamHI">
			<sequence length="26">CTGGATCCGCCCTGCCCCCCAGCCCC</sequence>
		</pcrPrimer>
		<pcrPrimer position="right" name="M13For-NotI-SacI" restrictionEnzyme="NotI">
			<sequence length="39">GCAGAGCTCGCGGCCGCGACGTTGTAAAACGACGGCCAG</sequence>
		</pcrPrimer>
		<pcrTemplateClone psfCloneId="37743">
			<rzpdClone name="IMAGp998L175553"/>
		</pcrTemplateClone>
		<predictedOrfSequence length="1404">ATGTCCCCTATACTAGGTTATTGGAAAATTAAGGGCCTTGTGCAACCCACTCGACTTCTTTTGGAATATCTTGAAGAAAAATATGAAGAGCATTTGTATGAGCGCGATGAAGGTGATAAATGGCGAAACAAAAAGTTTGAATTGGGTTTGGAGTTTCCCAATCTTCCTTATTATATTGATGGTGATGTTAAATTAACACAGTCTATGGCCATCATACGTTATATAGCTGACAAGCACAACATGTTGGGTGGTTGTCCAAAAGAGCGTGCAGAGATTTCAATGCTTGAAGGAGCGGTTTTGGATATTAGATACGGTGTTTCGAGAATTGCATATAGTAAAGACTTTGAAACTCTCAAAGTTGATTTTCTTAGCAAGCTACCTGAAATGCTGAAAATGTTCGAAGATCGTTTATGTCATAAAACATATTTAAATGGTGATCATGTAACCCATCCTGACTTCATGTTGTATGACGCTCTTGATGTTGTTTTATACATGGACCCAATGTGCCTGGATGCGTTCCCAAAATTAGTTTGTTTTAAAAAACGTATTGAAGCTATCCCACAAATTGATAAGTACTTGAAATCCAGCAAGTATATAGCATGGCCTTTGCAGGGCTGGCAAGCCACGTTTGGTGGTGGCGACCATCCTCCAAAATCGGATCTGGAAGTTCTGTTCCAGGGGCCCCTGGGATCCGCCCTGCCCCCCAGCCCCCTGGCCATGGAATATGTCAATGACTTTGACTTGATGAAGTTTGAGGTAAAGCGGGAACCCTCTGAGGGCCGACCTGGCCCCCCTACAGCCTCACTGGGCTCCACACCTTACAGCTCAGTGCCTCCTTCACCCACCTTCAGTGAACCAGGCATGGTGGGGGCAACCGAGGGCACCCGGCCAGGCCTGGAGGAGCTGTACTGGCTGGCTACCCTGCAGCAGCAGCTGGGGGCTGGGGAGGCATTGGGGCTGAGTCCTGAAGAGGCCATGGAGCTGCTGCAGGGTCAGGGCCCAGTCCCTGTTGATGGGCCCCATGGCTACTACCCAGGGAGCCCAGAGGAGACAGGAGCCCAGCACGTCCAGCTGGCAGAGCGGTTTTCCGACGCGGCGCTGGTCTCGATGTCTGTGCGGGAGCTAAACCGGCAGCTGCGGGGCTGCGGGCGCGACGAGGCGCTGCGGCTGAAGCAGAGGCGCCGCACGCTGAAGAACCGCGGCTACGCGCAGGCCTGTCGCTCCAAGCGGCTGCAGCAGCGGCGCGGGCTGGAGGCCGAGCGCGCCCGCCTGGCCGCCCAGCTGGACGCGCTGCGGGCCGAGGTGGCCCGCCTGGCCCGGGAGCGCGATCTCTACAAGGCTCGCTGTGACCGGCTAACCTCGAGCGGCCCCGGGTCCGGGGACCCCTCCCACCTCTTCCTCTGA</predictedOrfSequence>
		<clone psfCloneId="65914" psfCloneName="401.215.1" strain="SCS1" helperPlasmid="pSE111">
			<rzpdClone name="PSFEp758C1017"/>
			<rzpdClone name="PSFEp758F202"/>
			<proteinExpression expressesProtein="true" observedSizeKDa="28" soluble="2" whole="2" inductionTemperature="37">moderate soluble expression</proteinExpression>
			<insertPcr>Contains insert, size was not compared to expectation</insertPcr>
			<sequencing status="Clone was not sequenced yet.">
				<sequencingResult>Clone was not sequenced or no result was entered yet.</sequencingResult>
			</sequencing>
		</clone>
		<clone psfCloneId="65915" psfCloneName="401.215.2" strain="SCS1" helperPlasmid="pSE111">
			<rzpdClone name="PSFEp758D0115"/>
			<rzpdClone name="PSFEp758G022"/>
			<insertPcr sizeBasePairs="500">Contains insert, size was not compared to expectation</insertPcr>
			<sequencing status="Clone was not sequenced yet.">
				<sequencingResult>Clone was not sequenced or no result was entered yet.</sequencingResult>
			</sequencing>
		</clone>
		<clone psfCloneId="65916" psfCloneName="401.215.3" strain="SCS1" helperPlasmid="pSE111">
			<rzpdClone name="PSFEp758G102"/>
			<rzpdClone name="PSFEp758D0515"/>
			<insertPcr sizeBasePairs="400">Contains insert of correct size</insertPcr>
			<sequencing status="Clone was not sequenced yet.">
				<sequencingResult>Clone was not sequenced or no result was entered yet.</sequencingResult>
			</sequencing>
		</clone>
		<clone psfCloneId="65917" psfCloneName="401.215.4" strain="SCS1" helperPlasmid="pSE111">
			<rzpdClone name="PSFEp758G222"/>
			<rzpdClone name="PSFEp758D1115"/>
			<insertPcr sizeBasePairs="450">Contains insert of correct size</insertPcr>
			<sequencing status="Clone was not sequenced yet.">
				<sequencingResult>Clone was not sequenced or no result was entered yet.</sequencingResult>
			</sequencing>
		</clone>
	</construct>
</gene>
<gene ncbiGeneId="4913">
	<description>nth endonuclease III-like 1 (E. coli)</description>
	<symbol>NTHL1</symbol>
	<synonym>NTH1</synonym>
	<synonym>OCTS3</synonym>
	<construct targetList="3" psfTargetId="200001301" genPeptAccession="AAM11786" genPeptGi="20136744" fromAminoAcid="2" toLastAminoAcid="true" vector="pQTEV">
		<vectorRestrictionSite position="left" name="BamHI"/>
		<vectorRestrictionSite position="right" name="NotI"/>
		<pcrPrimer position="left" name="Pr1445" restrictionEnzyme="BamHI">
			<sequence length="30">GTGGATCCTGTAGTCCGCAGGAGTCCGGCA</sequence>
		</pcrPrimer>
		<pcrPrimer position="right" name="pQE276">
			<sequence length="20">GGCAACCGAGCGTTCTGAAC</sequence>
		</pcrPrimer>
		<pcrTemplateClone psfCloneId="9366">
			<rzpdClone name="MPMGp800M15525"/>
		</pcrTemplateClone>
		<predictedOrfSequence length="1011">ATGAAACATCACCATCACCATCACCATAGCGATTACGACATCCCCACTACTGAGAATCTTTATTTTCAGGGATCCTGTAGTCCGCAGGAGTCCGGCATGACCGCCTTGAGCGCGAGGATGCTGACCCGGAGCCGGAGCCTGGGACCCGGGGCTGGGCCGCGGGGGTGTAGGGAGGAGCCCGGGCCTCTCCGGAGAAGAGAGGCTGCAGCAGAAGCGAGGAAAAGCCACAGCCCCGTGAAGCGTCCGCGGAAAGCACAGAGACTGCGTGTGGCCTATGAGGGCTCGGACAGTGAGAAAGGTGAGGGGGCTGAGCCCCTCAAGGTGCCAGTCTGGGAGCCCCAGGACTGGCAGCAACAGCTGGTCAACATCCGTGCCATGAGGAACAAAAAGGATGCACCTGTGGACCATCTGGGGACTGAGCACTGCTATGACTCCAGTGCCCCCCCAAAGGTACGCAGGTACCAGGTGCTGCTGTCACTGATGCTCTCCAGCCAAACCAAAGACCAGGTGACGGCGGGCGCCATGCAGCGACTGCGGGCGCGGGGCCTGACGGTGGACAGCATCCTGCAGACAGATGATGCCACGCTGGGCAAGCTCATCTACCCCGTCGGTTTCTGGAGGAGCAAGGTGAAATACATCAAGCAGACCAGCGCCATCCTGCAGCAGCACTACGGTGGGGACATCCCAGCCTCTGTGGCCGAGCTGGTGGCGCTGCCGGGTGTTGGGCCCAAGATGGCACACCTGGCTATGGCTGTGGCCTGGGGCACTGTGTCAGGCATTGCAGTGGACACGCATGTGCACAGAATCGCCAACAGGCTGAGGTGGACCAAGAAGGCAACCAAGTCCCCAGAGGAGACCCGCGCCGCCCTGGAGGAGTGGCTGCCTAGGGAGCTGTGGCACGAGATCAATGGACTCTTGGTGGGCTTCGGCCAGCAGACCTGTCTGCCTGTGCACCCTCGCTGCCACGCCTGCCTCAACCAAGCCCTCTGCCCGGCCGCCCAGGGTCTCTGA</predictedOrfSequence>
		<clone psfCloneId="108934" psfCloneName="552.346.1" strain="SCS1" helperPlasmid="pRARE">
			<rzpdClone name="PSFEp250C092"/>
			<insertPcr sizeBasePairs="1417">Contains insert of correct size</insertPcr>
			<sequencing status="Clone was partly sequenced.">
				<sequencingResult>Non-silent mutations of the expected sequence were found, template cDNA clone does not have (all of) these mutations.</sequencingResult>
			</sequencing>
		</clone>
		<clone psfCloneId="108935" psfCloneName="552.346.2" strain="SCS1" helperPlasmid="pRARE">
			<rzpdClone name="PSFEp250D072"/>
			<proteinExpression expressesProtein="false">no expression observed</proteinExpression>
			<insertPcr sizeBasePairs="1378">Contains insert of correct size</insertPcr>
			<sequencing status="Clone was partly sequenced.">
				<sequencingResult>Non-silent mutations of the expected sequence were found, template cDNA clone does not have (all of) these mutations.</sequencingResult>
			</sequencing>
		</clone>
	</construct>
</gene>
<gene ncbiGeneId="4947">
	<description>ornithine decarboxylase antizyme 2</description>
	<symbol>OAZ2</symbol>
	<construct targetList="1" genPeptAccession="NP_002528" genPeptGi="9845507" fromAminoAcid="2" toAminoAcid="189" vector="pQStrep2">
		<vectorRestrictionSite position="left" name="BamHI"/>
		<vectorRestrictionSite position="right" name="NotI"/>
		<pcrPrimer position="left" name="Pr0954" restrictionEnzyme="BglII">
			<sequence length="36">GAAGATCTATAAACACCCAGGACAGTAGTATTTTGC</sequence>
		</pcrPrimer>
		<pcrPrimer position="right" name="Pr0955" restrictionEnzyme="NotI">
			<sequence length="34">CAGAGCGGCCGCGTCCTCATCGGACAAGTTCTGG</sequence>
		</pcrPrimer>
		<pcrTemplateClone psfCloneId="35095">
			<rzpdClone name="IMAGp998L102175"/>
		</pcrTemplateClone>
		<predictedOrfSequence length="132">ATGAGAGGATCGCATCACCATCACCATCACGGATCTATAAACACCCAGGACAGTAGTATTTTGCCTTTGAGTAACTGTCCCCAGCTCCAGTGCTGCAGGCACATTGTTCCAGGGCCTCTGTGGTGCTCCTGA</predictedOrfSequence>
		<clone psfCloneId="63270" psfCloneName="396.320.1" strain="SCS1" helperPlasmid="pSE111">
			<rzpdClone name="PSFEp758E0813"/>
			<rzpdClone name="PSFEp758J161"/>
			<insertPcr sizeBasePairs="700">Contains insert, size was not compared to expectation</insertPcr>
			<sequencing status="Clone was partly sequenced.">
				<sequencingResult>Non-silent mutations of the expected sequence were found, template cDNA clone does not have (all of) these mutations.</sequencingResult>
			</sequencing>
		</clone>
		<clone psfCloneId="63271" psfCloneName="396.320.2" strain="SCS1" helperPlasmid="pSE111">
			<rzpdClone name="PSFEp758F0211"/>
			<rzpdClone name="PSFEp758K041"/>
			<proteinExpression expressesProtein="true" observedSizeKDa="24" soluble="1" whole="0" inductionTemperature="37">weak soluble expression</proteinExpression>
			<insertPcr sizeBasePairs="700">Contains insert, size was not compared to expectation</insertPcr>
			<sequencing status="Clone was completely sequenced.">
				<sequencingResult>Non-silent mutations of the expected sequence were found, but the template cDNA clone has the same mutations.</sequencingResult>
				<experimentalOrfSequence length="637">ATGAGAGGATCGCATCACCATCACCATCACGGATCTATAAACACCCAGGACAGTAGTATTTTGCCTTTGAGTAACTGTCCCCAGCTCCAGTGCTGCAGGCACATTGTTCCAGGGCCTCTGTGGTGCTCCTGATGCCCCTCACCCACTGTCGAAGATCCCCGGTGGGCGAGGGGGCGGCAGGGATCCTTCTCTCTCAGCTCTAATATATAAGGACGAGAAGCTCACTGTGACCCAGGACCTCCCTGTGAATGATGGAAAACCTCACATCGTCCACTTCCAGTATGAGGTCACCGAGGTGAAGGTCTCTTCTTGGGATGCAGTCCTGTCCAGCCAGAGCCTGTTTGTAGAAATCCCAGATGGATTATTAGCTGATGGGAGCAAAGAAGGATTGTTAGCACTGCTAGAGTTTGCTGAAGAGAAGATGAAAGTGAACTATGTCTTCATCTGCTTCAGGAAGGGCCGAGAAGACAGAGCTCCACTCCTGAAGACCTTCAGCTTCTTGGGCTTTGAGATTGTACGTCCAGGCCATCCCTGTGTCCCCTCTCGGCCAGATGTGATGTTCATGGTTTATCCCCTGGACCAGAACTTGTCCGATGAGGACGCGGCCGCTTGGAGCCACCCGCAGTTCGAAAAATAA</experimentalOrfSequence>
			</sequencing>
		</clone>
	</construct>
	<construct psfTargetId="200000487" genPeptAccession="AAD03265" genPeptGi="3766170" fromAminoAcid="2" toAminoAcid="189" vector="pQTEV">
		<vectorRestrictionSite position="left" name="BamHI"/>
		<vectorRestrictionSite position="right" name="NotI"/>
		<pcrPrimer position="left" name="Pr0954" restrictionEnzyme="BglII">
			<sequence length="36">GAAGATCTATAAACACCCAGGACAGTAGTATTTTGC</sequence>
		</pcrPrimer>
		<pcrPrimer position="right" name="Pr1167" restrictionEnzyme="NotI">
			<sequence length="37">GACTGCGGCCGCTCAGTCCTCATCGGACAAGTTCTGG</sequence>
		</pcrPrimer>
		<pcrTemplateClone psfCloneId="63271">
			<rzpdClone name="PSFEp758F0211"/>
			<rzpdClone name="PSFEp758K041"/>
		</pcrTemplateClone>
		<predictedOrfSequence length="642">ATGAAACATCACCATCACCATCACCATAGCGATTACGACATCCCCACTACTGAGAATCTTTATTTTCAGGGATCTATAAACACCCAGGACAGTAGTATTTTGCCTTTGAGTAACTGTCCCCAGCTCCAGTGCTGCAGGCACATTGTTCCAGGGCCTCTGTGGTGCTCCGATGCCCCTCACCCACTGTCGAAGATCCCCGGTGGGCGAGGGGGCGGCAGGGATCCTTCTCTCTCAGCTCTAATATATAAGGACGAGAAGCTCACTGTGACCCAGGACCTCCCTGTGAATGATGGAAAACCTCACATCGTCCACTTCCAGTATGAGGTCACCGAGGTGAAGGTCTCTTCTTGGGATGCAGTCCTGTCCAGCCAGAGCCTGTTTGTAGAAATCCCAGATGGATTATTAGCTGATGGGAGCAAAGAAGGATTGTTAGCACTGCTAGAGTTTGCTGAAGAGAAGATGAAAGTGAACTATGTCTTCATCTGCTTCAGGAAGGGCCGAGAAGACAGAGCTCCACTCCTGAAGACCTTCAGCTTCTTGGGCTTTGAGATTGTACGTCCAGGCCATCCCTGTGTCCCCTCTCGGCCAGATGTGATGTTCATGGTTTATCCCCTGGACCAGAACTTGTCCGATGAGGACTGA</predictedOrfSequence>
		<clone psfCloneId="106504" psfCloneName="552.130.1" strain="SCS1" helperPlasmid="pSE111">
			<rzpdClone name="PSFEp758E0724"/>
			<insertPcr sizeBasePairs="800">Contains insert of correct size</insertPcr>
			<sequencing status="Clone was partly sequenced.">
				<sequencingResult>Clone was not sequenced or no result was entered yet.</sequencingResult>
			</sequencing>
		</clone>
	</construct>
</gene>
<gene ncbiGeneId="5010">
	<description>claudin 11 (oligodendrocyte transmembrane protein)</description>
	<symbol>CLDN11</symbol>
	<synonym>OSP</synonym>
	<synonym>OTM</synonym>
	<construct targetList="2" psfTargetId="200000413" genPeptAccession="AAC25187" genPeptGi="3283415" fromAminoAcid="2" toAminoAcid="218" vector="pQStrep2">
		<vectorRestrictionSite position="left" name="BamHI"/>
		<vectorRestrictionSite position="right" name="NotI"/>
		<pcrPrimer position="left" name="Pr0705" restrictionEnzyme="BamHI">
			<sequence length="26">GAGGATCCGTGGCCACGTGCCTGCAG</sequence>
		</pcrPrimer>
		<pcrPrimer position="right" name="Pr0706" restrictionEnzyme="NotI">
			<sequence length="30">CAGAGCGGCCGCCAGCACCTCTGTGGGCAG</sequence>
		</pcrPrimer>
		<pcrTemplateClone psfCloneId="61130">
			<rzpdClone name="DKFZp434J0215"/>
		</pcrTemplateClone>
		<predictedOrfSequence length="723">ATGAGAGGATCGCATCACCATCACCATCACGGATCCGTGGCCACGTGCCTGCAGGTGGTGGGCTTCGTCACGAGCTTCGTGGGCTGGATCGGGGTCATCGTGACCACCTCCACCAATGACTGGGTGGTGACCTGCGGCTACACCATCCCCACCTGCCGCAAGCTGGATGAGCTGGGCTCCAAGGGGCTGTGGGCCGACTGCGTCATGGCCACGGGGCTGTACCACTGCAAGCCCCTGGTGGACATCCTCATCCTGCCGGGCTACGTGCAGGCCTGCCGCGCCCTGATGATTGCTGCCTCGGTCCTGGGTCTGCCGGCCATTTTACTGCTGCTGACTGTTCTTCCCTGCATCCGGATGGGCCAGGAGCCCGGTGTGGCTAAGTACAGGCGGGCCCAGCTGGCTGGTGTTTTGCTCATTCTGCTGGCTCTCTGCGCCCTTGTTGCCACCATCTGGTTCCCTGTGTGCGCCCACCGTGAGACCACCATCGTGAGCTTTGGCTACTCCCTGTATGCAGGCTGGATTGGTGCTGTGCTGTGCCTCGTGGGTGGCTGTGTCATCCTCTGCTGCGCTGGAGATGCCCAGGCCTTTGGTGAAAACGTTTCTACTACACTGCGGGCTCTAGCTCCCCGACTCATGCGAAGAGTGCCCACGTATAAGAGGGCTGCCCGGCTGCCCACAGAGGTGCTGGCGGCCGCTTGGAGCCACCCGCAGTTCGAAAAATAA</predictedOrfSequence>
		<clone psfCloneId="62921" psfCloneName="396.221.2" strain="SCS1" helperPlasmid="pSE111">
			<rzpdClone name="PSFEp758I191"/>
			<rzpdClone name="PSFEp758E1010"/>
			<proteinExpression expressesProtein="false">no expression observed</proteinExpression>
			<insertPcr sizeBasePairs="900">Contains insert, size was not compared to expectation</insertPcr>
			<sequencing status="Clone was not sequenced yet.">
				<sequencingResult>Clone was not sequenced or no result was entered yet.</sequencingResult>
			</sequencing>
		</clone>
		<clone psfCloneId="62922" psfCloneName="396.221.3" strain="SCS1" helperPlasmid="pSE111">
			<rzpdClone name="PSFEp758E0412"/>
			<rzpdClone name="PSFEp758J071"/>
			<insertPcr sizeBasePairs="900">Contains insert, size was not compared to expectation</insertPcr>
			<sequencing status="Clone was not sequenced yet.">
				<sequencingResult>Clone was not sequenced or no result was entered yet.</sequencingResult>
			</sequencing>
		</clone>
	</construct>
	<construct targetList="2" psfTargetId="200000447" genPeptAccession="CAB55487" genPeptGi="5852060" fromAminoAcid="2" toAminoAcid="207" vector="pQStrep2">
		<vectorRestrictionSite position="left" name="BamHI"/>
		<vectorRestrictionSite position="right" name="NotI"/>
		<pcrPrimer position="left" name="Pr0705" restrictionEnzyme="BamHI">
			<sequence length="26">GAGGATCCGTGGCCACGTGCCTGCAG</sequence>
		</pcrPrimer>
		<pcrPrimer position="right" name="Pr1098" restrictionEnzyme="NotI">
			<sequence length="30">GAGGGCGGCCGCTACGTGGGCACTCTTCGC</sequence>
		</pcrPrimer>
		<pcrTemplateClone psfCloneId="61130">
			<rzpdClone name="DKFZp434J0215"/>
		</pcrTemplateClone>
		<predictedOrfSequence length="690">ATGAGAGGATCGCATCACCATCACCATCACGGATCCGTGGCCACGTGCCTGCAGGTGGTGGGCTTCGTCACGAGCTTCGTGGGCTGGATCGGGGTCATCGTGACCACCTCCACCAATGACTGGGTGGTGACCTGCGGCTACACCATCCCCACCTGCCGCAAGCTGGATGAGCTGGGCTCCAAGGGGCTGTGGGCCGACTGCGTCATGGCCACGGGGCTGTACCACTGCAAGCCCCTGGTGGACATCCTCATCCTGCCGGGCTACGTGCAGGCCTGCCGCGCCCTGATGATTGCTGCCTCGGTCCTGGGTCTGCCGGCCATTTTACTGCTGCTGACTGTTCTTCCCTGCATCCGGATGGGCCAGGAGCCCGGTGTGGCTAAGTACAGGCGGGCCCAGCTGGCTGGTGTTTTGCTCATTCTGCTGGCTCTCTGCGCCCTTGTTGCCACCATCTGGTTCCCTGTGTGCGCCCACCGTGAGACCACCATCGTGAGCTTTGGCTACTCCCTGTATGCAGGCTGGATTGGTGCTGTGCTGTGCCTCGTGGGTGGCTGTGTCATCCTCTGCTGCGCTGGAGATGCCCAGGCCTTTGGTGAAAACCGTTTCTACTACACTGCGGGCTCTAGCTCCCCGACTCATGCGAAGAGTGCCCACGTAGCGGCCGCTTGGAGCCACCCGCAGTTCGAAAAATAA</predictedOrfSequence>
		<clone psfCloneId="63636" psfCloneName="396.437.2" strain="SCS1" helperPlasmid="pSE111">
			<rzpdClone name="PSFEp758P031"/>
			<rzpdClone name="PSFEp758H0212"/>
			<proteinExpression expressesProtein="false">no expression observed</proteinExpression>
			<insertPcr sizeBasePairs="700">Contains insert, size was not compared to expectation</insertPcr>
			<sequencing status="Clone was not sequenced yet.">
				<sequencingResult>Clone was not sequenced or no result was entered yet.</sequencingResult>
			</sequencing>
		</clone>
		<clone psfCloneId="63637" psfCloneName="396.437.4" strain="SCS1" helperPlasmid="pSE111">
			<rzpdClone name="PSFEp758O171"/>
			<rzpdClone name="PSFEp758H0910"/>
			<insertPcr sizeBasePairs="700">Contains insert, size was not compared to expectation</insertPcr>
			<sequencing status="Clone was not sequenced yet.">
				<sequencingResult>Clone was not sequenced or no result was entered yet.</sequencingResult>
			</sequencing>
		</clone>
	</construct>
</gene>
<gene ncbiGeneId="5042">
	<description>poly(A) binding protein, cytoplasmic 3</description>
	<symbol>PABPC3</symbol>
	<synonym>PABP3</synonym>
	<synonym>PABPL3</synonym>
	<construct targetList="2" psfTargetId="200001311" genPeptAccession="CAB66834" genPeptGi="12053297" fromAminoAcid="2" toAminoAcid="631" vector="pQTEV">
		<vectorRestrictionSite position="left" name="BamHI"/>
		<vectorRestrictionSite position="right" name="NotI"/>
		<pcrPrimer position="left" name="Pr1747" restrictionEnzyme="BamHI">
			<sequence length="26">GAGGATCCAACCCCAGCACCCCCAGC</sequence>
		</pcrPrimer>
		<pcrPrimer position="right" name="Pr1748" restrictionEnzyme="NotI">
			<sequence length="36">GACTGCGGCCGCTCAAACAGTTGGAACACCGGTAGC</sequence>
		</pcrPrimer>
		<pcrTemplateClone psfCloneId="108624">
			<rzpdClone name="DKFZp434M108"/>
		</pcrTemplateClone>
		<predictedOrfSequence length="1968">ATGAAACATCACCATCACCATCACCATAGCGATTACGACATCCCCACTACTGAGAATCTTTATTTTCAGGGATCCAACCCCAGCACCCCCAGCTACCCAACGGCCTCGCTCTACGTGGGGGACCTCCACCCCGACGTGACTGAGGCGATGCTCTACGAGAAGTTCAGCCCGGCAGGGCCCATCCTCTCCATCCGGATCTGCAGGGACTTGATCACCAGCGGCTCCTCCAACTACGCGTATGTGAACTTCCAGCATACGAAGGACGCGGAGCATGCTCTGGACACCATGAATTTTGATGTTATAAAGGGCAAGCCAGTACGCATCATGTGGTCTCAGCGTGATCCATCACTTCGAAAAAGTGGAGTGGGCAACATATTCGTTAAAAATCTGGATAAGTCCATTAATAATAAAGCACTGTATGATACAGTTTCTGCTTTTGGTAACATCCTTTCGTGTAACGTGGTTTGTGATGAAAATGGTTCCAAGGGTTATGGATTTGTACACTTTGAGACACACGAAGCAGCTGAAAGAGCTATTAAAAAAATGAACGGAATGCTCCTAAATGGTCGCAAAGTATTTGTTGGACAATTTAAGTCTCGTAAAGAACGAGAAGCTGAACTTGGAGCTAGGGCAAAAGAGTTCCCCAATGTTTACATCAAGAATTTTGGAGAAGACATGGATGATGAGCGCCTTAAGGATCTCTTTGGCAAGTTCGGGCCCGCCTTAAGTGTGAATTTAATGACCGATGAAAGTGGAAAATCCAAAGGATTTGGATTTGTAAGCTTTGAAAGGCATGAAGATGCACAGAAAGCTGTAGATGAGATGAATGGAAAGGAGCTCAATGGAAAACAAATTTACGTTGGTCGAGCTCAGAAAAAAGTGGAACGGCAGACGGAACTTAAGCGCACATTTGAACAGATGAAGCAAGATAGGATCACCAGATACCAGGTTGTTAATCTTTATGTGAAAAATCTTGATGATGGTATTGATGATGAACGTCTCCGGAAAGCGTTTTCTCCATTTGGTACAATCACTAGTGCAAAGGTTATGATGGAAGGTGGTCGCAGCAAAGGGTTTGGTTTTGTATGTTTCTCCTCCCCAGAAGAAGCCACTAAAGCAGTTACAGAAATGAACGGTAGAATTGTGGCCACAAAGCCATTGTATGTAGCTTTAGCTCAGCGCAAAGAAGAGCGCCAGGCTTACCTCACTAACGAGTATATGCAGAGAATGGCAAGTGTACGAGCTGTGCCCAACCAGCGAGCACCTCCTTCAGGTTACTTCATGACAGCTGTCCCACAGACTCAGAACCATGCTGCATACTATCCTCCTAGCCAAATTGCTCGACTAAGACCAAGTCCTCGCTGGACTGCTCAGGGTGCCAGACCTCATCCATTCCAAAATAAGCCCAGTGCTATCCGCCCAGGTGCTCCTAGAGTACCATTTAGTACTATGAGACCAGCTTCTTCACAGGTTCCACGAGTCATGTCAACGCAGCGTGTTGCTAACACATCAACACAGACAGTGGGTCCACGTCCTGCAGCTGCTGCTGCTGCTGCAGCTACCCCTGCTGTGCGCACGGTTCCACGGTATAAATATGCTGCGGGAGTTCGCAATCCTCAGCAACATCGTAATGCACAGCCACAAGTTACAATGCAACAGCTTGCTGTTCATGTACAAGGTCAGGAAACTTTGACTGCCTCCAGGTTGGCATCTGCCCCTCCTCAAAAGCAAAAGCAAATGTTAGGTGAACGGCTCTTTCCTCTTATTCAAGCCATGCACCCTACTCTTGCTGGGAAAATCACTGGCATGTTGTTGGAGATTGATAATTCAGAACTTCTTTATATGCTCGAGTCTCCAGAGTCACTCCGTTCTAAGGTTGATGAAGCTGTAGCTGTACTACAAGCCCACCAAGCTAAAGAGGCTACCCAGAAAGCAGTTAACAGTGCTACCGGTGTTCCAACTGTTTGA</predictedOrfSequence>
		<clone psfCloneId="110379" psfCloneName="552.584.2" strain="SCS1" helperPlasmid="pRARE">
			<rzpdClone name="PSFEp250F103"/>
			<insertPcr sizeBasePairs="2167">Contains insert of correct size</insertPcr>
			<sequencing status="Clone was not sequenced yet.">
				<sequencingResult>Clone was not sequenced or no result was entered yet.</sequencingResult>
			</sequencing>
		</clone>
		<clone psfCloneId="110381" psfCloneName="552.584.4" strain="SCS1" helperPlasmid="pRARE">
			<rzpdClone name="PSFEp250G103"/>
			<proteinExpression expressesProtein="false">no expression observed</proteinExpression>
			<insertPcr sizeBasePairs="2200">Contains insert of correct size</insertPcr>
			<sequencing status="Clone was not sequenced yet.">
				<sequencingResult>Clone was not sequenced or no result was entered yet.</sequencingResult>
			</sequencing>
		</clone>
	</construct>
</gene>
<gene ncbiGeneId="5121">
	<description>Purkinje cell protein 4</description>
	<symbol>PCP4</symbol>
	<synonym>PEP-19</synonym>
	<construct targetList="1" psfTargetId="200000824" genPeptAccession="CAA63724" genPeptGi="1072378" fromAminoAcid="2" toAminoAcid="62" vector="pQStrep2">
		<vectorRestrictionSite position="left" name="BamHI"/>
		<vectorRestrictionSite position="right" name="NotI"/>
		<pcrPrimer position="left" name="Pr0553" restrictionEnzyme="BamHI">
			<sequence length="26">GAGGATCCAGTGAGCGACAAGGTGCT</sequence>
		</pcrPrimer>
		<pcrPrimer position="right" name="Pr0554" restrictionEnzyme="NotI">
			<sequence length="30">CAGAGCGGCCGCGGACTGAGACCCAGCCTT</sequence>
		</pcrPrimer>
		<pcrTemplateClone psfCloneId="34761">
			<rzpdClone name="IMAGp998N231943"/>
		</pcrTemplateClone>
		<predictedOrfSequence length="255">ATGAGAGGATCGCATCACCATCACCATCACGGATCCAGTGAGCGACAAGGTGCTGGGCCAACCAATGGAAAAGACAAGACATCTGGTGAAAATGATGGACAGAAGAAAGTTCAAGAAGAATTTGACATTGACATGGATGCACCAGAGACAGAACGTGCAGCGGTGGCCATTCAGTCTCAGTTCAGAAAATTCCAGAAGAAGAAGGCTGGGTCTCAGTCCGCGGCCGCTTGGAGCCACCCGCAGTTCGAAAAATAA</predictedOrfSequence>
		<clone psfCloneId="63229" psfCloneName="396.306.2" strain="SCS1" helperPlasmid="pSE111">
			<rzpdClone name="PSFEp758H061"/>
			<rzpdClone name="PSFEp758D0313"/>
			<proteinExpression expressesProtein="false">no expression observed</proteinExpression>
			<insertPcr sizeBasePairs="400">Contains insert, size was not compared to expectation</insertPcr>
			<sequencing status="Clone was not sequenced yet.">
				<sequencingResult>Clone was not sequenced or no result was entered yet.</sequencingResult>
			</sequencing>
		</clone>
		<clone psfCloneId="63231" psfCloneName="396.306.4" strain="SCS1" helperPlasmid="pSE111">
			<rzpdClone name="PSFEp758G191"/>
			<rzpdClone name="PSFEp758D1010"/>
			<insertPcr sizeBasePairs="400">Contains insert, size was not compared to expectation</insertPcr>
			<sequencing status="Clone was not sequenced yet.">
				<sequencingResult>Clone was not sequenced or no result was entered yet.</sequencingResult>
			</sequencing>
		</clone>
	</construct>
</gene>
<gene ncbiGeneId="5148">
	<description>phosphodiesterase 6G, cGMP-specific, rod, gamma</description>
	<symbol>PDE6G</symbol>
	<synonym>PDEG</synonym>
	<construct targetList="1" psfTargetId="200000778" genPeptAccession="AAA60044" genPeptGi="189703" fromAminoAcid="2" toAminoAcid="87" vector="pQStrep2">
		<vectorRestrictionSite position="left" name="BamHI"/>
		<vectorRestrictionSite position="right" name="NotI"/>
		<pcrPrimer position="left" name="Pr0475" restrictionEnzyme="BamHI">
			<sequence length="26">GAGGATCCAACCTGGAACCGCCCAAG</sequence>
		</pcrPrimer>
		<pcrPrimer position="right" name="Pr0476" restrictionEnzyme="NotI">
			<sequence length="32">GTGAGCGGCCGCGATGATGCCATATTGGGCCA</sequence>
		</pcrPrimer>
		<pcrTemplateClone psfCloneId="32480">
			<rzpdClone name="IMAGp998P01880"/>
		</pcrTemplateClone>
		<predictedOrfSequence length="330">ATGAGAGGATCGCATCACCATCACCATCACGGATCCAACCTGGAACCGCCCAAGGCTGAGTTCCGGTCAGCCACCAGGGTGGCCGGGGGACCTGTCACCCCCAGGAAAGGGCCCCCTAAATTTAAGCAGCGACAGACCAGGCAGTTCAAGAGCAAGCCCCCAAAGAAAGGCGTTCAAGGGTTTGGGGACGACATCCCTGGAATGGAAGGCCTGGGAACAGACATCACAGTCATCTGCCCTTGGGAGGCCTTCAACCACCTGGAGCTGCACGAGCTGGCCCAATATGGCATCATCGCGGCCGCTTGGAGCCACCCGCAGTTCGAAAAATAA</predictedOrfSequence>
		<clone psfCloneId="63014" psfCloneName="396.246.3" strain="SCS1" helperPlasmid="pSE111">
			<rzpdClone name="PSFEp758F221"/>
			<rzpdClone name="PSFEp758C1113"/>
			<proteinExpression expressesProtein="false">no expression observed</proteinExpression>
			<insertPcr sizeBasePairs="450">Contains insert, size was not compared to expectation</insertPcr>
			<sequencing status="Clone was not sequenced yet.">
				<sequencingResult>Clone was not sequenced or no result was entered yet.</sequencingResult>
			</sequencing>
		</clone>
		<clone psfCloneId="63015" psfCloneName="396.246.4" strain="SCS1" helperPlasmid="pSE111">
			<rzpdClone name="PSFEp758G101"/>
			<rzpdClone name="PSFEp758D0511"/>
			<insertPcr sizeBasePairs="450">Contains insert, size was not compared to expectation</insertPcr>
			<sequencing status="Clone was not sequenced yet.">
				<sequencingResult>Clone was not sequenced or no result was entered yet.</sequencingResult>
			</sequencing>
		</clone>
	</construct>
</gene>
<gene ncbiGeneId="5152">
	<description>phosphodiesterase 9A</description>
	<symbol>PDE9A</symbol>
	<synonym>HSPDE9A2</synonym>
	<construct targetList="1" psfTargetId="200000055" genPeptAccession="AAC26726" genPeptGi="3327974" fromAminoAcid="2" toLastAminoAcid="true" vector="pQE30N">
		<vectorRestrictionSite position="left" name="BamHI"/>
		<vectorRestrictionSite position="right" name="NotI"/>
		<pcrPrimer position="left" name="Pr0011" restrictionEnzyme="BglII">
			<sequence length="24">GGAGATCTGGATCCGGCTCCTCCA</sequence>
		</pcrPrimer>
		<pcrPrimer position="right" name="M13For-NotI-SacI" restrictionEnzyme="NotI">
			<sequence length="39">GCAGAGCTCGCGGCCGCGACGTTGTAAAACGACGGCCAG</sequence>
		</pcrPrimer>
		<pcrTemplateClone psfCloneId="5204">
			<rzpdClone name="IMAGp998E121428"/>
		</pcrTemplateClone>
		<predictedOrfSequence length="1431">ATGAGAGGATCGCATCACCATCACCATCACGGATCTGGATCCGGCTCCTCCAGCTACCGGCCCAAGGCCATCTACCTGGACATCGATGGACGCATTCAGAAGCACTCCGTACAAAGTGAGACCTGTGGCCATCAAGCAACTCTCCGAGCATTCAAAATCAATGAACTGAAAGCTGAAGTTGCAAATCACTTGGCTGTCCTAGAGAAACGCGTGGAATTGGAAGGACTAAAAGTGGTGGAGATTGAGAAATGCAAGAGTGACATTAAGAAGATGAGGGAGGAGCTGGCGGCCAGAAGCAGCAGGACCAACTGCCCCTGTAAGTACAGTTTTTTGGATAACCACAAGAAGTTGACTCCTCGACGCGATGTTCCCACTTACCCCAAGTACCTGCTCTCTCCAGAGACCATCGAGGCCCTGCGGAAGCCGACCTTTGACGTCTGGCTTTGGGAGCCCAATGAGATGCTGAGCTGCCTGGAGCACATGTACCACGACCTCGGGCTGGTCAGGGACTTCAGCATCAACCCTGTCACCCTCAGGAGGTGGCTGTTCTGTGTCCACGACAACTACAGAAACAACCCCTTCCACAACTTCCGGCACTGCTTCTGCGTGGCCCAGATGATGTACAGCATGGTCTGGCTCTGCAGTCTCCAGGAGAAGTTCTCACAAACGGATATCCTGATCCTAATGACAGCGGCCATCTGCCACGATCTGGACCATCCCGGCTACAACAACACGTACCAGATCAATGCCCGCACAGAGCTGGCGGTCCGCTACAATGACATCTCACCGCTGGAGAACCACCACTGCGCCGTGGCCTTCCAGATCCTCGCCGAGCCTGAGTGCAACATCTTCTCCAACATCCCACCTGATGGGTTCAAGCAGATCCGACAGGGAATGATCACATTAATCTTGGCCACTGACATGGCAAGACATGCAGAAATTATGGATTCTTTCAAAGAGAAAATGGAGAATTTTGACTACAGCAACGAGGAGCACATGACCCTGCTGAAGATGATTTTGATAAAATGCTGTGATATCTCTAACGAGGTCCGTCCAATGGAAGTCGCAGAGCCTTGGGTGGACTGTTTATTAGAGGAATATTTTATGCAGAGCGACCGTGAGAAGTCAGAAGGCCTTCCCGTGGCACCGTTCATGGACCGAGACAAAGTGACCAAGGCCACAGCCCAGATTGGGTTCATCAAGTTTGTCCTGATCCCAATGTTTGAAACAGTGACCAAGCTCTTCCCCATGGTTGAGGAGATCATGCTGCAGCCACTTTGGGAATCCCGAGATCGCTACGAGGAGCTGAAGCGGATAGATGACGCCATGAAAGAGTTACAGAAGAAGACTGACAGCTTGACGTCTGGGGCCACCGAGAAGTCCAGAGAGAGAAGCAGAGATGTGAAAAACAGTGAAGGAGACTGTGCCTGA</predictedOrfSequence>
		<clone psfCloneId="102831" psfCloneName="430.215.2" strain="SCS1" helperPlasmid="pSE111">
			<rzpdClone name="PSFEp758G0321"/>
			<insertPcr sizeBasePairs="2105">Contains insert, size was not compared to expectation</insertPcr>
			<sequencing status="Clone was not sequenced yet.">
				<sequencingResult>Clone was not sequenced or no result was entered yet.</sequencingResult>
			</sequencing>
		</clone>
		<clone psfCloneId="102834" psfCloneName="430.215.5" strain="SCS1" helperPlasmid="pSE111">
			<rzpdClone name="PSFEp758G1021"/>
			<proteinExpression expressesProtein="true" observedSizeKDa="55" soluble="0" whole="1" inductionTemperature="37">weak expression</proteinExpression>
			<insertPcr sizeBasePairs="2047">Contains insert, size was not compared to expectation</insertPcr>
			<sequencing status="Clone was not sequenced yet.">
				<sequencingResult>Clone was not sequenced or no result was entered yet.</sequencingResult>
			</sequencing>
		</clone>
	</construct>
	<construct targetList="1" psfTargetId="200000055" genPeptAccession="AAC26726" genPeptGi="3327974" fromAminoAcid="2" toLastAminoAcid="true" vector="pQTEV">
		<vectorRestrictionSite position="left" name="BamHI"/>
		<vectorRestrictionSite position="right" name="NotI"/>
		<pcrPrimer position="left" name="Pr0011" restrictionEnzyme="BglII">
			<sequence length="24">GGAGATCTGGATCCGGCTCCTCCA</sequence>
		</pcrPrimer>
		<pcrPrimer position="right" name="M13For-NotI-SacI" restrictionEnzyme="NotI">
			<sequence length="39">GCAGAGCTCGCGGCCGCGACGTTGTAAAACGACGGCCAG</sequence>
		</pcrPrimer>
		<pcrTemplateClone psfCloneId="5204">
			<rzpdClone name="IMAGp998E121428"/>
		</pcrTemplateClone>
		<predictedOrfSequence length="1470">ATGAAACATCACCATCACCATCACCATAGCGATTACGACATCCCCACTACTGAGAATCTTTATTTTCAGGGATCTGGATCCGGCTCCTCCAGCTACCGGCCCAAGGCCATCTACCTGGACATCGATGGACGCATTCAGAAGCACTCCGTACAAAGTGAGACCTGTGGCCATCAAGCAACTCTCCGAGCATTCAAAATCAATGAACTGAAAGCTGAAGTTGCAAATCACTTGGCTGTCCTAGAGAAACGCGTGGAATTGGAAGGACTAAAAGTGGTGGAGATTGAGAAATGCAAGAGTGACATTAAGAAGATGAGGGAGGAGCTGGCGGCCAGAAGCAGCAGGACCAACTGCCCCTGTAAGTACAGTTTTTTGGATAACCACAAGAAGTTGACTCCTCGACGCGATGTTCCCACTTACCCCAAGTACCTGCTCTCTCCAGAGACCATCGAGGCCCTGCGGAAGCCGACCTTTGACGTCTGGCTTTGGGAGCCCAATGAGATGCTGAGCTGCCTGGAGCACATGTACCACGACCTCGGGCTGGTCAGGGACTTCAGCATCAACCCTGTCACCCTCAGGAGGTGGCTGTTCTGTGTCCACGACAACTACAGAAACAACCCCTTCCACAACTTCCGGCACTGCTTCTGCGTGGCCCAGATGATGTACAGCATGGTCTGGCTCTGCAGTCTCCAGGAGAAGTTCTCACAAACGGATATCCTGATCCTAATGACAGCGGCCATCTGCCACGATCTGGACCATCCCGGCTACAACAACACGTACCAGATCAATGCCCGCACAGAGCTGGCGGTCCGCTACAATGACATCTCACCGCTGGAGAACCACCACTGCGCCGTGGCCTTCCAGATCCTCGCCGAGCCTGAGTGCAACATCTTCTCCAACATCCCACCTGATGGGTTCAAGCAGATCCGACAGGGAATGATCACATTAATCTTGGCCACTGACATGGCAAGACATGCAGAAATTATGGATTCTTTCAAAGAGAAAATGGAGAATTTTGACTACAGCAACGAGGAGCACATGACCCTGCTGAAGATGATTTTGATAAAATGCTGTGATATCTCTAACGAGGTCCGTCCAATGGAAGTCGCAGAGCCTTGGGTGGACTGTTTATTAGAGGAATATTTTATGCAGAGCGACCGTGAGAAGTCAGAAGGCCTTCCCGTGGCACCGTTCATGGACCGAGACAAAGTGACCAAGGCCACAGCCCAGATTGGGTTCATCAAGTTTGTCCTGATCCCAATGTTTGAAACAGTGACCAAGCTCTTCCCCATGGTTGAGGAGATCATGCTGCAGCCACTTTGGGAATCCCGAGATCGCTACGAGGAGCTGAAGCGGATAGATGACGCCATGAAAGAGTTACAGAAGAAGACTGACAGCTTGACGTCTGGGGCCACCGAGAAGTCCAGAGAGAGAAGCAGAGATGTGAAAAACAGTGAAGGAGACTGTGCCTGA</predictedOrfSequence>
		<clone psfCloneId="107682" psfCloneName="552.185.1" strain="SCS1" helperPlasmid="pRARE">
			<rzpdClone name="PSFEp250B081"/>
			<proteinExpression expressesProtein="true" observedSizeKDa="60" soluble="0" whole="2" inductionTemperature="37">moderate expression</proteinExpression>
			<insertPcr sizeBasePairs="2150">Contains insert of correct size</insertPcr>
			<sequencing status="Clone was not sequenced yet.">
				<sequencingResult>Clone was not sequenced or no result was entered yet.</sequencingResult>
			</sequencing>
		</clone>
	</construct>
</gene>
<gene ncbiGeneId="5162">
	<description>pyruvate dehydrogenase (lipoamide) beta</description>
	<symbol>PDHB</symbol>
	<synonym>PHE1B</synonym>
	<construct targetList="2" psfTargetId="200001084" genPeptAccession="CAB56017" genPeptGi="5912197" fromAminoAcid="2" toAminoAcid="341" vector="pQTEV">
		<vectorRestrictionSite position="left" name="BamHI"/>
		<vectorRestrictionSite position="right" name="NotI"/>
		<pcrPrimer position="left" name="Pr1485" restrictionEnzyme="BamHI">
			<sequence length="26">CAGGATCCGCGGCGGTGTCTGGCTTG</sequence>
		</pcrPrimer>
		<pcrPrimer position="right" name="Pr1486" restrictionEnzyme="NotI">
			<sequence length="45">GACTGCGGCCGCTCAAATATTTAATGTTTTCTTTATTGCAAATAT</sequence>
		</pcrPrimer>
		<pcrTemplateClone psfCloneId="39222">
			<rzpdClone name="DKFZp564K0164"/>
		</pcrTemplateClone>
		<predictedOrfSequence length="1098">ATGAAACATCACCATCACCATCACCATAGCGATTACGACATCCCCACTACTGAGAATCTTTATTTTCAGGGATCCGCGGCGGTGTCTGGCTTGGTGCGGAGACCCCTTCGGGAGGTGACAGTTCGTGATGCTATAAATCAGGGTATGGATGAGGAGCTGGAAAGAGATGAGAAGGTATTTCTGCTTGGAGAAGAAGTTGCCCAGTATGATGGGGCATACAAGGTTAGTCGAGGGCTGTGGAAGAAATATGGAGACAAGAGGATTATTGACACTCCCATATCAGAGATGGGCTTTGCTGGAATTGCTGTAGGTGCAGCTATGGCTGGGTTGCGGCCCATTTGTGAATTTATGACCTTCAATTTCTCCATGCAAGCCATTGACCAGGTTATAAACTCAGCTGCCAAGACCTACTACATGTCTGGTGGCCTTCAGCCTGTGCCTATAGTCTTCAGGGGGCCCAATGGTGCCTCAGCAGGTGTAGCTGCCCAGCACTCACAGTGCTTTGCTGCCTGGTATGGGCACTGCCCAGGCTTAAAGGTGGTCAGTCCCTGGAATTCAGAGGATGCTAAAGGACTTATTAAATCAGCCATTCGGGATAACAATCCAGTGGTGGTGCTAGAGAATGAATTGATGTATGGGGTTCCTTTTGAATTTCCTCCGGAAGCTCAGTCAAAAGATTTTCTGATTCCTATTGGAAAAGCCAAAATAGAAAGGCAAGGAACACATATAACTGTGGTTTCCCATTCAAGACCTGTGGGCCACTGCTTAGAAGCTGCAGCAGTGCTATCTAAAGAAGGAGTTGAATGTGAGGTGATAAATATGCGTACCATTAGACCAATGGACATGGAAACCATAGAAGCCAGTGTCATGAAGACAAATCATCTTGTAACTGTGGAAGGAGGCTGGCCACAGTTTGGAGTAGGAGCTGAAATCTGTGCCAGGATCATGGAAGGTCCTGCGTTCAATTTCCTGGATGCTCCTGCTGTTCGTGTCACTGGTGCTGATGTCCCTATGCCTTATGCAAAGATTCTAGAGGACAACTCTATACCTCAGGTCAAAGACATCATATTTGCAATAAAGAAAACATTAAATATTTGA</predictedOrfSequence>
		<clone psfCloneId="110600" psfCloneName="552.622.1" strain="SCS1" helperPlasmid="pRARE">
			<rzpdClone name="PSFEp250A094"/>
			<insertPcr sizeBasePairs="1267">Contains insert of correct size</insertPcr>
			<sequencing status="Clone was not sequenced yet.">
				<sequencingResult>Clone was not sequenced or no result was entered yet.</sequencingResult>
			</sequencing>
		</clone>
		<clone psfCloneId="110603" psfCloneName="552.622.4" strain="SCS1" helperPlasmid="pRARE">
			<rzpdClone name="PSFEp250B094"/>
			<proteinExpression expressesProtein="true" observedSizeKDa="42" soluble="0" whole="3" inductionTemperature="28">strong expression</proteinExpression>
			<insertPcr sizeBasePairs="1280">Contains insert of correct size</insertPcr>
			<sequencing status="Clone was not sequenced yet.">
				<sequencingResult>Clone was not sequenced or no result was entered yet.</sequencingResult>
			</sequencing>
		</clone>
	</construct>
</gene>
<gene ncbiGeneId="5184">
	<description>peptidase D</description>
	<symbol>PEPD</symbol>
	<synonym>MGC10905</synonym>
	<synonym>PROLIDASE</synonym>
	<construct targetList="3" genPeptAccession="AAH28295" genPeptGi="20271451" fromAminoAcid="2" toLastAminoAcid="true" vector="pQTEV">
		<vectorRestrictionSite position="left" name="BamHI"/>
		<vectorRestrictionSite position="right" name="NotI"/>
		<pcrPrimer position="left" name="Pr1393" restrictionEnzyme="BamHI">
			<sequence length="26">CAGGATCCGCGGCGGCCACCGGACCC</sequence>
		</pcrPrimer>
		<pcrPrimer position="right" name="pQE276">
			<sequence length="20">GGCAACCGAGCGTTCTGAAC</sequence>
		</pcrPrimer>
		<pcrTemplateClone psfCloneId="18308">
			<rzpdClone name="MPMGp800M05547"/>
		</pcrTemplateClone>
		<predictedOrfSequence length="1554">ATGAAACATCACCATCACCATCACCATAGCGATTACGACATCCCCACTACTGAGAATCTTTATTTTCAGGGATCCGCGGCGGCCACCGGACCCTCGTTTTGGCTGGGGAATGAAACCCTGAAGGTGCCGCTGGCGCTCTTTGCCTTGAACCGGCAGCGCCTGTGTGAGCGGCTGCGGAAGAACCCTGCTGTGCAGGCCGGCTCCATCGTGGTCCTGCAGGGCGGGGAGGAGACTCAGCGCTACTGCACCGACACCGGGGTCCTCTTCCGCCAGGAGTCCTTCTTTCACTGGGCGTTCGGTGTCACTGAGCCAGGCTGCTATGGTGTCATCGATGTTGACACTGGGAAGTCGACCCTGTTTGTGCCCAGGCTTCCTGCCAGCCATGCCACCTGGATGGGAAAGATCCATTCCAAGGAGCACTTCAAGGAGAAGTATGCCGTGGACGACGTCCAGTACGTAGATGAGATTGCCAGCGTCCTGACGTCACAGAAGCCCTCTGTCCTCCTCACTTTGCGTGGCGTCAACACGGACAGCGGCAGTGTCTGCAGGGAGGCCTCCTTTGACGGCATCAGCAAGTTCGAAGTCAACAATACCATTCTTCACCCAGAGATCGTTGAGTGCCGAGTGTTTAAGACGGATATGGAGCTGGAGGTTCTGCGCTATACCAATAAAATCTCCAGCGAGGCCCACCGTGAGGTAATGAAGGCTGTAAAAGTGGGAATGAAAGAATATGAGTTGGAAAGCCTCTTCGAGCACTACTGCTACTCCCGGGGCGGCATGCGCCACAGCTCCTACACCTGCATCTGCGGCAGTGGTGAGAACTCAGCCGTGCTACACTACGGACACGCCGGAGCTCCCAACGACCGAACGATCCAGAATGGGGATATGTGCCTGTTCGACATGGGCGGTGAGTATTACTGCTTCGCTTCCGACATCACCTGCTCCTTTCCCGCCAACGGCAAGTTCACTGCAGACCAGAAGGCCGTCTATGAGGCAGTGCTGCGGAGCTCCCGTGCCGTCATGGGTGCCATGAAGCCAGGTGTCTGGTGGCCTGACATGCACCGCCTGGCTGACCGCATCCACCTGGAGGAGCTGGCCCACATGGGCATCCTGAGCGGCAGCGTGGACGCCATGGTCCAGGCTCACCTGGGGGCCGTGTTTATGCCTCACGGGCTTGGCCACTTCCTGGGCATTGACGTGCACGACGTGGGAGGCTACCCAGAGGGCGTGGAGCGCATCGACGAGCCCGGCCTGCGGAGCCTGCGCACTGCACGGCACCTGCAGCCAGGCATGGTGCTCACCGTGGAGCCGGGCATCTACTTCATCGACCACCTCCTGGATGAGGCCCTGGCGGACCCGGCCCGCGCCTCCTTCTTTAACCGCGAGGTCCTGCAGCGCTTTCGCGGTTTTGGCGGGGTCCGCATCGAGGAGGACGTCGTGGTGACTGACAGCGGCATAGAGCTGCTGACCTGCGTGCCCCGCACTGTGGAAGAGATTGAAGCATGCATGGCAGGCTGTGACAAGGCCTTTACCCCCTTCTCTGGCCCCAAGTAG</predictedOrfSequence>
		<clone psfCloneId="109259" psfCloneName="552.400.2" strain="SCS1" helperPlasmid="pRARE">
			<rzpdClone name="PSFEp250H122"/>
			<proteinExpression expressesProtein="true" observedSizeKDa="60" soluble="2" whole="2" inductionTemperature="37">moderate soluble expression</proteinExpression>
			<insertPcr sizeBasePairs="2636">Contains insert of correct size</insertPcr>
			<sequencing status="Clone was completely sequenced.">
				<sequencingResult>Clone sequence(s) are as expected.</sequencingResult>
				<experimentalOrfSequence length="1554">ATGAAACATCACCATCACCATCACCATAGCGATTACGACATCCCCACTACTGAGAATCTTTATTTTCAGGGATCCGCGGCGGCCACCGGACCCTCGTTTTGGCTGGGGAATGAAACCCTGAAGGTGCCGCTGGCGCTCTTTGCCTTGAACCGGCAGCGCCTGTGTGAGCGGCTGCGGAAGAACCCTGCTGTGCAGGCCGGCTCCATCGTGGTCCTGCAGGGCGGGGAGGAGACTCAGCGCTACTGCACCGACACCGGGGTCCTCTTCCGCCAGGAGTCCTTCTTTCACTGGGCGTTCGGTGTCACTGAGCCAGGCTGCTATGGTGTCATCGATGTTGACACTGGGAAGTCGACCCTGTTTGTGCCCAGGCTTCCTGCCAGCCATGCCACCTGGATGGGAAAGATCCATTCCAAGGAGCACTTCAAGGAGAAGTATGCCGTGGACGACGTCCAGTACGTAGATGAGATTGCCAGCGTCCTGACGTCACAGAAGCCCTCTGTCCTCCTCACTTTGCGTGGCGTCAACACGGACAGCGGCAGTGTCTGCAGGGAGGCCTCCTTTGACGGCATCAGCAAGTTCGAAGTCAACAATACCATTCTTCACCCAGAGATCGTTGAGTGCCGAGTGTTTAAGACGGATATGGAGCTGGAGGTTCTGCGCTATACCAATAAAATCTCCAGCGAGGCCCACCGTGAGGTAATGAAGGCTGTAAAAGTGGGAATGAAAGAATATGAGTTGGAAAGCCTCTTCGAGCACTACTGCTACTCCCGGGGCGGCATGCGCCACAGCTCCTACACCTGCATCTGCGGCAGTGGTGAGAACTCAGCCGTGCTACACTACGGACACGCCGGAGCTCCCAACGACCGAACGATCCAGAATGGGGATATGTGCCTGTTCGACATGGGCGGTGAGTATTACTGCTTCGCTTCCGACATCACCTGCTCCTTTCCCGCCAACGGCAAGTTCACTGCAGACCAGAAGGCCGTCTATGAGGCAGTGCTGCGGAGCTCCCGTGCCGTCATGGGTGCCATGAAGCCAGGTGTCTGGTGGCCTGACATGCACCGCCTGGCTGACCGCATCCACCTGGAGGAGCTGGCCCACATGGGCATCCTGAGCGGCAGCGTGGACGCCATGGTCCAGGCTCACCTGGGGGCCGTGTTTATGCCTCACGGGCTTGGCCACTTCCTGGGCATTGACGTGCACGACGTGGGAGGCTACCCAGAGGGCGTGGAGCGCATCGACGAGCCCGGCCTGCGGAGCCTGCGCACTGCACGGCACCTGCAGCCAGGCATGGTGCTCACCGTGGAGCCGGGCATCTACTTCATCGACCACCTCCTGGATGAGGCCCTGGCGGACCCGGCCCGCGCCTCCTTCTTTAACCGCGAGGTCCTGCAGCGCTTTCGCGGTTTTGGCGGGGTCCGCATCGAGGAGGACGTCGTGGTGACTGACAGCGGCATAGAGCTGCTGACCTGCGTGCCCCGCACTGTGGAAGAGATTGAAGCATGCATGGCAGGCTGTGACAAGGCCTTTACCCCCTTCTCTGGCCCCAAGTAG</experimentalOrfSequence>
			</sequencing>
		</clone>
		<clone psfCloneId="109260" psfCloneName="552.400.3" strain="SCS1" helperPlasmid="pRARE">
			<rzpdClone name="PSFEp250C062"/>
			<proteinExpression expressesProtein="true" observedSizeKDa="60" soluble="2" whole="2" inductionTemperature="37">moderate soluble expression</proteinExpression>
			<insertPcr sizeBasePairs="2625">Contains insert of correct size</insertPcr>
			<sequencing status="Clone was completely sequenced.">
				<sequencingResult>Non-silent mutations of the expected sequence were found, template cDNA clone does not have (all of) these mutations.</sequencingResult>
				<experimentalOrfSequence length="1554">ATGAAACATCACCATCACCATCACCATAGCGATTACGACATCCCCACTACTGAGAATCTTTATTTTCAGGGATCCGCGGCGGCCACCGGACCCTCGTTTTGGCTGGGGAATGAAACCCTGAAGGTGCCGCTGGCGCTCTTTGCCTTGAACCGGCAGCGCCTGTGTGAGCGGCTGCGGAAGAACCCTGCTGTGCAGGCCGGCTCCATCGTGGTCCTGCAGGGCGGGGAGGAGACTCAGCGCTACTGCACCGACACCGGGGTCCTCTTCCGCCAGGAGTCCTTCTTTCACTGGGCGTTCGGTGTCACTGAGCCAGGCTGCTATGGTGTCATCGATGTTGACACTGGGAAGTCGACCCTGTTTGTGCCCAGGCTTCCTGCCAGCCATGCCACCTGGATGGGAAAGATCCATTCCAAGGAGCACTTCAAGGAGAAGTATGCCGTGGACGACGTCCAGTACGTAGATGAGATTGCCAGCGTCCTGACGTCACAGAAGCCCTCTGTCCTCCTCACTTTGCGTGGCGTCAACACGGACAGCGGCAGTGTCTGCAGGGAGGCCTCCTTTGACGGCATCAGCAAGTTCGAAGTCAACAATACCATTCTTCACCCAGAGATCGTTGAGTGCCGAGTGTTTAAGACGGATATGGAGCTGGAGGTTCTGCGCTATACCAATAAAATCTCCAGCGAGGCCCACCGTGAGGTAATGAAGGCTGTAAAAGTGGGAATGAAAGAATATGAGTTGGAAAGCCTCTTCGAGCACTACTGCTACTCCCGGGGCGGCATGCGCCACAGCTCCTACACCTGCATCTGCGGCAGTGGTGAGAACTCAGCCGTGCTACACTACGGACACGCCGGAGCTCCCAACGACCGAACGATCCAGAATGGGGATATGTGCCTGTTCGACATGGGCGGTGAGTATTACTGCTTCGCTTCCGACATCACCTGCTCCTTTCCCGCCAACGGCAAGTTCACTGCAGACCAGAAGGCCGTCTATGAGGCAGTGCTGCGGAGCTCCCGTGCCGTCATGGGTGCCATGAAGCCAGGTGTCTGGTGGCCTGACATGCACCGCCTGGCTGACCGCATCCACCTGGAGGAGCTGGCCCACATGGGCATCCTGAGCGGCAGCGTGGACGCCATGGTCCAGGCTCACCTGGGGGCCGTGTTTATGCCTCACGGGCTTGGCCACTTCCTGGGCATTGACGTGCACGACGTGGGAGGCTACCCAGAGGGCGTGGAGCGCATCGACGAGCCCGGCCTGCGGAGCCTGCGCACTGCACGGCACCTGCAGCCAGGCATGGTGCTCACCGTGGAGCCGGGCATCTACTTCATCGACCACCTCCTGGATGAGGCCCTGGCGGACCCGGCCCGCGCCTCCTTCTTTAACCGCGAGGTCCTGCAGCGCTTTCGCGGTTTTGGCGGGGCCCGCATCGAGGAGGACGTCGTGGTGACTGACAGCGGCATAGAGCTGCTGACCTGCGTGCCCCGCACTGTGGAAGAGATTGAAGCATGCATGGCAGGCTGTGACAAGGCCTTTACCCCCTTCTCTGGCCCCAAGTAG</experimentalOrfSequence>
			</sequencing>
		</clone>
	</construct>
</gene>
<gene ncbiGeneId="5202">
	<description>prefoldin 2</description>
	<symbol>PFDN2</symbol>
	<synonym>PFD2</synonym>
	<construct targetList="3" psfTargetId="200001264" genPeptAccession="AAF17218" genPeptGi="6563248" fromAminoAcid="2" toLastAminoAcid="true" vector="pQTEV">
		<vectorRestrictionSite position="left" name="BamHI"/>
		<vectorRestrictionSite position="right" name="NotI"/>
		<pcrPrimer position="left" name="Pr1345" restrictionEnzyme="BamHI">
			<sequence length="26">CAGGATCCGCGGAGAACAGCGGTCGC</sequence>
		</pcrPrimer>
		<pcrPrimer position="right" name="pQE276">
			<sequence length="20">GGCAACCGAGCGTTCTGAAC</sequence>
		</pcrPrimer>
		<pcrTemplateClone psfCloneId="14561">
			<rzpdClone name="MPMGp800H17589"/>
		</pcrTemplateClone>
		<predictedOrfSequence length="537">ATGAAACATCACCATCACCATCACCATAGCGATTACGACATCCCCACTACTGAGAATCTTTATTTTCAGGGATCCGCGGAGAACAGCGGTCGCGCCGGCAAGAGCAGCGGGAGCGGCGCGGGGAAGGGGGCGGTGTCCGCAGAGCAGGTGATTGCTGGCTTCAACCGCCTTCGGCAGGAACAGCGAGGCCTGGCATCCAAAGCAGCTGAGTTGGAGATGGAGTTGAATGAGCACAGCCTAGTGATCGATACACTGAAGGAGGTAGATGAAACTCGTAAGTGCTACCGCATGGTTGGAGGAGTGCTGGTGGAGCGAACTGTCAAAGAGGTGCTGCCCGCTTTGGAGAACAACAAGGAGCAGATACAGAAGATCATTGAGACACTGACACAGCAGCTTCAGGCAAAGGGAAAAGAACTAAATGAATTCCGGGAAAAGCACAACATTCGTCTCATGGGAGAAGATGAGAAGCCAGCAGCCAAGGAAAACTCAGAAGGGGCTGGGGCTAAGGCCAGCTCAGCTGGAGTGTTGGTCTCCTAG</predictedOrfSequence>
		<clone psfCloneId="109078" psfCloneName="552.370.1" strain="SCS1" helperPlasmid="pRARE">
			<rzpdClone name="PSFEp250D012"/>
			<insertPcr sizeBasePairs="1010">Contains insert of correct size</insertPcr>
			<sequencing status="Clone was completely sequenced.">
				<sequencingResult>Clone sequence(s) are as expected.</sequencingResult>
				<experimentalOrfSequence length="537">ATGAAACATCACCATCACCATCACCATAGCGATTACGACATCCCCACTACTGAGAATCTTTATTTTCAGGGATCCGCGGAGAACAGCGGTCGCGCCGGCAAGAGCAGCGGGAGCGGCGCGGGGAAGGGGGCGGTGTCCGCAGAGCAGGTGATTGCTGGCTTCAACCGCCTTCGGCAGGAACAGCGAGGCCTGGCATCCAAAGCAGCTGAGTTGGAGATGGAGTTGAATGAGCACAGCCTAGTGATCGATACACTGAAGGAGGTAGATGAAACTCGTAAGTGCTACCGCATGGTTGGAGGAGTGCTGGTGGAGCGAACTGTCAAAGAGGTGCTGCCCGCTTTGGAGAACAACAAGGAGCAGATACAGAAGATCATTGAGACACTGACACAGCAGCTTCAGGCAAAGGGAAAAGAACTAAATGAATTCCGGGAAAAGCACAACATTCGTCTCATGGGAGAAGATGAGAAGCCAGCAGCCAAGGAAAACTCAGAAGGGGCTGGGGCTAAGGCCAGCTCAGCTGGAGTGTTGGTCTCCTAG</experimentalOrfSequence>
			</sequencing>
		</clone>
		<clone psfCloneId="109079" psfCloneName="552.370.2" strain="SCS1" helperPlasmid="pRARE">
			<rzpdClone name="PSFEp250D112"/>
			<proteinExpression expressesProtein="true" observedSizeKDa="21" soluble="2" whole="2" inductionTemperature="37">moderate soluble expression</proteinExpression>
			<insertPcr sizeBasePairs="1000">Contains insert of correct size</insertPcr>
			<sequencing status="Clone was completely sequenced.">
				<sequencingResult>Clone sequence(s) are as expected.</sequencingResult>
				<experimentalOrfSequence length="537">ATGAAACATCACCATCACCATCACCATAGCGATTACGACATCCCCACTACTGAGAATCTTTATTTTCAGGGATCCGCGGAGAACAGCGGTCGCGCCGGCAAGAGCAGCGGGAGCGGCGCGGGGAAGGGGGCGGTGTCCGCAGAGCAGGTGATTGCTGGCTTCAACCGCCTTCGGCAGGAACAGCGAGGCCTGGCATCCAAAGCAGCTGAGTTGGAGATGGAGTTGAATGAGCACAGCCTAGTGATCGATACACTGAAGGAGGTAGATGAAACTCGTAAGTGCTACCGCATGGTTGGAGGAGTGCTGGTGGAGCGAACTGTCAAAGAGGTGCTGCCCGCTTTGGAGAACAACAAGGAGCAGATACAGAAGATCATTGAGACACTGACACAGCAGCTTCAGGCAAAGGGAAAAGAACTAAATGAATTCCGGGAAAAGCACAACATTCGTCTCATGGGAGAAGATGAGAAGCCAGCAGCCAAGGAAAACTCAGAAGGGGCTGGGGCTAAGGCCAGCTCAGCTGGAGTGTTGGTCTCCTAG</experimentalOrfSequence>
			</sequencing>
		</clone>
	</construct>
</gene>
<gene ncbiGeneId="5250">
	<description>solute carrier family 25 (mitochondrial carrier; phosphate carrier), member 3</description>
	<symbol>SLC25A3</symbol>
	<synonym>OK/SW-cl.48</synonym>
	<synonym>PHC</synonym>
	<construct targetList="1" psfTargetId="200000166" genPeptAccession="CAB56611" genPeptGi="5931729" fromAminoAcid="2" toAminoAcid="362" vector="pQStrep2">
		<vectorRestrictionSite position="left" name="BamHI"/>
		<vectorRestrictionSite position="right" name="NotI"/>
		<pcrPrimer position="left" name="Pr0883" restrictionEnzyme="BamHI">
			<sequence length="26">GTGGATCCTTCTCGTCCGTGGCGCAC</sequence>
		</pcrPrimer>
		<pcrPrimer position="right" name="Pr0884" restrictionEnzyme="NotI">
			<sequence length="37">GAGAGCGGCCGCCTGAGTTAACCCAAGCTTCTTCTTC</sequence>
		</pcrPrimer>
		<pcrTemplateClone psfCloneId="38286">
			<rzpdClone name="IMAGp998F226271"/>
		</pcrTemplateClone>
		<predictedOrfSequence length="1155">ATGAGAGGATCGCATCACCATCACCATCACGGATCCTTCTCGTCCGTGGCGCACCTGGCGCGGGCGAACCCCTTCAACACGCCACATCTGCAGCTGGTGCACGATGGTCTCGGGGACCTCCGCAGCAGCTCCCCAGGGCCCACGGGCCAGCCCCGCCGCCCTCGCAACCTGGCAGCCGCCGCCGTGGAAGAGCAGTATAGCTGTGACTATGGATCTGGCAGATTCTTTATCCTTTGTGGACTTGGAGGAATTATTAGCTGTGGCACAACACATACAGCATTGGTTCCTCTAGATCTGGTTAAATGCAGAATGCAGGTGGACCCCCAAAAGTACAAGGGCATATTTAACGGATTCTCAGTTACACTTAAAGAGGATGGTGTTCGTGGTTTGGCTAAAGGATGGGCTCCGACTTTCCTTGGCTACTCCATGCAGGGACTCTGCAAGTTTGGCTTTTATGAAGTCTTTAAAGTCTTGTATAGCAATATGCTTGGAGAGGAGAATACTTATCTCTGGCGCACATCACTATATTTGGCTGCCTCTGCCAGTGCTGAATTCTTTGCTGACATTGCCCTGGCTCCTATGGAAGCTGCTAAGGTTCGAATTCAAACCCAGCCAGGTTATGCCAACACTTTGAGGGATGCAGCTCCCAAAATGTATAAGGAAGAAGGCCTAAAAGCATTCTACAAGGGGGTTGCTCCTCTCTGGATGAGACAGATACCATACACCATGATGAAGTTCGCCTGCTTTGAACGTACTGTTGAAGCACTGTACAAGTTTGTGGTTCCTAAGCCCCGCAGTGAATGTTCAAAGCCAGAGCAGCTGGTTGTAACATTTGTAGCAGGTTACATAGCTGGAGTCTTTTGTGCAATTGTTTCTCACCCTGCTGATTCTGTGGTATCTGTGTTGAATAAAGAAAAAGGTAGCAGTGCTTCTCTGGTCCTCAAGAGACTTGGATTTAAAGGTGTATGGAAGGGACTGTTTGCCCGTATCATCATGATTGGTACCCTGACTGCACTACAGTGGTTTATCTATGACTCCGTGAAGGTCTACTTCAGACTTCCTCGCCCTCCTCCACCCGAGATGCCAGAGTCTCTGAAGAAGAAGCTTGGGTTAACTCAGGCGGCCGCTTGGAGCCACCCGCAGTTCGAAAAATAA</predictedOrfSequence>
		<clone psfCloneId="63458" psfCloneName="396.381.2" strain="SCS1" helperPlasmid="pSE111">
			<rzpdClone name="PSFEp758H0712"/>
			<rzpdClone name="PSFEp758P131"/>
			<proteinExpression expressesProtein="false">no expression observed</proteinExpression>
			<insertPcr sizeBasePairs="1200">Contains insert, size was not compared to expectation</insertPcr>
			<sequencing status="Clone was not sequenced yet.">
				<sequencingResult>Clone was not sequenced or no result was entered yet.</sequencingResult>
			</sequencing>
		</clone>
		<clone psfCloneId="63459" psfCloneName="396.381.3" strain="SCS1" helperPlasmid="pSE111">
			<rzpdClone name="PSFEp758H0512"/>
			<rzpdClone name="PSFEp758P091"/>
			<insertPcr sizeBasePairs="1200">Contains insert, size was not compared to expectation</insertPcr>
			<sequencing status="Clone was not sequenced yet.">
				<sequencingResult>Clone was not sequenced or no result was entered yet.</sequencingResult>
			</sequencing>
		</clone>
		<clone psfCloneId="63460" psfCloneName="396.381.4" strain="SCS1" helperPlasmid="pSE111">
			<rzpdClone name="PSFEp758B092"/>
			<rzpdClone name="PSFEp758A0516"/>
			<insertPcr sizeBasePairs="600">Contains insert, size was not compared to expectation</insertPcr>
			<sequencing status="Clone was not sequenced yet.">
				<sequencingResult>Clone was not sequenced or no result was entered yet.</sequencingResult>
			</sequencing>
		</clone>
	</construct>
</gene>
<gene ncbiGeneId="5279">
	<description>phosphatidylinositol glycan, class C</description>
	<symbol>PIGC</symbol>
	<synonym>GPI2</synonym>
	<synonym>MGC2049</synonym>
	<construct targetList="1" psfTargetId="200000869" genPeptAccession="CAA22906" genPeptGi="4200220" fromAminoAcid="2" toAminoAcid="40" vector="pQStrep2">
		<vectorRestrictionSite position="left" name="BamHI"/>
		<vectorRestrictionSite position="right" name="NotI"/>
		<pcrPrimer position="left" name="Pr0769" restrictionEnzyme="BamHI">
			<sequence length="38">GAGGATCCATAAATTTATGTATTTGTTTTTTAAAGGGG</sequence>
		</pcrPrimer>
		<pcrPrimer position="right" name="Pr0770" restrictionEnzyme="NotI">
			<sequence length="34">GACAGCGGCCGCGCAGCTGAATGTCATTTGGACA</sequence>
		</pcrPrimer>
		<pcrTemplateClone psfCloneId="29548">
			<rzpdClone name="IMAGp998L13180"/>
		</pcrTemplateClone>
		<predictedOrfSequence length="189">ATGAGAGGATCGCATCACCATCACCATCACGGATCCATAAATTTATGTATTTGTTTTTTAAAGGGGGAGGATGGTGAGAAAAATAGAAAGCTCCTGGCTGACATCAGAGGTCACAAGATGAGTTCCTCATTTGTCCAAATGACATTCAGCTGCGCGGCCGCTTGGAGCCACCCGCAGTTCGAAAAATAA</predictedOrfSequence>
		<clone psfCloneId="63064" psfCloneName="396.262.1" strain="SCS1" helperPlasmid="pSE111">
			<rzpdClone name="PSFEp758C0411"/>
			<rzpdClone name="PSFEp758E081"/>
			<proteinExpression expressesProtein="true" observedSizeKDa="7" soluble="0" whole="3" inductionTemperature="37">strong expression</proteinExpression>
			<insertPcr sizeBasePairs="350">Contains insert, size was not compared to expectation</insertPcr>
			<sequencing status="Clone was not sequenced yet.">
				<sequencingResult>Clone was not sequenced or no result was entered yet.</sequencingResult>
			</sequencing>
		</clone>
		<clone psfCloneId="63066" psfCloneName="396.262.3" strain="SCS1" helperPlasmid="pSE111">
			<rzpdClone name="PSFEp758B1013"/>
			<rzpdClone name="PSFEp758D201"/>
			<proteinExpression expressesProtein="false">no expression observed</proteinExpression>
			<insertPcr sizeBasePairs="350">Contains insert, size was not compared to expectation</insertPcr>
			<sequencing status="Clone was not sequenced yet.">
				<sequencingResult>Clone was not sequenced or no result was entered yet.</sequencingResult>
			</sequencing>
		</clone>
	</construct>
	<construct targetList="1" psfTargetId="200000869" genPeptAccession="CAA22906" genPeptGi="4200220" fromAminoAcid="2" toLastAminoAcid="true" vector="pQE30N">
		<vectorRestrictionSite position="left" name="BamHI"/>
		<vectorRestrictionSite position="right" name="NotI"/>
		<pcrPrimer position="left" name="Pr0769" restrictionEnzyme="BamHI">
			<sequence length="38">GAGGATCCATAAATTTATGTATTTGTTTTTTAAAGGGG</sequence>
		</pcrPrimer>
		<pcrPrimer position="right" name="M13For-NotI-SacI" restrictionEnzyme="NotI">
			<sequence length="39">GCAGAGCTCGCGGCCGCGACGTTGTAAAACGACGGCCAG</sequence>
		</pcrPrimer>
		<pcrTemplateClone psfCloneId="29548">
			<rzpdClone name="IMAGp998L13180"/>
		</pcrTemplateClone>
		<predictedOrfSequence length="156">ATGAGAGGATCGCATCACCATCACCATCACGGATCCATAAATTTATGTATTTGTTTTTTAAAGGGGGAGGATGGTGAGAAAAATAGAAAGCTCCTGGCTGACATCAGAGGTCACAAGATGAGTTCCTCATTTGTCCAAATGACATTCAGCTGCTAA</predictedOrfSequence>
		<clone psfCloneId="102765" psfCloneName="430.201.2" strain="SCS1" helperPlasmid="pSE111">
			<rzpdClone name="PSFEp758H1121"/>
			<proteinExpression expressesProtein="false">no expression observed</proteinExpression>
			<insertPcr sizeBasePairs="969">Contains insert of correct size</insertPcr>
			<sequencing status="Clone was not sequenced yet.">
				<sequencingResult>Clone was not sequenced or no result was entered yet.</sequencingResult>
			</sequencing>
		</clone>
		<clone psfCloneId="102768" psfCloneName="430.201.5" strain="SCS1" helperPlasmid="pSE111">
			<rzpdClone name="PSFEp758A0622"/>
			<rzpdClone name="PSFEp758F0323"/>
			<insertPcr sizeBasePairs="765">Contains insert of correct size</insertPcr>
			<sequencing status="Clone was not sequenced yet.">
				<sequencingResult>Clone was not sequenced or no result was entered yet.</sequencingResult>
			</sequencing>
		</clone>
	</construct>
	<construct targetList="1" psfTargetId="200000869" genPeptAccession="CAA22906" genPeptGi="4200220" fromAminoAcid="2" toLastAminoAcid="true" vector="pQTEV">
		<vectorRestrictionSite position="left" name="BamHI"/>
		<vectorRestrictionSite position="right" name="NotI"/>
		<pcrPrimer position="left" name="Pr0769" restrictionEnzyme="BamHI">
			<sequence length="38">GAGGATCCATAAATTTATGTATTTGTTTTTTAAAGGGG</sequence>
		</pcrPrimer>
		<pcrPrimer position="right" name="M13For-NotI-SacI" restrictionEnzyme="NotI">
			<sequence length="39">GCAGAGCTCGCGGCCGCGACGTTGTAAAACGACGGCCAG</sequence>
		</pcrPrimer>
		<pcrTemplateClone psfCloneId="29548">
			<rzpdClone name="IMAGp998L13180"/>
		</pcrTemplateClone>
		<predictedOrfSequence length="195">ATGAAACATCACCATCACCATCACCATAGCGATTACGACATCCCCACTACTGAGAATCTTTATTTTCAGGGATCCATAAATTTATGTATTTGTTTTTTAAAGGGGGAGGATGGTGAGAAAAATAGAAAGCTCCTGGCTGACATCAGAGGTCACAAGATGAGTTCCTCATTTGTCCAAATGACATTCAGCTGCTAA</predictedOrfSequence>
		<clone psfCloneId="107788" psfCloneName="552.209.1" strain="SCS1" helperPlasmid="pRARE">
			<rzpdClone name="PSFEp250E071"/>
			<insertPcr sizeBasePairs="850">Contains insert of correct size</insertPcr>
			<sequencing status="Clone was not sequenced yet.">
				<sequencingResult>Clone was not sequenced or no result was entered yet.</sequencingResult>
			</sequencing>
		</clone>
		<clone psfCloneId="107789" psfCloneName="552.209.2" strain="SCS1" helperPlasmid="pRARE">
			<rzpdClone name="PSFEp250F041"/>
			<proteinExpression expressesProtein="true" observedSizeKDa="7" soluble="0" whole="2" inductionTemperature="37">moderate expression</proteinExpression>
			<insertPcr sizeBasePairs="863">Contains insert of correct size</insertPcr>
			<sequencing status="Clone was not sequenced yet.">
				<sequencingResult>Clone was not sequenced or no result was entered yet.</sequencingResult>
			</sequencing>
		</clone>
	</construct>
</gene>
<gene ncbiGeneId="5349">
	<description>FXYD domain containing ion transport regulator 3</description>
	<symbol>FXYD3</symbol>
	<synonym>MAT-8</synonym>
	<synonym>MAT8</synonym>
	<synonym>PLML</synonym>
	<construct targetList="1" psfTargetId="200000870" genPeptAccession="AAA90912" genPeptGi="1205982" fromAminoAcid="2" toAminoAcid="39" vector="pQStrep2">
		<vectorRestrictionSite position="left" name="BamHI"/>
		<vectorRestrictionSite position="right" name="NotI"/>
		<pcrPrimer position="left" name="Pr0561" restrictionEnzyme="BamHI">
			<sequence length="38">GAGGATCCATGGAAGTGTTCAGACAGTTTATAATAGTA</sequence>
		</pcrPrimer>
		<pcrPrimer position="right" name="Pr0562" restrictionEnzyme="NotI">
			<sequence length="30">GACAGCGGCCGCACGGGCTTGCAGGGACAT</sequence>
		</pcrPrimer>
		<pcrTemplateClone psfCloneId="33013">
			<rzpdClone name="IMAGp998P101223"/>
		</pcrTemplateClone>
		<predictedOrfSequence length="186">ATGAGAGGATCGCATCACCATCACCATCACGGATCCATGGAAGTGTTCAGACAGTTTATAATAGTAAGCCCCTGTGACCCTCTCACTTACCCCGAGACCTCACTTTATTACAAGATCTTTCCAAATACCCAAATGTCCCTGCAAGCCCGTGCGGCCGCTTGGAGCCACCCGCAGTTCGAAAAATAA</predictedOrfSequence>
		<clone psfCloneId="62978" psfCloneName="396.236.1" strain="SCS1" helperPlasmid="pSE111">
			<rzpdClone name="PSFEp758G161"/>
			<rzpdClone name="PSFEp758D0811"/>
			<proteinExpression expressesProtein="false">no data</proteinExpression>
			<insertPcr sizeBasePairs="350">Contains insert, size was not compared to expectation</insertPcr>
			<sequencing status="Clone was not sequenced yet.">
				<sequencingResult>Clone was not sequenced or no result was entered yet.</sequencingResult>
			</sequencing>
		</clone>
		<clone psfCloneId="62979" psfCloneName="396.236.2" strain="SCS1" helperPlasmid="pSE111">
			<rzpdClone name="PSFEp758D0213"/>
			<rzpdClone name="PSFEp758H041"/>
			<insertPcr sizeBasePairs="350">Contains insert, size was not compared to expectation</insertPcr>
			<sequencing status="Clone was not sequenced yet.">
				<sequencingResult>Clone was not sequenced or no result was entered yet.</sequencingResult>
			</sequencing>
		</clone>
	</construct>
</gene>
<gene ncbiGeneId="5361">
	<description>plexin A1</description>
	<symbol>PLXNA1</symbol>
	<synonym>NOV</synonym>
	<synonym>NOVP</synonym>
	<synonym>PLEXIN-A1</synonym>
	<synonym>PLXN1</synonym>
	<construct targetList="2" psfTargetId="200001083" genPeptAccession="CAB66598" genPeptGi="12052850" fromAminoAcid="2" toAminoAcid="100" vector="pQTEV">
		<vectorRestrictionSite position="left" name="BamHI"/>
		<vectorRestrictionSite position="right" name="NotI"/>
		<pcrPrimer position="left" name="Pr1591" restrictionEnzyme="BamHI">
			<sequence length="26">GAGGATCCAAGGGGGTGCACCACAGG</sequence>
		</pcrPrimer>
		<pcrPrimer position="right" name="Pr1592" restrictionEnzyme="NotI">
			<sequence length="33">CACTGCGGCCGCTCACCAGGGCCTCCAGCCCCA</sequence>
		</pcrPrimer>
		<pcrTemplateClone psfCloneId="108674">
			<rzpdClone name="DKFZp564A176"/>
		</pcrTemplateClone>
		<predictedOrfSequence length="375">ATGAAACATCACCATCACCATCACCATAGCGATTACGACATCCCCACTACTGAGAATCTTTATTTTCAGGGATCCAAGGGGGTGCACCACAGGCCTCATGAAGCAGTTCCCACATGGGCGTGTGGCTGGGGCGTGGCCACCACAGAGCACATGGCTGTGTCTAGGCGCAAGCACTTTAGCAGTATCTGTTTACATGCGCAAGGATCAAGCCGACTACCTGTGCTGTCTACTGGGACAGCAGTCTCCGAGCTACTCCGTACCTCCCTCTGCCAGGTCGTGGAGTTAGGCCCCAGTCCCTACTTGTCACTGGTTCCCACTGTGCTCCTAACTGTGCAGCACCTGGGAGCTCTGGCCTGGGGCTGGAGGCCCTGGTGA</predictedOrfSequence>
		<clone psfCloneId="109358" psfCloneName="552.409.1" strain="SCS1" helperPlasmid="pRARE">
			<rzpdClone name="PSFEp250D046"/>
			<insertPcr sizeBasePairs="585">Contains insert of correct size</insertPcr>
			<sequencing status="Clone was not sequenced yet.">
				<sequencingResult>Clone was not sequenced or no result was entered yet.</sequencingResult>
			</sequencing>
		</clone>
		<clone psfCloneId="109359" psfCloneName="552.409.2" strain="SCS1" helperPlasmid="pRARE">
			<rzpdClone name="PSFEp250E036"/>
			<proteinExpression expressesProtein="true" observedSizeKDa="14" soluble="0" whole="1" inductionTemperature="37">weak expression</proteinExpression>
			<insertPcr sizeBasePairs="577">Contains insert of correct size</insertPcr>
			<sequencing status="Clone was not sequenced yet.">
				<sequencingResult>Clone was not sequenced or no result was entered yet.</sequencingResult>
			</sequencing>
		</clone>
	</construct>
</gene>
<gene ncbiGeneId="5366">
	<description>phorbol-12-myristate-13-acetate-induced protein 1</description>
	<symbol>PMAIP1</symbol>
	<synonym>APR</synonym>
	<synonym>NOXA</synonym>
	<construct targetList="1" psfTargetId="200000843" genPeptAccession="BAA14111" genPeptGi="219476" fromAminoAcid="2" toLastAminoAcid="true" vector="pGEX-6P-1">
		<vectorRestrictionSite position="left" name="BamHI"/>
		<vectorRestrictionSite position="right" name="NotI"/>
		<pcrPrimer position="left" name="Pr0479" restrictionEnzyme="BamHI">
			<sequence length="26">CTGGATCCCCTGGGAAGAAGGCGCGC</sequence>
		</pcrPrimer>
		<pcrPrimer position="right" name="M13For-NotI-SacI" restrictionEnzyme="NotI">
			<sequence length="39">GCAGAGCTCGCGGCCGCGACGTTGTAAAACGACGGCCAG</sequence>
		</pcrPrimer>
		<pcrTemplateClone psfCloneId="37495">
			<rzpdClone name="IMAGp998E165201"/>
		</pcrTemplateClone>
		<predictedOrfSequence length="855">ATGTCCCCTATACTAGGTTATTGGAAAATTAAGGGCCTTGTGCAACCCACTCGACTTCTTTTGGAATATCTTGAAGAAAAATATGAAGAGCATTTGTATGAGCGCGATGAAGGTGATAAATGGCGAAACAAAAAGTTTGAATTGGGTTTGGAGTTTCCCAATCTTCCTTATTATATTGATGGTGATGTTAAATTAACACAGTCTATGGCCATCATACGTTATATAGCTGACAAGCACAACATGTTGGGTGGTTGTCCAAAAGAGCGTGCAGAGATTTCAATGCTTGAAGGAGCGGTTTTGGATATTAGATACGGTGTTTCGAGAATTGCATATAGTAAAGACTTTGAAACTCTCAAAGTTGATTTTCTTAGCAAGCTACCTGAAATGCTGAAAATGTTCGAAGATCGTTTATGTCATAAAACATATTTAAATGGTGATCATGTAACCCATCCTGACTTCATGTTGTATGACGCTCTTGATGTTGTTTTATACATGGACCCAATGTGCCTGGATGCGTTCCCAAAATTAGTTTGTTTTAAAAAACGTATTGAAGCTATCCCACAAATTGATAAGTACTTGAAATCCAGCAAGTATATAGCATGGCCTTTGCAGGGCTGGCAAGCCACGTTTGGTGGTGGCGACCATCCTCCAAAATCGGATCTGGAAGTTCTGTTCCAGGGGCCCCTGGGATCCCCTGGGAAGAAGGCGCGCAAGAACGCTCAACCGAGCCCCGCGCGGGCTCCAGCAGAGCTGGAAGTCGAGTGTGCTACTCAACTCAGGAGATTTGGAGACAAACTGAACTTCCGGCAGAAACTTCTGAATCTGATATCCAAACTCTTCTGCTCAGGAACCTGA</predictedOrfSequence>
		<clone psfCloneId="65898" psfCloneName="401.211.1" strain="SCS1" helperPlasmid="pSE111">
			<rzpdClone name="PSFEp758D0717"/>
			<rzpdClone name="PSFEp758H142"/>
			<insertPcr sizeBasePairs="750">Contains insert of correct size</insertPcr>
			<sequencing status="Clone was not sequenced yet.">
				<sequencingResult>Clone was not sequenced or no result was entered yet.</sequencingResult>
			</sequencing>
		</clone>
		<clone psfCloneId="65900" psfCloneName="401.211.3" strain="SCS1" helperPlasmid="pSE111">
			<rzpdClone name="PSFEp758C0217"/>
			<rzpdClone name="PSFEp758F042"/>
			<proteinExpression expressesProtein="true" observedSizeKDa="25" soluble="2" whole="1" inductionTemperature="37">moderate soluble expression</proteinExpression>
			<insertPcr sizeBasePairs="900">Contains insert, size was not compared to expectation</insertPcr>
			<sequencing status="Clone was not sequenced yet.">
				<sequencingResult>Clone was not sequenced or no result was entered yet.</sequencingResult>
			</sequencing>
		</clone>
		<clone psfCloneId="65901" psfCloneName="401.211.4" strain="SCS1" helperPlasmid="pSE111">
			<rzpdClone name="PSFEp758F082"/>
			<rzpdClone name="PSFEp758C0417"/>
			<insertPcr sizeBasePairs="850">Contains insert, size was not compared to expectation</insertPcr>
			<sequencing status="Clone was not sequenced yet.">
				<sequencingResult>Clone was not sequenced or no result was entered yet.</sequencingResult>
			</sequencing>
		</clone>
	</construct>
</gene>
<gene ncbiGeneId="5373">
	<description>phosphomannomutase 2</description>
	<symbol>PMM2</symbol>
	<synonym>CDG1</synonym>
	<synonym>CDGS</synonym>
	<construct targetList="1" psfTargetId="200000356" genPeptAccession="AAC51368" genPeptGi="2218087" fromAminoAcid="2" toLastAminoAcid="true" vector="pGEX-6P-1">
		<vectorRestrictionSite position="left" name="BamHI"/>
		<vectorRestrictionSite position="right" name="NotI"/>
		<pcrPrimer position="left" name="Pr0347" restrictionEnzyme="BamHI">
			<sequence length="26">GGGGATCCGCAGCGCCTGGCCCAGCG</sequence>
		</pcrPrimer>
		<pcrPrimer position="right" name="M13For-NotI-SacI" restrictionEnzyme="NotI">
			<sequence length="39">GCAGAGCTCGCGGCCGCGACGTTGTAAAACGACGGCCAG</sequence>
		</pcrPrimer>
		<pcrTemplateClone psfCloneId="32263">
			<rzpdClone name="IMAGp998I22839"/>
		</pcrTemplateClone>
		<predictedOrfSequence length="1431">ATGTCCCCTATACTAGGTTATTGGAAAATTAAGGGCCTTGTGCAACCCACTCGACTTCTTTTGGAATATCTTGAAGAAAAATATGAAGAGCATTTGTATGAGCGCGATGAAGGTGATAAATGGCGAAACAAAAAGTTTGAATTGGGTTTGGAGTTTCCCAATCTTCCTTATTATATTGATGGTGATGTTAAATTAACACAGTCTATGGCCATCATACGTTATATAGCTGACAAGCACAACATGTTGGGTGGTTGTCCAAAAGAGCGTGCAGAGATTTCAATGCTTGAAGGAGCGGTTTTGGATATTAGATACGGTGTTTCGAGAATTGCATATAGTAAAGACTTTGAAACTCTCAAAGTTGATTTTCTTAGCAAGCTACCTGAAATGCTGAAAATGTTCGAAGATCGTTTATGTCATAAAACATATTTAAATGGTGATCATGTAACCCATCCTGACTTCATGTTGTATGACGCTCTTGATGTTGTTTTATACATGGACCCAATGTGCCTGGATGCGTTCCCAAAATTAGTTTGTTTTAAAAAACGTATTGAAGCTATCCCACAAATTGATAAGTACTTGAAATCCAGCAAGTATATAGCATGGCCTTTGCAGGGCTGGCAAGCCACGTTTGGTGGTGGCGACCATCCTCCAAAATCGGATCTGGAAGTTCTGTTCCAGGGGCCCCTGGGATCCGCAGCGCCTGGCCCAGCGCTCTGCCTCTTCGACGTGGATGGGACCCTCACCGCCCCGCGGCAGAAAATTACCAAAGAAATGGATGACTTCCTACAAAAATTGAGGCAGAAGATCAAAATCGGAGTGGTAGGCGGATCGGACTTTGAGAAAGTGCAGGAGCAACTGGGAAATGATGTGGTTGAAAAATACGATTATGTGTTTCCAGAAAATGGCTTGGTAGCATACAAAGATGGGAAACTCTTGTGTAGACAGAATATTCAAAGTCATCTGGGTGAGGCCCTAATCCAAGATTTAATCAACTACTGTCTGAGCTACATTGCGAAAATTAAACTCCCGAAGAAGAGGGGTACTTTCATTGAATTCCGAAATGGGATGTTAAACGTGTCCCCTATTGGAAGAAGCTGCAGCCAAGAAGAACGCATTGAGTTCTACGAACTCGATAAAAAAGAAAATATAAGACAAAAGTTTGTAGCAGATCTACGGAAAGAGTTTGCTGGAAAAGGCCTCACGTTTTCCATAGGAGGCCAGATCAGCTTTGATGTCTTTCCTGATGGATGGGACAAGAGATACTGTCTGCGACATGTGGAAAATGACGGTTATAAGACCATTTATTTCTTTGGAGACAAAACTATGCCAGGTGGCAATGACCATGAGATCTTCACAGACCCCAGAACCATGGGCTACTCCGTGACAGCGCCTGAGGACACGCGCAGGATCTGTGAACTGCTGTTCTCCTAA</predictedOrfSequence>
		<clone psfCloneId="65786" psfCloneName="401.152.1" strain="SCS1" helperPlasmid="pSE111">
			<rzpdClone name="PSFEp758I182"/>
			<rzpdClone name="PSFEp758E0915"/>
			<proteinExpression expressesProtein="true" observedSizeKDa="50" soluble="2" whole="3" inductionTemperature="30">moderate soluble expression</proteinExpression>
			<insertPcr sizeBasePairs="650">Contains insert of correct size</insertPcr>
			<sequencing status="Clone was not sequenced yet.">
				<sequencingResult>Clone was not sequenced or no result was entered yet.</sequencingResult>
			</sequencing>
		</clone>
		<clone psfCloneId="65787" psfCloneName="401.152.2" strain="SCS1" helperPlasmid="pSE111">
			<rzpdClone name="PSFEp758J042"/>
			<rzpdClone name="PSFEp758E0217"/>
			<insertPcr sizeBasePairs="650">Contains insert of correct size</insertPcr>
			<sequencing status="Clone was not sequenced yet.">
				<sequencingResult>Clone was not sequenced or no result was entered yet.</sequencingResult>
			</sequencing>
		</clone>
	</construct>
	<construct targetList="1" psfTargetId="200000356" genPeptAccession="AAC51368" genPeptGi="2218087" fromAminoAcid="2" toLastAminoAcid="true" vector="pQTEV">
		<vectorRestrictionSite position="left" name="BamHI"/>
		<vectorRestrictionSite position="right" name="NotI"/>
		<pcrPrimer position="left" name="Pr0347" restrictionEnzyme="BamHI">
			<sequence length="26">GGGGATCCGCAGCGCCTGGCCCAGCG</sequence>
		</pcrPrimer>
		<pcrPrimer position="right" name="M13For-NotI-SacI" restrictionEnzyme="NotI">
			<sequence length="39">GCAGAGCTCGCGGCCGCGACGTTGTAAAACGACGGCCAG</sequence>
		</pcrPrimer>
		<pcrTemplateClone psfCloneId="32263">
			<rzpdClone name="IMAGp998I22839"/>
		</pcrTemplateClone>
		<predictedOrfSequence length="813">ATGAAACATCACCATCACCATCACCATAGCGATTACGACATCCCCACTACTGAGAATCTTTATTTTCAGGGATCCGCAGCGCCTGGCCCAGCGCTCTGCCTCTTCGACGTGGATGGGACCCTCACCGCCCCGCGGCAGAAAATTACCAAAGAAATGGATGACTTCCTACAAAAATTGAGGCAGAAGATCAAAATCGGAGTGGTAGGCGGATCGGACTTTGAGAAAGTGCAGGAGCAACTGGGAAATGATGTGGTTGAAAAATACGATTATGTGTTTCCAGAAAATGGCTTGGTAGCATACAAAGATGGGAAACTCTTGTGTAGACAGAATATTCAAAGTCATCTGGGTGAGGCCCTAATCCAAGATTTAATCAACTACTGTCTGAGCTACATTGCGAAAATTAAACTCCCGAAGAAGAGGGGTACTTTCATTGAATTCCGAAATGGGATGTTAAACGTGTCCCCTATTGGAAGAAGCTGCAGCCAAGAAGAACGCATTGAGTTCTACGAACTCGATAAAAAAGAAAATATAAGACAAAAGTTTGTAGCAGATCTACGGAAAGAGTTTGCTGGAAAAGGCCTCACGTTTTCCATAGGAGGCCAGATCAGCTTTGATGTCTTTCCTGATGGATGGGACAAGAGATACTGTCTGCGACATGTGGAAAATGACGGTTATAAGACCATTTATTTCTTTGGAGACAAAACTATGCCAGGTGGCAATGACCATGAGATCTTCACAGACCCCAGAACCATGGGCTACTCCGTGACAGCGCCTGAGGACACGCGCAGGATCTGTGAACTGCTGTTCTCCTAA</predictedOrfSequence>
		<clone psfCloneId="108541" psfCloneName="552.324.9" strain="SCS1" helperPlasmid="pRARE">
			<rzpdClone name="PSFEp250A047"/>
			<insertPcr sizeBasePairs="650">Contains insert, size was not compared to expectation</insertPcr>
			<sequencing status="Clone was not sequenced yet.">
				<sequencingResult>Clone was not sequenced or no result was entered yet.</sequencingResult>
			</sequencing>
		</clone>
		<clone psfCloneId="108542" psfCloneName="552.324.10" strain="SCS1" helperPlasmid="pRARE">
			<rzpdClone name="PSFEp250A067"/>
			<insertPcr sizeBasePairs="650">Contains insert, size was not compared to expectation</insertPcr>
			<sequencing status="Clone was not sequenced yet.">
				<sequencingResult>Clone was not sequenced or no result was entered yet.</sequencingResult>
			</sequencing>
		</clone>
	</construct>
</gene>
<gene ncbiGeneId="5412">
	<description>ubiquitin-like 3</description>
	<symbol>UBL3</symbol>
	<synonym>DKFZP434K151</synonym>
	<synonym>HCG-1</synonym>
	<synonym>PNSC1</synonym>
	<construct targetList="1" psfTargetId="200000684" genPeptAccession="AAD02323" genPeptGi="4105252" fromAminoAcid="2" toAminoAcid="117" vector="pQStrep2">
		<vectorRestrictionSite position="left" name="BamHI"/>
		<vectorRestrictionSite position="right" name="NotI"/>
		<pcrPrimer position="left" name="Pr0237" restrictionEnzyme="BamHI">
			<sequence length="26">GCGGATCCTCCAGTAATGTCCCGGCG</sequence>
		</pcrPrimer>
		<pcrPrimer position="right" name="Pr0238" restrictionEnzyme="NotI">
			<sequence length="40">GGATGCCAGCGGCCGCCAGGATTACACAACAATTACTCTC</sequence>
		</pcrPrimer>
		<pcrTemplateClone psfCloneId="6912">
			<rzpdClone name="IMAGp998G1451"/>
		</pcrTemplateClone>
		<predictedOrfSequence length="420">ATGAGAGGATCGCATCACCATCACCATCACGGATCCTCCAGTAATGTCCCGGCGGATATGATAAATTTGCGCCTCATTTTGGTAAGCGGAAAAACAAAAGAGTTCCTGTTTTCTCCTAACGATTCTGCTTCTGACATTGCAAAGCATGTATATGACAATTGGCCAATGGACTGGGAAGAAGAGCAGGTCAGCAGTCCAAATATTCTACGACTTATTTATCAAGGACGATTTCTACATGGAAATGTCACATTAGGAGCATTAAAACTTCCTTTTGGCAAAACAACAGTGATGCATTTGGTGGCCAGAGAGACATTACCAGAGCCAAACTCTCAAGGTCAGAGGAATCGTGAGAAGACTGGAGAGAGTAATTGTTGTGTAATCCTGGCGGCCGCTTGGAGCCACCCGCAGTTCGAAAAATAA</predictedOrfSequence>
		<clone psfCloneId="62165" psfCloneName="396.139.1" strain="SCS1" helperPlasmid="pSE111">
			<rzpdClone name="PSFEp758A091"/>
			<rzpdClone name="PSFEp758A0510"/>
			<proteinExpression expressesProtein="true" observedSizeKDa="14" soluble="2" whole="2" inductionTemperature="37">moderate soluble expression</proteinExpression>
			<insertPcr sizeBasePairs="571"></insertPcr>
			<sequencing status="Clone was completely sequenced.">
				<sequencingResult>Mutations to the expected sequence were found, but all are silent.</sequencingResult>
				<experimentalOrfSequence length="420">ATGAGAGGATCGCATCACCATCACCATCACGGATCCTCCAGTAATGTCCCGGCGGATATGATAAATTTGCGCCTCATTTTGGTAAGCGGAAAAACAAAGGAGTTCCTGTTTTCTCCTAACGATTCTGCTTCTGACATTGCAAAGCATGTATATGACAATTGGCCAATGGACTGGGAAGAAGAGCAGGTCAGCAGTCCAAATATTCTACGACTTATTTATCAAGGACGATTTCTACATGGAAATGTCACATTAGGAGCATTAAAACTTCCTTTTGGCAAAACAACAGTGATGCATTTGGTGGCCAGAGAGACATTACCAGAGCCAAACTCTCAAGGTCAGAGGAATCGTGAGAAGACTGGAGAGAGTAATTGTTGTGTAATCCTGGCGGCCGCTTGGAGCCACCCGCAGTTCGAAAAATAA</experimentalOrfSequence>
			</sequencing>
		</clone>
	</construct>
</gene>
<gene ncbiGeneId="5425">
	<description>polymerase (DNA directed), delta 2, regulatory subunit 50kDa</description>
	<symbol>POLD2</symbol>
	<construct targetList="3" psfTargetId="200001272" genPeptAccession="AAH00459" genPeptGi="12653379" fromAminoAcid="2" toLastAminoAcid="true" vector="pQTEV">
		<vectorRestrictionSite position="left" name="BamHI"/>
		<vectorRestrictionSite position="right" name="NotI"/>
		<pcrPrimer position="left" name="Pr1356" restrictionEnzyme="BamHI">
			<sequence length="26">GTGGATCCTTTTCTGAGCAGGCTGCC</sequence>
		</pcrPrimer>
		<pcrPrimer position="right" name="pQE276">
			<sequence length="20">GGCAACCGAGCGTTCTGAAC</sequence>
		</pcrPrimer>
		<pcrTemplateClone psfCloneId="15917">
			<rzpdClone name="MPMGp800F17505"/>
		</pcrTemplateClone>
		<predictedOrfSequence length="1482">ATGAAACATCACCATCACCATCACCATAGCGATTACGACATCCCCACTACTGAGAATCTTTATTTTCAGGGATCCTTTTCTGAGCAGGCTGCCCAGAGGGCCCACACTCTACTGTCCCCACCATCAGCCAACAATGCCACCTTTGCCCGGGTGCCAGTGGCAACCTACACCAACTCCTCACAACCCTTCCGGCTAGGAGAGCGCAGCTTTAGCCGGCAGTATGCCCACATTTATGCCACCCGCCTCATCCAAATGAGACCCTTCCTGGAGAACCGGGCCCAGCAGCACTGGGGCAGTGGAGTGGGAGTGAAGAAGCTGTGTGAACTGCAGCCTGAGGAGAAGTGCTGTGTGGTGGGCACTCTGTTCAAGGCCATGCCGCTGCAGCCCTCCATCCTGCGGGAGGTCAGCGAGGAGCACAACCTGCTCCCCCAGCCTCCTCGGAGTAAATACATACACCCAGATGACGAGCTGGTCTTGGAAGATGAACTGCAGCGTATCAAACTAAAAGGCACCATTGACGTGTCAAAGCTGGTTACGGGGACTGTCCTGGCTGTGTTTGGCTCCGTGAGAGACGACGGGAAGTTTCTGGTGGAGGACTATTGCTTTGCTGACCTTGCTCCCCAGAAGCCCGCACCCCCACTTGACACAGATAGGTTTGTGCTACTGGTGTCCGGCCTGGGCCTGGGTGGCGGTGGAGGCGAGAGCCTGCTGGGCACCCAGCTGCTGGTGGATGTGGTGACGGGGCAGCTTGGGGACGAAGGGGAGCAGTGCAGCGCCGCCCACGTCTCCCGGGTTATCCTCGCTGGCAACCTCCTCAGCCACAGCACCCAGAGCAGGGATTCTATCAATAAGGCCAAATACCTCACCAAGAAAACCCAGGCAGCCAGCGTGGAGGCTGTTAAGATGCTGGATGAGATCCTCCTGCAGCTGAGCGCCTCAGTGCCCGTGGACGTGATGCCAGGCGAGTTTGATCCCACCAATTACACGCTCCCCCAGCAGCCCCTCCACCCCTGCATGTTCCCGCTGGCCACTGCCTACTCCACGCTCCAGCTGGTCACCAACCCCTACCAGGCCACCATTGATGGAGTCAGATTTTTGGGGACATCAGGACAGAACGTGAGTGACATTTTCCGATACAGCAGCATGGAGGATCACTTGGAGATCCTGGAGTGGACCCTGCGGGTCCGTCACATCAGCCCCACAGCCCCTGACACTCTAGGTTGTTACCCCTTCTACAAAACTGACCCGTTCATCTTCCCAGAGTGCCCGCATGTCTACTTTTGTGGCAACACCCCCAGCTTTGGCTCCAAAATCATCCGAGGTCCTGAGGACCAGACAGTGCTGTTGGTGACTGTCCCTGACTTCAGTGCCACGCAGACCGCCTGCCTTGTGAACCTGCGCAGCCTGGCCTGCCAGCCCATCAGCTTCTCGGGCTTCGGGGCAGAGGACGATGACCTGGGAGGCCTGGGGCTGGGCCCCTGA</predictedOrfSequence>
		<clone psfCloneId="109144" psfCloneName="552.381.1" strain="SCS1" helperPlasmid="pRARE">
			<rzpdClone name="PSFEp250E122"/>
			<insertPcr sizeBasePairs="1900">Contains insert of correct size</insertPcr>
			<sequencing status="Clone was partly sequenced.">
				<sequencingResult>Clone was not sequenced or no result was entered yet.</sequencingResult>
			</sequencing>
		</clone>
		<clone psfCloneId="109145" psfCloneName="552.381.2" strain="SCS1" helperPlasmid="pRARE">
			<rzpdClone name="PSFEp250F102"/>
			<proteinExpression expressesProtein="false">no expression observed</proteinExpression>
			<insertPcr sizeBasePairs="1925">Contains insert of correct size</insertPcr>
			<sequencing status="Clone was partly sequenced.">
				<sequencingResult>Clone was not sequenced or no result was entered yet.</sequencingResult>
			</sequencing>
		</clone>
	</construct>
</gene>
<gene ncbiGeneId="5439">
	<description>polymerase (RNA) II (DNA directed) polypeptide J, 13.3kDa</description>
	<symbol>POLR2J</symbol>
	<synonym>POLR2J1</synonym>
	<synonym>RPB11</synonym>
	<synonym>RPB11A</synonym>
	<synonym>RPB11m</synonym>
	<synonym>hRPB14</synonym>
	<construct targetList="1" psfTargetId="200000686" genPeptAccession="CAA57785" genPeptGi="4165267" fromAminoAcid="2" toAminoAcid="117" vector="pQStrep2">
		<vectorRestrictionSite position="left" name="BamHI"/>
		<vectorRestrictionSite position="right" name="NotI"/>
		<pcrPrimer position="left" name="Pr0767" restrictionEnzyme="BamHI">
			<sequence length="26">CAGGATCCAACGCCCCTCCAGCCTTC</sequence>
		</pcrPrimer>
		<pcrPrimer position="right" name="Pr0768" restrictionEnzyme="NotI">
			<sequence length="35">GAGAGCGGCCGCCTCAATTCCTTCCTGCTTGTCTT</sequence>
		</pcrPrimer>
		<pcrTemplateClone psfCloneId="34850">
			<rzpdClone name="IMAGp998O061963"/>
		</pcrTemplateClone>
		<predictedOrfSequence length="420">ATGAGAGGATCGCATCACCATCACCATCACGGATCCAACGCCCCTCCAGCCTTCGAGTCGTTCTTGCTCTTCGAGGGCGAGAAGAAGATCACCATTAACAAGGACACCAAGGTACCCAATGCCTGTTTATTCACCATCAACAAAGAAGACCACACACTGGGAAACATCATTAAATCACAACTCCTAAAAGACCCGCAAGTGCTATTTGCTGGCTACAAAGTCCCCCACCCCTTGGAGCACAAGATCATCATCCGAGTGCAGACCACGCCGGACTACAGCCCCCAGGAAGCCTTTACCAACGCCATCACCGACCTCATCAGTGAGCTGTCCCTGCTGGAGGAGCGCTTTCGGGTGGCCATAAAAGACAAGCAGGAAGGAATTGAGGCGGCCGCTTGGAGCCACCCGCAGTTCGAAAAATAA</predictedOrfSequence>
		<clone psfCloneId="63268" psfCloneName="396.319.3" strain="SCS1" helperPlasmid="pSE111">
			<rzpdClone name="PSFEp758D0113"/>
			<rzpdClone name="PSFEp758H021"/>
			<insertPcr sizeBasePairs="500">Contains insert, size was not compared to expectation</insertPcr>
			<sequencing status="Clone was not sequenced yet.">
				<sequencingResult>Clone was not sequenced or no result was entered yet.</sequencingResult>
			</sequencing>
		</clone>
	</construct>
</gene>
<gene ncbiGeneId="5440">
	<description>polymerase (RNA) II (DNA directed) polypeptide K, 7.0kDa</description>
	<symbol>POLR2K</symbol>
	<synonym>ABC10-alpha</synonym>
	<synonym>RPABC4</synonym>
	<synonym>RPB10alpha</synonym>
	<synonym>RPB12</synonym>
	<synonym>RPB7.0</synonym>
	<synonym>hRPB7.0</synonym>
	<synonym>hsRPB10a</synonym>
	<construct targetList="1" psfTargetId="200000833" genPeptAccession="CAA87656" genPeptGi="717187" fromAminoAcid="2" toAminoAcid="58" vector="pQStrep2">
		<vectorRestrictionSite position="left" name="BamHI"/>
		<vectorRestrictionSite position="right" name="NotI"/>
		<pcrPrimer position="left" name="Pr0925" restrictionEnzyme="BglII">
			<sequence length="28">GAAGATCTGACACCCAGAAGGACGTTCA</sequence>
		</pcrPrimer>
		<pcrPrimer position="right" name="Pr0926" restrictionEnzyme="NotI">
			<sequence length="33">GACTGCGGCCGCTCGAGCATCAAAAACGACCAA</sequence>
		</pcrPrimer>
		<pcrTemplateClone psfCloneId="34657">
			<rzpdClone name="IMAGp998P211905"/>
		</pcrTemplateClone>
		<predictedOrfSequence length="243">ATGAGAGGATCGCATCACCATCACCATCACGGATCTGACACCCAGAAGGACGTTCAACCTCCAAAGCAGCAACCAATGATATATATCTGTGGAGAGTGTCACACAGAAAATGAAATAAAATCTAGGGATCCAATCAGATGCAGAGAATGTGGATACAGAATAATGTACAAGAAAAGGACTAAAAGATTGGTCGTTTTTGATGCTCGAGCGGCCGCTTGGAGCCACCCGCAGTTCGAAAAATAA</predictedOrfSequence>
		<clone psfCloneId="63278" psfCloneName="396.325.2" strain="SCS1" helperPlasmid="pSE111">
			<rzpdClone name="PSFEp758D0411"/>
			<rzpdClone name="PSFEp758G081"/>
			<proteinExpression expressesProtein="true" observedSizeKDa="12" soluble="0" whole="2" inductionTemperature="37">moderate expression</proteinExpression>
			<insertPcr sizeBasePairs="350">Contains insert, size was not compared to expectation</insertPcr>
			<sequencing status="Clone was not sequenced yet.">
				<sequencingResult>Clone was not sequenced or no result was entered yet.</sequencingResult>
			</sequencing>
		</clone>
		<clone psfCloneId="63279" psfCloneName="396.325.3" strain="SCS1" helperPlasmid="pSE111">
			<rzpdClone name="PSFEp758C1013"/>
			<rzpdClone name="PSFEp758F201"/>
			<insertPcr sizeBasePairs="350">Contains insert, size was not compared to expectation</insertPcr>
			<sequencing status="Clone was not sequenced yet.">
				<sequencingResult>Clone was not sequenced or no result was entered yet.</sequencingResult>
			</sequencing>
		</clone>
	</construct>
	<construct targetList="1" psfTargetId="200000833" genPeptAccession="CAA87656" genPeptGi="717187" fromAminoAcid="2" toLastAminoAcid="true" vector="pQE30N">
		<vectorRestrictionSite position="left" name="BamHI"/>
		<vectorRestrictionSite position="right" name="NotI"/>
		<pcrPrimer position="left" name="Pr0925" restrictionEnzyme="BglII">
			<sequence length="28">GAAGATCTGACACCCAGAAGGACGTTCA</sequence>
		</pcrPrimer>
		<pcrPrimer position="right" name="M13For-NotI-SacI" restrictionEnzyme="NotI">
			<sequence length="39">GCAGAGCTCGCGGCCGCGACGTTGTAAAACGACGGCCAG</sequence>
		</pcrPrimer>
		<pcrTemplateClone psfCloneId="34657">
			<rzpdClone name="IMAGp998P211905"/>
		</pcrTemplateClone>
		<predictedOrfSequence length="210">ATGAGAGGATCGCATCACCATCACCATCACGGATCTGACACCCAGAAGGACGTTCAACCTCCAAAGCAGCAACCAATGATATATATCTGTGGAGAGTGTCACACAGAAAATGAAATAAAATCTAGGGATCCAATCAGATGCAGAGAATGTGGATACAGAATAATGTACAAGAAAAGGACTAAAAGATTGGTCGTTTTTGATGCTCGATGA</predictedOrfSequence>
		<clone psfCloneId="102713" psfCloneName="430.191.1" strain="SCS1" helperPlasmid="pSE111">
			<rzpdClone name="PSFEp758G0921"/>
			<insertPcr sizeBasePairs="1075">Contains insert of correct size</insertPcr>
			<sequencing status="Clone was not sequenced yet.">
				<sequencingResult>Clone was not sequenced or no result was entered yet.</sequencingResult>
			</sequencing>
		</clone>
		<clone psfCloneId="102714" psfCloneName="430.191.2" strain="SCS1" helperPlasmid="pSE111">
			<rzpdClone name="PSFEp758H0421"/>
			<proteinExpression expressesProtein="false">no expression observed</proteinExpression>
			<insertPcr sizeBasePairs="1105">Contains insert of correct size</insertPcr>
			<sequencing status="Clone was not sequenced yet.">
				<sequencingResult>Clone was not sequenced or no result was entered yet.</sequencingResult>
			</sequencing>
		</clone>
	</construct>
	<construct targetList="1" psfTargetId="200000833" genPeptAccession="CAA87656" genPeptGi="717187" fromAminoAcid="2" toLastAminoAcid="true" vector="pQTEV">
		<vectorRestrictionSite position="left" name="BamHI"/>
		<vectorRestrictionSite position="right" name="NotI"/>
		<pcrPrimer position="left" name="Pr0925" restrictionEnzyme="BglII">
			<sequence length="28">GAAGATCTGACACCCAGAAGGACGTTCA</sequence>
		</pcrPrimer>
		<pcrPrimer position="right" name="M13For-NotI-SacI" restrictionEnzyme="NotI">
			<sequence length="39">GCAGAGCTCGCGGCCGCGACGTTGTAAAACGACGGCCAG</sequence>
		</pcrPrimer>
		<pcrTemplateClone psfCloneId="34657">
			<rzpdClone name="IMAGp998P211905"/>
		</pcrTemplateClone>
		<predictedOrfSequence length="249">ATGAAACATCACCATCACCATCACCATAGCGATTACGACATCCCCACTACTGAGAATCTTTATTTTCAGGGATCTGACACCCAGAAGGACGTTCAACCTCCAAAGCAGCAACCAATGATATATATCTGTGGAGAGTGTCACACAGAAAATGAAATAAAATCTAGGGATCCAATCAGATGCAGAGAATGTGGATACAGAATAATGTACAAGAAAAGGACTAAAAGATTGGTCGTTTTTGATGCTCGATGA</predictedOrfSequence>
		<clone psfCloneId="107706" psfCloneName="552.194.1" strain="SCS1" helperPlasmid="pRARE">
			<rzpdClone name="PSFEp250B071"/>
			<insertPcr sizeBasePairs="1117">Contains insert of correct size</insertPcr>
[truncated: 1,865,945 more chars]
